# Supplementary material for: Di-n-but­yl[N′-(3-meth­oxy-2-oxidobenzyl­idene)-N-phenyl­carbamohydrazono­thio­ato]tin(IV): crystal structure, Hirshfeld surface analysis and computational study
Source: Acta Crystallogr E Crystallogr Commun. 2021 Feb 23;77(Pt 3):286–93. doi: 10.1107/S2056989021001870 (PMC8061100; doi:10.1107/S2056989021001870)
Supplement: Supplementary file 1 [file e-77-00286-sup1.cif]

##############################################################################
#                                                                            #
# This CIF contains the data in a paper accepted for publication in          #
# Acta Crystallographica Section E. It conforms to the requirements of       #
# Notes for Authors for Acta Crystallographica Section E, and has been       #
# peer reviewed under the auspices of the IUCr Commission on Journals.       #
#                                                                            #
# Full details of the Crystallographic Information File format               #
# are given in the paper "The Crystallographic Information File (CIF):       #
# a New Standard Archive File for Crystallography" by S. R. Hall, F. H.      #
# Allen and I. D. Brown [Acta Cryst. (1991), A47, 655-685].                  #
#                                                                            #
# The current version of the core CIF dictionary is obtainable from          #
# ftp://ftp.iucr.org/pub/cif_core.dic.                                       #
#                                                                            #
# Software is freely available for graphical display of the structure(s)     #
# in this CIF. For information consult the CIF software page                 #
# http://www.iucr.org/resources/cif/software.                                #
#                                                                            #
# This file may be used for bona fide research purposes within the           #
# scientific community so long as proper attribution is given to the journal # 
# article from which it was obtained.                                        #
#                                                                            #
##############################################################################
data_I
_audit_creation_method     'SHELXL-2018/3'
_chemical_name_systematic
;\
Di-<i>n</i>-butyl[<i>N</i>'-(3-methoxy-2-oxidobenzylidene)-<i>N</i>-\
phenylcarbamohydrazonothioato]tin(IV)
;
_chemical_name_common     ?
_chemical_formula_moiety     'C23 H31 N3 O2 S Sn'
_chemical_formula_sum     'C23 H31 N3 O2 S Sn'
_chemical_formula_iupac     '[Sn (C4 H9)2 (C15 H13 N3 O2 S)]'
_chemical_formula_weight     532.26
_chemical_melting_point     ?
_space_group_crystal_system     monoclinic
_space_group_name_H-M_alt     'P 21/n'
_space_group_name_Hall     '-P 2yn'
loop_
    _space_group_symop_operation_xyz
    'x, y, z'
    '-x+1/2, y+1/2, -z+1/2'
    '-x, -y, -z'
    'x-1/2, -y-1/2, z-1/2'
_cell_length_a     11.2720(3)
_cell_length_b     16.1954(3)
_cell_length_c     14.2778(3)
_cell_angle_alpha     90
_cell_angle_beta     111.180(3)
_cell_angle_gamma     90
_cell_volume     2430.41(10)
_cell_formula_units_Z     4
_cell_measurement_reflns_used     9470
_cell_measurement_theta_min     3.7940
_cell_measurement_theta_max     28.9020
_cell_measurement_temperature     150(2)
_exptl_crystal_description     prism
_exptl_crystal_colour     'yellow'
_exptl_crystal_size_max     0.150
_exptl_crystal_size_mid     0.100
_exptl_crystal_size_min     0.060
_exptl_crystal_density_diffrn     1.455
_exptl_crystal_density_meas     ?
_exptl_crystal_density_method     ?
_exptl_crystal_F_000     1088
_exptl_absorpt_coefficient_mu     1.160
_exptl_absorpt_correction_type     multi-scan
_exptl_absorpt_process_details
;
(CrysAlis PRO; Rigaku OD, 2015)
;
_exptl_absorpt_correction_T_min     0.84956
_exptl_absorpt_correction_T_max     1.00000
_diffrn_ambient_temperature     150(2)
_diffrn_source     'fine-focus sealed X-ray tube'
_diffrn_radiation_type     'Mo K\a'
_diffrn_radiation_wavelength     0.71073
_diffrn_radiation_monochromator     graphite
_diffrn_measurement_device_type
                               'Rigaku Oxford Diffraction Xcalibur, Eos, Gemini'
_diffrn_measurement_device     'four-circle diffractometer'
_diffrn_measurement_method     '\w scans'
_diffrn_detector     'CCD plate'
_diffrn_detector_area_resol_mean     16.1952
_diffrn_reflns_number     26999
_diffrn_reflns_av_R_equivalents     0.0508
_diffrn_reflns_av_unetI/netI     0.0438
_diffrn_reflns_theta_min     3.818
_diffrn_reflns_theta_max     29.335
_diffrn_reflns_theta_full     25.242
_diffrn_measured_fraction_theta_max     0.895
_diffrn_measured_fraction_theta_full     0.997
_diffrn_reflns_limit_h_min     -15
_diffrn_reflns_limit_h_max     14
_diffrn_reflns_limit_k_min     -21
_diffrn_reflns_limit_k_max     22
_diffrn_reflns_limit_l_min     -19
_diffrn_reflns_limit_l_max     18
_diffrn_radiation_probe     x-ray
_refine_special_details     ?
_reflns_number_total     5967
_reflns_number_gt     4699
_reflns_threshold_expression     'I > 2\s(I)'
_refine_ls_structure_factor_coef     Fsqd
_refine_ls_matrix_type     full
_refine_ls_R_factor_all     0.0508
_refine_ls_R_factor_gt     0.0334
_refine_ls_wR_factor_gt     0.0694
_refine_ls_wR_factor_ref     0.0763
_refine_ls_goodness_of_fit_ref     1.035
_refine_ls_restrained_S_all     1.035
_refine_ls_number_reflns     5967
_refine_ls_number_parameters     277
_refine_ls_number_restraints     1
_refine_ls_hydrogen_treatment     mixed
_refine_ls_weighting_scheme     calc
_refine_ls_weighting_details
              'w=1/[\s^2^(Fo^2^)+(0.0297P)^2^+1.1545P] where P=(Fo^2^+2Fc^2^)/3'
_atom_sites_solution_hydrogens     mixed
_atom_sites_solution_primary     direct
_atom_sites_solution_secondary     difmap
_refine_ls_shift/su_max     0.001
_refine_ls_shift/su_mean     0.000
_refine_diff_density_max     1.625
_refine_diff_density_min     -0.518
_refine_ls_extinction_method     none
_refine_ls_extinction_coef     .
loop_
    _atom_type_symbol
    _atom_type_description
    _atom_type_scat_dispersion_real
    _atom_type_scat_dispersion_imag
    _atom_type_scat_source
    'C' 'C' 0.0033 0.0016
                         'International Tables Vol C Tables 4.2.6.8 and 6.1.1.4'
    'H' 'H' 0.0000 0.0000
                         'International Tables Vol C Tables 4.2.6.8 and 6.1.1.4'
    'N' 'N' 0.0061 0.0033
                         'International Tables Vol C Tables 4.2.6.8 and 6.1.1.4'
    'O' 'O' 0.0106 0.0060
                         'International Tables Vol C Tables 4.2.6.8 and 6.1.1.4'
    'S' 'S' 0.1246 0.1234
                         'International Tables Vol C Tables 4.2.6.8 and 6.1.1.4'
    'Sn' 'Sn' -0.6537 1.4246
                         'International Tables Vol C Tables 4.2.6.8 and 6.1.1.4'
_computing_data_collection
;
CrysAlis PRO (Rigaku OD, 2015)
;
_computing_cell_refinement
;
CrysAlis PRO (Rigaku OD, 2015)
;
_computing_data_reduction
;
CrysAlis PRO (Rigaku OD, 2015)
;
_computing_structure_solution
;
SHELXT (Sheldrick, 2015<i>a</i>)
;
_computing_structure_refinement
;
<i>SHELXL2018/3</i> (Sheldrick, 2015<i>b</i>)
;
_computing_molecular_graphics
;
ORTEP-3 for Windows (Farrugia, 2012), DIAMOND (Brandenburg,
2006)
;
_computing_publication_material
;
publCIF (Westrip, 2010)
;
loop_
    _atom_site_type_symbol
    _atom_site_label
    _atom_site_fract_x
    _atom_site_fract_y
    _atom_site_fract_z
    _atom_site_U_iso_or_equiv
    _atom_site_adp_type
    _atom_site_calc_flag
    _atom_site_occupancy
    _atom_site_disorder_assembly
    _atom_site_disorder_group
    Sn Sn 0.30782(2) 0.63922(2) 0.20843(2) 0.02658(7) Uani d 1 . .
    S S1 0.17922(7) 0.76839(5) 0.21316(5) 0.03737(18) Uani d 1 . .
    O O1 0.41536(16) 0.53123(10) 0.26242(13) 0.0299(4) Uani d 1 . .
    O O2 0.55992(16) 0.40842(10) 0.25269(13) 0.0279(4) Uani d 1 . .
    N N1 0.3367(2) 0.74015(12) 0.40760(15) 0.0271(5) Uani d 1 . .
    N N2 0.38235(19) 0.67314(12) 0.36939(15) 0.0245(5) Uani d 1 . .
    N N3 0.1999(2) 0.85096(13) 0.37649(16) 0.0278(5) Uani d 1 . .
    H H3N 0.142(2) 0.8768(15) 0.3282(15) 0.033 Uiso d 1 . .
    C C1 0.2476(2) 0.78406(15) 0.34279(18) 0.0267(6) Uani d 1 . .
    C C2 0.4807(2) 0.63876(15) 0.43827(19) 0.0266(5) Uani d 1 . .
    H H2 0.507201 0.663195 0.503089 0.032 Uiso calc 1 . .
    C C3 0.5533(2) 0.56903(15) 0.42817(18) 0.0253(5) Uani d 1 . .
    C C4 0.5195(2) 0.51976(14) 0.34156(18) 0.0231(5) Uani d 1 . .
    C C5 0.5993(2) 0.45193(15) 0.34154(18) 0.0240(5) Uani d 1 . .
    C C6 0.7057(2) 0.43422(16) 0.4235(2) 0.0315(6) Uani d 1 . .
    H H6 0.758465 0.388936 0.421749 0.038 Uiso calc 1 . .
    C C7 0.7367(3) 0.48344(17) 0.5104(2) 0.0373(7) Uani d 1 . .
    H H7 0.809490 0.470558 0.567769 0.045 Uiso calc 1 . .
    C C8 0.6629(2) 0.54928(16) 0.51260(19) 0.0320(6) Uani d 1 . .
    H H8 0.685130 0.582370 0.571384 0.038 Uiso calc 1 . .
    C C9 0.6339(3) 0.33893(18) 0.2478(2) 0.0414(7) Uani d 1 . .
    H H9A 0.720214 0.356915 0.256299 0.062 Uiso calc 1 . .
    H H9B 0.595020 0.311870 0.182395 0.062 Uiso calc 1 . .
    H H9C 0.637687 0.299962 0.301309 0.062 Uiso calc 1 . .
    C C10 0.2229(2) 0.87931(15) 0.47493(19) 0.0246(5) Uani d 1 . .
    C C11 0.3071(3) 0.84289(16) 0.5628(2) 0.0321(6) Uani d 1 . .
    H H11 0.356486 0.796350 0.559100 0.039 Uiso calc 1 . .
    C C12 0.3174(3) 0.87544(17) 0.6549(2) 0.0355(7) Uani d 1 . .
    H H12 0.374328 0.850489 0.714380 0.043 Uiso calc 1 . .
    C C13 0.2475(3) 0.94306(17) 0.6629(2) 0.0353(6) Uani d 1 . .
    H H13 0.254424 0.963702 0.726972 0.042 Uiso calc 1 . .
    C C14 0.1671(3) 0.98029(17) 0.5762(2) 0.0331(6) Uani d 1 . .
    H H14 0.119945 1.027809 0.580593 0.040 Uiso calc 1 . .
    C C15 0.1547(2) 0.94894(16) 0.4831(2) 0.0286(6) Uani d 1 . .
    H H15 0.099062 0.975153 0.424064 0.034 Uiso calc 1 . .
    C C16 0.1475(2) 0.56202(17) 0.13464(19) 0.0320(6) Uani d 1 . .
    H H16A 0.073373 0.597705 0.099569 0.038 Uiso calc 1 . .
    H H16B 0.165615 0.529157 0.082891 0.038 Uiso calc 1 . .
    C C17 0.1111(3) 0.50319(18) 0.2027(2) 0.0368(7) Uani d 1 . .
    H H17A 0.078865 0.535372 0.247468 0.044 Uiso calc 1 . .
    H H17B 0.187726 0.472697 0.245367 0.044 Uiso calc 1 . .
    C C18 0.0095(3) 0.44156(18) 0.1427(2) 0.0408(7) Uani d 1 . .
    H H18A -0.067397 0.472273 0.101010 0.049 Uiso calc 1 . .
    H H18B 0.041312 0.410471 0.096902 0.049 Uiso calc 1 . .
    C C19 -0.0267(3) 0.3812(2) 0.2085(3) 0.0630(11) Uani d 1 . .
    H H19A 0.046823 0.346452 0.244721 0.095 Uiso calc 1 . .
    H H19B -0.096854 0.346334 0.166641 0.095 Uiso calc 1 . .
    H H19C -0.053386 0.411610 0.256866 0.095 Uiso calc 1 . .
    C C20 0.4355(3) 0.68370(17) 0.1396(2) 0.0348(6) Uani d 1 . .
    H H20A 0.510109 0.708354 0.192719 0.042 Uiso calc 1 . .
    H H20B 0.466511 0.635693 0.112094 0.042 Uiso calc 1 . .
    C C21 0.3833(3) 0.74679(18) 0.0563(2) 0.0385(7) Uani d 1 . .
    H H21A 0.345417 0.793150 0.081061 0.046 Uiso calc 1 . .
    H H21B 0.314902 0.720923 -0.000729 0.046 Uiso calc 1 . .
    C C22 0.4850(3) 0.7805(2) 0.0194(2) 0.0487(8) Uani d 1 . .
    H H22A 0.555087 0.804035 0.077308 0.058 Uiso calc 1 . .
    H H22B 0.520427 0.734251 -0.007521 0.058 Uiso calc 1 . .
    C C23 0.4367(5) 0.8464(2) -0.0612(3) 0.0684(11) Uani d 1 . .
    H H23A 0.360725 0.826100 -0.115308 0.103 Uiso calc 1 . .
    H H23B 0.502935 0.859307 -0.088338 0.103 Uiso calc 1 . .
    H H23C 0.415227 0.896385 -0.031958 0.103 Uiso calc 1 . .
loop_
    _atom_site_aniso_label
    _atom_site_aniso_U_11
    _atom_site_aniso_U_22
    _atom_site_aniso_U_33
    _atom_site_aniso_U_12
    _atom_site_aniso_U_13
    _atom_site_aniso_U_23
    Sn 0.02994(10) 0.02799(11) 0.01860(10) 0.00565(7) 0.00492(7) -0.00006(7)
    S1 0.0463(4) 0.0399(4) 0.0204(3) 0.0194(3) 0.0054(3) 0.0010(3)
    O1 0.0297(9) 0.0269(9) 0.0246(9) 0.0067(7) -0.0003(7) -0.0032(7)
    O2 0.0323(9) 0.0233(9) 0.0253(9) 0.0031(7) 0.0069(8) -0.0037(7)
    N1 0.0342(12) 0.0242(11) 0.0205(11) 0.0081(9) 0.0068(9) -0.0008(9)
    N2 0.0308(11) 0.0213(10) 0.0201(11) 0.0058(9) 0.0076(9) -0.0001(8)
    N3 0.0339(12) 0.0270(12) 0.0213(11) 0.0122(9) 0.0086(9) 0.0040(9)
    C1 0.0315(13) 0.0262(13) 0.0229(13) 0.0041(11) 0.0104(11) 0.0024(10)
    C2 0.0313(13) 0.0267(13) 0.0191(12) 0.0018(11) 0.0059(10) -0.0007(10)
    C3 0.0277(12) 0.0239(13) 0.0221(13) 0.0028(10) 0.0065(10) 0.0027(10)
    C4 0.0235(12) 0.0219(12) 0.0223(13) 0.0006(10) 0.0062(10) 0.0014(10)
    C5 0.0275(12) 0.0211(12) 0.0225(13) -0.0022(10) 0.0079(10) -0.0009(10)
    C6 0.0323(14) 0.0263(14) 0.0337(15) 0.0081(11) 0.0093(12) 0.0002(11)
    C7 0.0353(15) 0.0399(16) 0.0259(15) 0.0094(12) -0.0019(12) -0.0005(12)
    C8 0.0353(14) 0.0299(14) 0.0224(13) 0.0051(11) 0.0004(11) -0.0045(11)
    C9 0.0522(18) 0.0321(15) 0.0359(17) 0.0140(13) 0.0109(14) -0.0065(13)
    C10 0.0283(12) 0.0249(13) 0.0225(13) 0.0001(10) 0.0114(10) 0.0011(10)
    C11 0.0428(16) 0.0264(14) 0.0266(14) 0.0062(11) 0.0119(12) 0.0015(11)
    C12 0.0498(17) 0.0332(15) 0.0219(14) 0.0005(13) 0.0108(12) 0.0007(11)
    C13 0.0468(17) 0.0341(15) 0.0292(15) -0.0028(13) 0.0187(13) -0.0071(12)
    C14 0.0334(14) 0.0320(14) 0.0391(16) 0.0016(12) 0.0193(13) -0.0049(12)
    C15 0.0268(13) 0.0303(14) 0.0295(14) 0.0034(11) 0.0111(11) 0.0024(11)
    C16 0.0296(13) 0.0392(15) 0.0215(13) 0.0030(12) 0.0024(11) 0.0001(12)
    C17 0.0366(15) 0.0454(17) 0.0230(14) 0.0027(13) 0.0041(11) 0.0043(12)
    C18 0.0341(15) 0.0447(17) 0.0377(17) 0.0015(13) 0.0059(13) 0.0018(14)
    C19 0.048(2) 0.059(2) 0.071(3) -0.0058(17) 0.0099(19) 0.0203(19)
    C20 0.0392(15) 0.0353(15) 0.0329(16) 0.0039(12) 0.0168(13) -0.0008(12)
    C21 0.0435(16) 0.0439(17) 0.0300(15) 0.0005(13) 0.0155(13) -0.0009(13)
    C22 0.059(2) 0.056(2) 0.0358(17) -0.0094(17) 0.0237(16) -0.0045(15)
    C23 0.106(3) 0.060(2) 0.055(2) -0.008(2) 0.048(2) 0.0049(19)
_geom_special_details
;
 All esds (except the esd in the dihedral angle between two l.s. planes)
 are estimated using the full covariance matrix.  The cell esds are taken
 into account individually in the estimation of esds in distances, angles
 and torsion angles; correlations between esds in cell parameters are only
 used when they are defined by crystal symmetry.  An approximate (isotropic)
 treatment of cell esds is used for estimating esds involving l.s. planes.
;
loop_
    _geom_bond_atom_site_label_1
    _geom_bond_atom_site_label_2
    _geom_bond_site_symmetry_2
    _geom_bond_distance
    _geom_bond_publ_flag
    Sn S1 . 2.5598(7) y
    Sn O1 . 2.1089(16) y
    Sn N2 . 2.212(2) y
    Sn C16 . 2.136(3) y
    Sn C20 . 2.140(3) y
    S1 C1 . 1.747(3) y
    O1 C4 . 1.316(3) ?
    O2 C5 . 1.377(3) ?
    O2 C9 . 1.417(3) ?
    N1 C1 . 1.304(3) y
    N1 N2 . 1.394(3) ?
    N2 C2 . 1.311(3) y
    N3 C1 . 1.371(3) ?
    N3 C10 . 1.411(3) ?
    N3 H3N . 0.866(10) ?
    C2 C3 . 1.432(3) ?
    C2 H2 . 0.9500 ?
    C3 C4 . 1.404(3) ?
    C3 C8 . 1.416(3) ?
    C4 C5 . 1.420(3) ?
    C5 C6 . 1.370(3) ?
    C6 C7 . 1.408(4) ?
    C6 H6 . 0.9500 ?
    C7 C8 . 1.359(4) ?
    C7 H7 . 0.9500 ?
    C8 H8 . 0.9500 ?
    C9 H9A . 0.9800 ?
    C9 H9B . 0.9800 ?
    C9 H9C . 0.9800 ?
    C10 C15 . 1.393(3) ?
    C10 C11 . 1.400(4) ?
    C11 C12 . 1.382(4) ?
    C11 H11 . 0.9500 ?
    C12 C13 . 1.378(4) ?
    C12 H12 . 0.9500 ?
    C13 C14 . 1.381(4) ?
    C13 H13 . 0.9500 ?
    C14 C15 . 1.382(4) ?
    C14 H14 . 0.9500 ?
    C15 H15 . 0.9500 ?
    C16 C17 . 1.519(4) ?
    C16 H16A . 0.9900 ?
    C16 H16B . 0.9900 ?
    C17 C18 . 1.528(4) ?
    C17 H17A . 0.9900 ?
    C17 H17B . 0.9900 ?
    C18 C19 . 1.510(4) ?
    C18 H18A . 0.9900 ?
    C18 H18B . 0.9900 ?
    C19 H19A . 0.9800 ?
    C19 H19B . 0.9800 ?
    C19 H19C . 0.9800 ?
    C20 C21 . 1.516(4) ?
    C20 H20A . 0.9900 ?
    C20 H20B . 0.9900 ?
    C21 C22 . 1.525(4) ?
    C21 H21A . 0.9900 ?
    C21 H21B . 0.9900 ?
    C22 C23 . 1.519(5) ?
    C22 H22A . 0.9900 ?
    C22 H22B . 0.9900 ?
    C23 H23A . 0.9800 ?
    C23 H23B . 0.9800 ?
    C23 H23C . 0.9800 ?
loop_
    _geom_angle_atom_site_label_1
    _geom_angle_atom_site_label_2
    _geom_angle_atom_site_label_3
    _geom_angle_site_symmetry_1
    _geom_angle_site_symmetry_3
    _geom_angle
    _geom_angle_publ_flag
    S1 Sn O1 . . 157.56(5) y
    S1 Sn N2 . . 77.04(5) y
    S1 Sn C16 . . 96.03(8) y
    S1 Sn C20 . . 102.61(8) y
    O1 Sn N2 . . 82.75(7) y
    O1 Sn C16 . . 88.11(8) y
    O1 Sn C20 . . 93.08(9) y
    N2 Sn C16 . . 126.42(9) y
    N2 Sn C20 . . 109.11(10) y
    C16 Sn C20 . . 124.08(11) y
    C1 S1 Sn . . 96.29(8) ?
    C4 O1 Sn . . 130.37(15) ?
    C5 O2 C9 . . 116.9(2) ?
    C1 N1 N2 . . 116.5(2) ?
    C2 N2 N1 . . 111.6(2) ?
    C2 N2 Sn . . 125.07(17) ?
    N1 N2 Sn . . 123.00(14) ?
    C1 N3 C10 . . 130.7(2) ?
    C1 N3 H3N . . 112.2(19) ?
    C10 N3 H3N . . 116.8(19) ?
    N1 C1 N3 . . 118.8(2) ?
    N1 C1 S1 . . 127.2(2) ?
    N3 C1 S1 . . 114.06(17) ?
    N2 C2 C3 . . 128.2(2) ?
    N2 C2 H2 . . 115.9 ?
    C3 C2 H2 . . 115.9 ?
    C4 C3 C8 . . 119.8(2) ?
    C4 C3 C2 . . 123.6(2) ?
    C8 C3 C2 . . 116.5(2) ?
    O1 C4 C3 . . 123.4(2) ?
    O1 C4 C5 . . 118.6(2) ?
    C3 C4 C5 . . 118.0(2) ?
    C6 C5 O2 . . 124.8(2) ?
    C6 C5 C4 . . 121.4(2) ?
    O2 C5 C4 . . 113.7(2) ?
    C5 C6 C7 . . 119.7(2) ?
    C5 C6 H6 . . 120.1 ?
    C7 C6 H6 . . 120.1 ?
    C8 C7 C6 . . 120.4(2) ?
    C8 C7 H7 . . 119.8 ?
    C6 C7 H7 . . 119.8 ?
    C7 C8 C3 . . 120.7(2) ?
    C7 C8 H8 . . 119.7 ?
    C3 C8 H8 . . 119.7 ?
    O2 C9 H9A . . 109.5 ?
    O2 C9 H9B . . 109.5 ?
    H9A C9 H9B . . 109.5 ?
    O2 C9 H9C . . 109.5 ?
    H9A C9 H9C . . 109.5 ?
    H9B C9 H9C . . 109.5 ?
    C15 C10 C11 . . 118.8(2) ?
    C15 C10 N3 . . 116.0(2) ?
    C11 C10 N3 . . 125.2(2) ?
    C12 C11 C10 . . 119.2(3) ?
    C12 C11 H11 . . 120.4 ?
    C10 C11 H11 . . 120.4 ?
    C13 C12 C11 . . 121.9(3) ?
    C13 C12 H12 . . 119.1 ?
    C11 C12 H12 . . 119.1 ?
    C12 C13 C14 . . 118.8(3) ?
    C12 C13 H13 . . 120.6 ?
    C14 C13 H13 . . 120.6 ?
    C13 C14 C15 . . 120.5(3) ?
    C13 C14 H14 . . 119.8 ?
    C15 C14 H14 . . 119.8 ?
    C14 C15 C10 . . 120.7(2) ?
    C14 C15 H15 . . 119.6 ?
    C10 C15 H15 . . 119.6 ?
    C17 C16 Sn . . 115.28(17) ?
    C17 C16 H16A . . 108.5 ?
    Sn C16 H16A . . 108.5 ?
    C17 C16 H16B . . 108.5 ?
    Sn C16 H16B . . 108.5 ?
    H16A C16 H16B . . 107.5 ?
    C16 C17 C18 . . 111.8(2) ?
    C16 C17 H17A . . 109.2 ?
    C18 C17 H17A . . 109.2 ?
    C16 C17 H17B . . 109.2 ?
    C18 C17 H17B . . 109.2 ?
    H17A C17 H17B . . 107.9 ?
    C19 C18 C17 . . 113.0(3) ?
    C19 C18 H18A . . 109.0 ?
    C17 C18 H18A . . 109.0 ?
    C19 C18 H18B . . 109.0 ?
    C17 C18 H18B . . 109.0 ?
    H18A C18 H18B . . 107.8 ?
    C18 C19 H19A . . 109.5 ?
    C18 C19 H19B . . 109.5 ?
    H19A C19 H19B . . 109.5 ?
    C18 C19 H19C . . 109.5 ?
    H19A C19 H19C . . 109.5 ?
    H19B C19 H19C . . 109.5 ?
    C21 C20 Sn . . 116.88(19) ?
    C21 C20 H20A . . 108.1 ?
    Sn C20 H20A . . 108.1 ?
    C21 C20 H20B . . 108.1 ?
    Sn C20 H20B . . 108.1 ?
    H20A C20 H20B . . 107.3 ?
    C20 C21 C22 . . 112.7(3) ?
    C20 C21 H21A . . 109.1 ?
    C22 C21 H21A . . 109.1 ?
    C20 C21 H21B . . 109.1 ?
    C22 C21 H21B . . 109.1 ?
    H21A C21 H21B . . 107.8 ?
    C23 C22 C21 . . 113.9(3) ?
    C23 C22 H22A . . 108.8 ?
    C21 C22 H22A . . 108.8 ?
    C23 C22 H22B . . 108.8 ?
    C21 C22 H22B . . 108.8 ?
    H22A C22 H22B . . 107.7 ?
    C22 C23 H23A . . 109.5 ?
    C22 C23 H23B . . 109.5 ?
    H23A C23 H23B . . 109.5 ?
    C22 C23 H23C . . 109.5 ?
    H23A C23 H23C . . 109.5 ?
    H23B C23 H23C . . 109.5 ?
loop_
    _geom_torsion_atom_site_label_1
    _geom_torsion_atom_site_label_2
    _geom_torsion_atom_site_label_3
    _geom_torsion_atom_site_label_4
    _geom_torsion_site_symmetry_1
    _geom_torsion_site_symmetry_2
    _geom_torsion_site_symmetry_3
    _geom_torsion_site_symmetry_4
    _geom_torsion
    _geom_torsion_publ_flag
    C1 N1 N2 C2 . . . . 173.0(2) ?
    C1 N1 N2 Sn . . . . -1.2(3) ?
    N2 N1 C1 N3 . . . . -179.6(2) ?
    N2 N1 C1 S1 . . . . -0.2(4) ?
    C10 N3 C1 N1 . . . . -6.2(4) ?
    C10 N3 C1 S1 . . . . 174.3(2) ?
    Sn S1 C1 N1 . . . . 1.1(3) ?
    Sn S1 C1 N3 . . . . -179.43(18) ?
    N1 N2 C2 C3 . . . . 180.0(2) ?
    Sn N2 C2 C3 . . . . -6.0(4) ?
    N2 C2 C3 C4 . . . . -7.4(4) ?
    N2 C2 C3 C8 . . . . 174.2(3) ?
    Sn O1 C4 C3 . . . . 26.6(4) ?
    Sn O1 C4 C5 . . . . -156.24(18) ?
    C8 C3 C4 O1 . . . . 175.9(2) ?
    C2 C3 C4 O1 . . . . -2.4(4) ?
    C8 C3 C4 C5 . . . . -1.2(4) ?
    C2 C3 C4 C5 . . . . -179.5(2) ?
    C9 O2 C5 C6 . . . . 1.9(4) ?
    C9 O2 C5 C4 . . . . -179.0(2) ?
    O1 C4 C5 C6 . . . . -176.8(2) ?
    C3 C4 C5 C6 . . . . 0.5(4) ?
    O1 C4 C5 O2 . . . . 4.0(3) ?
    C3 C4 C5 O2 . . . . -178.7(2) ?
    O2 C5 C6 C7 . . . . 179.8(2) ?
    C4 C5 C6 C7 . . . . 0.7(4) ?
    C5 C6 C7 C8 . . . . -1.3(4) ?
    C6 C7 C8 C3 . . . . 0.6(5) ?
    C4 C3 C8 C7 . . . . 0.7(4) ?
    C2 C3 C8 C7 . . . . 179.1(3) ?
    C1 N3 C10 C15 . . . . -177.9(3) ?
    C1 N3 C10 C11 . . . . 1.8(4) ?
    C15 C10 C11 C12 . . . . 1.8(4) ?
    N3 C10 C11 C12 . . . . -177.9(3) ?
    C10 C11 C12 C13 . . . . -0.2(4) ?
    C11 C12 C13 C14 . . . . -1.5(4) ?
    C12 C13 C14 C15 . . . . 1.6(4) ?
    C13 C14 C15 C10 . . . . 0.0(4) ?
    C11 C10 C15 C14 . . . . -1.7(4) ?
    N3 C10 C15 C14 . . . . 178.0(2) ?
    Sn C16 C17 C18 . . . . -171.27(19) ?
    C16 C17 C18 C19 . . . . 178.9(3) ?
    Sn C20 C21 C22 . . . . 174.5(2) ?
    C20 C21 C22 C23 . . . . -177.7(3) ?
loop_
    _geom_hbond_atom_site_label_D
    _geom_hbond_atom_site_label_H
    _geom_hbond_atom_site_label_A
    _geom_hbond_site_symmetry_A
    _geom_hbond_distance_DH
    _geom_hbond_distance_HA
    _geom_hbond_distance_DA
    _geom_hbond_angle_DHA
    N3 H3N O2 2_555 0.87(2) 2.21(2) 2.990(3) 150(2)
    C18 H18A Cg1 4_575 0.99 2.81 3.730(3) 154
_shelx_space_group_comment
;
The symmetry employed for this shelxl refinement is uniquely defined
by the following loop, which should always be used as a source of
symmetry information in preference to the above space-group names.
They are only intended as comments.
;
_shelx_estimated_absorpt_T_min     0.845
_shelx_estimated_absorpt_T_max     0.934
_shelx_hkl_file
;
   0   0   3   -0.32    1.51
   0   0   3   -1.19    1.94
   0   0  -3    0.70    2.16
   0   0  -3    1.03    1.51
   0   0  -3    2.75    3.56
   0   0  -4 1125.87   37.52
   0   0  -4 1141.15   32.23
   0   0  -4 1194.92   36.49
   0   0   4 1206.20   32.33
   0   0   4 1189.95   34.98
   0   0   5   -0.76    4.16
   0   0  -5    0.49    2.91
   0   0   5   -0.76    2.05
   0   0   5    0.32    2.43
   0   0  -5    5.18    4.75
   0   0  -6   70.39    7.99
   0   0  -6   75.20    8.74
   0   0   6   65.69    8.04
   0   0   6   88.20    7.94
   0   0   6   78.49    5.94
   0   0   7   -0.65    2.91
   0   0   7   -2.59    2.27
   0   0   7    1.19    2.65
   0   0   8  144.24   10.85
   0   0   8  135.06    8.96
   0   0   8  133.39   13.50
   0   0  -8  136.36   13.66
   0   0   9   -0.38    5.99
   0   0  -9   -2.86    5.88
   0   0   9   -1.08    2.38
   0   0   9    3.56    2.86
   0   0  10  359.57   16.84
   0   0 -10  330.85   24.24
   0   0  10  321.89   23.43
   0   0  11   -8.96    8.26
   0   0 -11    2.65    5.45
   0   0  11    4.21    2.43
   0   0  12  477.08   21.65
   0   0  12  501.70   32.60
   0   0 -12  539.27   34.28
   0   0  13   -4.97    6.42
   0   0 -13   -5.13    8.04
   0   0  14 1101.69   56.03
   0   0 -14 1146.06   59.05
   0   0  15    1.35    7.99
   0   0 -15    0.00    8.15
   0   0 -16  119.84   19.65
   0   0  16   90.85   17.17
   0   0  17   21.54   12.36
   0   1   3 2847.80   72.33
   0   1  -3 2740.98   70.28
   0  -1  -3 2762.14   73.85
   0   1  -3 2701.52   73.20
   0  -1   3 2625.13   73.09
   0  -1  -3 2814.71   71.79
   0  -1   3 2704.11   70.17
   0  -1   3 2809.48   69.96
   0   1   3 2837.01   70.77
   0  -1  -3 2829.94   70.88
   0  -1  -4 2434.47   69.69
   0  -1  -4 2570.40   65.69
   0  -1   4 2365.05   69.20
   0  -1   4 2466.32   61.75
   0  -1  -4 2502.11   67.69
   0   1  -4 2439.98   69.26
   0   1   4 2557.93   67.80
   0  -1   4 2615.04   69.80
   0  -1  -4 2458.66   67.42
   0   1   4 2495.42   65.48
   0  -1   4 2466.48   65.48
   0   1  -4 2523.81   61.70
   0  -1   4 2561.65   65.53
   0   1   5  906.98   28.66
   0  -1   5  904.07   25.26
   0   1  -5  859.10   32.82
   0  -1   5  944.61   33.31
   0  -1  -5  884.91   33.68
   0  -1   5  887.98   28.83
   0   1   5  953.84   31.36
   0  -1  -5  984.88   32.17
   0  -1   5  914.65   29.10
   0  -1  -5  888.52   31.04
   0  -1   5  832.60   32.33
   0  -1   6 2898.49   88.74
   0  -1  -6 2952.26   89.88
   0   1  -6 3034.63   90.20
   0  -1   6 3148.69   84.16
   0   1   6 3046.34   83.13
   0  -1  -6 3318.35   88.53
   0  -1   6 3190.96   79.41
   0   1   6 3245.53   87.45
   0  -1   6 3364.67   85.24
   0  -1   7  326.80   19.81
   0  -1   7  362.80   17.81
   0   1  -7  308.55   19.59
   0  -1  -7  330.15   20.67
   0  -1   7  356.54   16.95
   0  -1   7  362.70   13.71
   0  -1  -7  428.39   21.21
   0   1   7  364.80   16.57
   0   1   7  421.37   20.03
   0  -1   8  953.24   40.27
   0  -1   8 1033.08   29.80
   0  -1  -8  914.65   40.49
   0  -1   8 1051.06   36.38
   0   1   8  996.00   33.20
   0  -1   8  968.63   34.55
   0   1  -8  955.94   40.43
   0  -1   9  306.07   13.17
   0   1   9  268.18   20.35
   0   1  -9  263.59   20.30
   0  -1   9  265.05   20.24
   0   1   9  277.24   15.22
   0  -1   9  298.14   16.73
   0  -1  -9  259.86   20.62
   0   1  10  229.20   20.19
   0  -1 -10  263.70   21.92
   0   1 -10  267.80   21.27
   0  -1  10  270.17   12.85
   0  -1  10  263.48   20.94
   0   1  10  260.83   15.11
   0   1  11   26.07    7.18
   0  -1  11   64.45   11.23
   0  -1 -11   48.64   10.47
   0   1 -11   57.49   11.12
   0  -1  11   72.77    6.32
   0   1  11   57.65    7.34
   0  -1 -12   40.43   11.01
   0   1  12   29.96    5.72
   0  -1  12   27.53    4.21
   0  -1  12   17.49    6.59
   0   1  12   34.44    9.99
   0   1 -12   32.77   10.20
   0   1  13   90.85   15.76
   0   1 -13   98.78   16.09
   0  -1  13  122.21   16.90
   0   1  13  118.92   10.69
   0  -1 -13  113.31   17.27
   0  -1 -14   60.62   13.39
   0   1  14   62.83   13.55
   0  -1  14   71.85   14.20
   0   1 -14  102.24   17.22
   0   1 -15   83.72   15.44
   0  -1  15  107.48   17.06
   0   1  15  101.81   17.49
   0  -1 -15   84.26   16.46
   0   1  16  224.99   25.69
   0   1 -16  169.28   23.48
   0  -1  16  182.08   22.67
   0  -1 -16  191.04   25.10
   0   1  17  155.14   21.86
   0  -1  17  190.39   23.64
   0   2   2  115.73    6.96
   0  -2   2  132.09    7.02
   0   2  -2  113.68    5.99
   0  -2   2  115.79    7.40
   0   2  -2  112.06    6.86
   0   2   2  112.06    6.86
   0  -2  -2  114.06    7.29
   0   2  -3   49.23    5.34
   0  -2   3   32.17    4.80
   0   2   3   28.99    4.43
   0  -2   3   38.97    4.86
   0   2  -3   39.84    4.10
   0   2   3   38.81    4.70
   0  -2   3   33.85    3.83
   0  -2  -3   32.01    4.16
   0  -2  -3   30.45    4.91
   0   2   4    6.37    3.40
   0  -2  -4    5.83    3.13
   0  -2   4    0.22    2.16
   0  -2   4   -4.48    3.56
   0   2  -4    0.59    2.05
   0  -2  -4    3.83    3.83
   0  -2  -4    2.97    2.65
   0  -2   4    0.59    1.73
   0  -2   4    1.24    3.62
   0   2   4    1.89    2.59
   0   2  -4    2.00    3.24
   0  -2   5   10.53    5.34
   0  -2  -5    7.77    5.18
   0   2   5    0.65    2.59
   0  -2   5    5.51    2.70
   0  -2   5    2.81    3.40
   0   2   5    3.89    2.48
   0   2  -5    5.61    3.99
   0  -2  -5    4.32    3.62
   0   2  -5    6.32    2.91
   0  -2  -5    1.62    2.65
   0  -2   5    2.43    2.11
   0  -2   6   36.33    4.64
   0  -2  -6   35.90    5.72
   0  -2   6   31.31    4.59
   0  -2  -6   28.61    6.64
   0   2   6   37.89    6.05
   0  -2   6   37.95    7.18
   0  -2  -6   30.66    5.34
   0   2   6   37.08    5.18
   0   2  -6   33.09    6.15
   0  -2   6   33.09    2.48
   0  -2   7  224.88   12.74
   0  -2   7  210.85    8.21
   0  -2   7  197.62   15.44
   0  -2   7  215.87   12.69
   0  -2  -7  237.95   16.90
   0   2  -7  228.93   16.19
   0  -2  -7  247.99   15.17
   0   2   7  206.48   12.69
   0  -2   8  100.13   11.55
   0   2   8  108.99    9.34
   0  -2   8  102.62    8.91
   0  -2  -8   98.41   11.71
   0   2  -8   89.45   11.34
   0  -2   8   89.99    9.45
   0  -2   8  104.18    5.56
   0  -2   9  964.53   27.75
   0  -2   9  896.19   41.57
   0  -2   9 1036.54   36.28
   0   2  -9  895.86   41.73
   0   2   9  957.40   35.47
   0  -2  -9  950.60   43.40
   0   2  10  130.20   10.96
   0  -2  10  151.85    7.45
   0   2  10   62.83   11.93
   0  -2 -10  117.84   14.95
   0   2 -10  142.19   15.60
   0  -2  10  131.33   15.17
   0   2 -11  339.97   25.75
   0   2  11  351.52   19.81
   0  -2 -11  351.09   26.88
   0  -2  11  345.80   25.75
   0   2  11  344.45   25.69
   0   2  12  321.24   26.40
   0  -2  12  361.29   27.64
   0   2 -12  328.63   26.40
   0   2  12  352.76   20.51
   0  -2 -12  342.56   28.02
   0   2  13 1064.12   53.49
   0  -2 -13  934.24   51.66
   0  -2  13  896.03   48.91
   0   2 -13 1029.57   52.69
   0   2  13 1004.09   39.57
   0  -2  14   30.93    9.39
   0   2 -14   50.31   11.82
   0  -2 -14   37.41   10.04
   0   2  14   39.03   11.39
   0   2 -15  184.24   22.73
   0  -2  15  143.48   19.76
   0   2  15  117.62   18.79
   0  -2 -15  167.56   22.24
   0  -2 -16   15.28    8.31
   0  -2  16   18.62    9.88
   0   2 -16   34.49   11.44
   0   2  16   27.58   11.44
   0  -3   0    1.08    1.40
   0  -3   0    2.00    1.84
   0   3   0    2.75    2.38
   0   3   0   -0.05    1.40
   0   3   0    1.35    1.35
   0  -3   1  317.68    9.77
   0   3   1  339.38   12.52
   0   3   1  297.87   12.74
   0  -3   1  328.36   11.44
   0   3  -1  313.14   11.28
   0  -3  -1  289.23   12.15
   0   3  -1  303.59    9.93
   0  -3  -1  329.98   11.34
   0   3  -1  316.81   11.34
   0   3  -1  317.03   10.63
   0  -3   1  328.80   10.69
   0   3  -2  212.20   10.20
   0   3  -2  218.89   10.26
   0  -3   2  190.12   10.80
   0   3   2  217.27   10.96
   0   3   2  213.98   10.96
   0   3   2  235.63   11.01
   0  -3   3 1670.11   47.07
   0   3  -3 1500.72   46.21
   0   3   3 1497.05   46.26
   0   3   3 1715.94   47.23
   0  -3  -3 1674.16   47.23
   0   3  -3 1593.46   45.13
   0  -3   3 1593.73   47.50
   0   3  -3 1656.94   47.13
   0  -3  -4  563.23   24.18
   0  -3   4  555.25   23.43
   0   3  -4  579.37   20.94
   0  -3   4  607.71   23.48
   0   3   4  577.49   22.51
   0   3  -4  561.94   23.10
   0   3   4  604.15   23.70
   0  -3  -4  622.88   20.73
   0  -3   4  618.46   21.27
   0  -3  -5 2482.08   67.75
   0   3  -5 2404.30   71.15
   0   3  -5 2388.75   66.94
   0  -3   5 2482.08   71.25
   0  -3  -5 2376.07   72.23
   0  -3   5 2323.06   71.42
   0   3   5 2576.17   71.20
   0   3   5 2370.08   68.88
   0  -3   5 2575.47   67.48
   0  -3   5 2499.09   64.45
   0   3   6   44.91    6.10
   0  -3   6   50.04    7.07
   0  -3  -6   35.95    7.13
   0   3  -6   34.44    4.70
   0  -3   6   32.71    6.86
   0   3  -6   44.97    7.23
   0  -3   6   42.81    4.70
   0   3   6   53.22    7.34
   0  -3   6   40.54    5.40
   0  -3  -6   46.10    5.88
   0   3  -7  377.11   21.59
   0  -3   7  338.46   20.67
   0  -3  -7  333.06   21.38
   0  -3   7  382.72   17.87
   0   3   7  341.91   18.19
   0  -3  -7  381.48   19.27
   0  -3   7  369.82   16.63
   0  -3   8   76.60    7.72
   0   3  -8   66.77    9.82
   0  -3   8   77.84   10.42
   0  -3  -8   73.25   10.58
   0   3   8   72.66    8.26
   0  -3   8   76.06    7.45
   0  -3   9  323.56   22.89
   0   3   9  332.14   19.06
   0   3  -9  337.38   23.27
   0  -3  -9  315.52   23.16
   0  -3   9  357.24   18.57
   0  -3   9  371.49   19.16
   0  -3 -10   13.44    6.42
   0   3 -10   19.27    6.96
   0  -3  10   14.41    4.91
   0   3  10   27.53    5.94
   0   3 -11   46.59   10.09
   0  -3  11   36.60    8.74
   0  -3 -11   43.56   10.74
   0   3  11   48.96    7.83
   0  -3  12    7.13    8.21
   0   3  12    4.26    3.83
   0  -3 -12   -5.99    7.72
   0   3 -12   -0.05    5.02
   0   3 -13    3.13    7.34
   0  -3  13   -0.43    5.99
   0   3  13    5.18    4.21
   0   3  13   -3.99   12.09
   0  -3 -13    3.51    5.51
   0  -3 -14   -4.37    6.42
   0  -3  14   -5.13    6.69
   0   3 -14    2.81    6.48
   0   3  14   -6.96   10.20
   0  -3  15   46.80   11.93
   0   3  15   33.52   12.04
   0  -3 -15   55.82   14.14
   0   3 -15   55.11   13.28
   0  -3  16    8.04    7.56
   0  -3 -16   27.48   11.50
   0   3  16    4.37   10.58
   0   3 -16   26.72    9.12
   0   4   0 1052.25   29.74
   0   4   0 1190.60   32.71
   0  -4   0 1211.16   30.18
   0   4   0 1152.00   34.44
   0  -4   0 1130.57   31.47
   0  -4   0 1192.38   32.44
   0   4   0 1237.40   31.63
   0  -4  -1  131.82    6.75
   0   4  -1  119.14    7.02
   0   4  -1  124.80    6.53
   0   4  -1  128.80    6.21
   0   4   1  121.02    8.31
   0  -4  -1  134.90    7.61
   0  -4   1  121.78    5.78
   0   4   1  128.10    7.77
   0   4  -1  131.17    5.88
   0  -4   1  117.46    6.05
   0  -4   1  122.54    6.59
   0   4  -2 1690.46   43.18
   0   4  -2 1672.11   45.67
   0   4   2 1536.99   47.07
   0  -4   2 1546.98   40.59
   0  -4  -2 1604.41   46.21
   0   4  -2 1637.99   43.94
   0   4   2 1659.58   46.64
   0   4  -3   69.47    6.32
   0   4   3   87.93    8.04
   0   4   3   76.65    7.61
   0  -4   3   69.53    7.61
   0   4  -3   75.03    6.80
   0   4   3   81.94    7.40
   0   4  -3   79.62    4.48
   0   4  -3   76.11    6.80
   0  -4   4  136.14   10.90
   0   4  -4  144.07    5.78
   0  -4   4  149.80   10.58
   0   4  -4  150.44   10.69
   0   4  -4  146.83    9.39
   0   4   4  153.90   11.17
   0   4  -4  147.69   10.69
   0   4   4  127.88    9.99
   0   4   4  154.98   10.74
   0  -4  -4  132.90    7.72
   0  -4   5   28.29    5.18
   0  -4   5   30.07    3.29
   0   4  -5   29.58    4.43
   0  -4  -5   23.32    5.99
   0  -4  -5   18.95    3.29
   0   4   5   22.73    5.07
   0   4  -5   23.59    5.29
   0  -4   5   23.59    6.59
   0   4   5   24.29    4.75
   0  -4  -6   47.34    7.77
   0  -4   6   51.12    7.72
   0  -4  -6   50.96    6.05
   0   4   6   32.06    5.72
   0   4  -6   40.70    7.13
   0   4  -6   40.32    5.56
   0  -4   6   38.60    4.32
   0  -4   6   54.36    6.32
   0  -4   6   37.95    6.64
   0  -4  -7   29.42    5.45
   0  -4   7   31.36    7.34
   0  -4   7   23.70    3.83
   0  -4  -7   20.08    6.48
   0   4   7   22.02    5.72
   0  -4   7   17.27    4.05
   0   4  -7   23.70    4.70
   0   4  -7   20.73    5.56
   0  -4   8  146.83   14.63
   0   4  -8  146.77   14.57
   0  -4   8  164.32   10.69
   0  -4   8  180.19   12.42
   0   4   8  150.44   12.63
   0  -4  -8  166.75   15.76
   0  -4   9   26.23    7.29
   0   4  -9   21.81    6.37
   0  -4   9   22.35    4.43
   0   4   9   25.26    6.26
   0  -4  -9   25.64    7.72
   0  -4   9   31.42    5.02
   0  -4  10  165.02   16.52
   0   4  10  170.58   14.36
   0  -4 -10  174.03   18.03
   0   4 -10  184.99   17.65
   0   4 -11   56.84   11.39
   0  -4 -11   65.96   11.50
   0  -4  11   68.93   11.93
   0   4  11   71.58    9.72
   0   4  12  552.22   29.20
   0  -4  12  537.76   34.55
   0   4 -12  531.06   34.71
   0  -4 -12  560.27   36.44
   0   4  13   19.81   12.96
   0   4  13   69.64   10.42
   0  -4 -13   52.31   11.98
   0  -4  13   32.98    9.34
   0   4 -13   51.82   11.28
   0   4  14  123.83   13.77
   0   4 -14  110.88   16.95
   0  -4 -14  107.80   17.71
   0   4  14   96.03   18.73
   0  -4  14   96.41   16.03
   0  -4  15   18.08    8.69
   0   4 -15   25.48    9.77
   0  -4 -15   12.42    7.34
   0   4  15   20.62   12.58
   0   4 -16   -4.64    7.29
   0  -4  16   16.30    9.88
   0  -4 -16   -3.24    6.91
   0  -5   0    1.89    2.27
   0   5   0    2.05    2.11
   0  -5   0    1.24    1.46
   0   5   0    0.86    1.35
   0   5   0    1.57    1.57
   0   5   0    0.70    3.18
   0  -5   0    0.92    1.89
   0  -5   1  145.86    7.13
   0  -5  -1  159.08    9.12
   0   5  -1  149.36    7.23
   0  -5   1  138.46    7.61
   0   5   1  159.89   10.36
   0  -5   1  154.44    7.45
   0   5  -1  149.26    7.56
   0  -5  -1  160.59    8.10
   0   5  -1  148.93    7.29
   0   5  -1  132.09    8.37
   0   5   1  151.74    8.91
   0  -5  -2   25.53    4.80
   0   5   2   11.23    4.53
   0   5  -2   19.27    2.11
   0   5  -2   20.78    3.83
   0  -5  -2   22.94    4.05
   0   5  -2   17.98    2.91
   0   5  -2   17.11    3.29
   0   5   2   15.28    3.89
   0  -5   2   18.73    2.27
   0  -5  -3  278.70   14.47
   0   5   3  287.55   15.33
   0   5   3  290.58   15.01
   0   5  -3  259.81   11.01
   0   5  -3  286.21   12.79
   0   5  -3  267.58   13.98
   0  -5  -3  279.73    9.50
   0   5   3  257.65   14.84
   0  -5   3  229.58    9.01
   0   5  -3  273.20   13.93
   0  -5   4 1144.77   40.81
   0   5  -4 1259.85   33.04
   0   5  -4 1158.59   38.11
   0   5   4 1115.89   40.38
   0   5  -4 1126.25   39.62
   0  -5  -4 1202.15   33.95
   0   5  -4 1214.78   40.11
   0   5   4 1209.76   40.76
   0   5   5  843.18   33.36
   0   5  -5  878.81   31.31
   0  -5  -5  882.04   28.23
   0   5  -5  922.75   34.12
   0   5  -5  887.87   33.47
   0  -5   5  871.63   34.22
   0   5  -5  848.41   23.54
   0  -5  -6  841.88   29.64
   0   5  -6  836.11   31.15
   0   5   6  782.77   33.14
   0   5  -6  809.17   34.06
   0  -5   6  829.09   34.98
   0  -5   6  914.97   26.61
   0  -5  -7   10.90    5.88
   0   5   7    7.83    4.21
   0   5  -7   10.90    4.97
   0   5  -7    7.23    2.75
   0  -5   7    7.18    2.11
   0  -5   7   12.96    5.56
   0  -5  -7   15.82    4.10
   0  -5   8  662.13   33.47
   0  -5  -8  736.51   29.69
   0   5  -8  724.42   29.53
   0  -5   8  761.13   26.18
   0   5  -8  692.09   33.36
   0  -5  -8  668.60   32.60
   0  -5  -8  644.96   34.49
   0   5   8  691.60   31.52
   0   5   9  317.51   20.24
   0  -5  -9  292.04   22.78
   0  -5   9  287.72   21.86
   0  -5   9  359.67   17.06
   0   5  -9  319.24   22.40
   0  -5  10   56.57    7.34
   0  -5  10   47.34    9.99
   0  -5 -10   56.90   11.28
   0   5 -10   52.63    9.99
   0   5  10   57.00    8.64
   0  -5  11   26.72    7.77
   0   5 -11   43.62    9.82
   0  -5 -11   44.05   10.53
   0   5  11   32.66    7.02
   0   5 -12    9.61    6.59
   0  -5  12    5.72    5.94
   0  -5 -12    0.70    6.32
   0   5  12    4.21    4.16
   0   5  13   13.44    6.91
   0  -5 -13   -5.94    8.69
   0   5 -13    8.85    7.94
   0  -5  13    0.16    6.59
   0   5 -14   16.57    7.13
   0  -5 -14   26.83   11.07
   0   5  14    9.23    4.80
   0   5  14   -3.56   13.55
   0  -5  14   22.19    9.82
   0   5  15   14.47   13.55
   0  -5 -15   -0.92    7.94
   0  -5  15   -3.99    8.21
   0   5 -15   -0.22    7.40
   0  -5  16  123.02   19.33
   0   5  16  117.03   21.11
   0   5 -16   91.61   17.11
   0   6   0  491.60   15.65
   0   6   0  508.50   18.73
   0  -6   0  507.20   17.38
   0  -6   0  524.04   18.68
   0   6   0  497.70   20.67
   0   6   0  509.79   17.38
   0  -6   1 1268.87   36.11
   0   6  -1 1245.71   36.17
   0  -6   1 1299.48   36.01
   0   6  -1 1335.37   36.65
   0   6  -1 1274.97   36.49
   0  -6  -1 1290.35   37.08
   0  -6  -1 1240.31   38.81
   0   6   1 1316.26   39.68
   0   6  -1 1242.90   39.46
   0   6   1 1239.50   41.24
   0   6  -2  352.60   15.33
   0   6   2  344.34   17.98
   0  -6  -2  348.50   15.28
   0   6  -2  349.52   12.69
   0   6   2  381.91   17.44
   0   6  -2  349.90   13.98
   0  -6   2  371.01   12.69
   0  -6  -2  360.86   16.84
   0   6  -2  339.70   15.22
   0   6  -3  481.24   19.81
   0  -6  -3  435.95   13.06
   0  -6   3  448.36   14.14
   0   6   3  430.93   21.48
   0  -6  -3  421.75   20.08
   0   6   3  468.34   21.05
   0   6  -3  454.90   17.33
   0   6  -3  457.22   17.87
   0   6   4    7.18    4.48
   0   6  -4    5.07    2.81
   0  -6   4    3.45    1.35
   0   6  -4    2.75    3.13
   0   6  -4    3.24    2.86
   0   6  -4    5.51    2.43
   0  -6  -4    5.13    1.89
   0   6   4    7.61    4.37
   0   6   4    5.99    3.78
   0  -6  -5   49.12    4.75
   0  -6   5   53.76    8.21
   0  -6   5   54.90    4.16
   0   6   5   51.17    7.61
   0   6  -5   64.99    7.99
   0   6  -5   63.81    4.48
   0   6  -5   56.52    7.34
   0   6  -5   65.26    7.45
   0   6  -6   24.51    4.91
   0   6  -6   17.17    5.24
   0   6  -6   14.84    1.84
   0  -6   6   14.14    5.24
   0  -6   6   16.03    2.48
   0  -6  -6   14.52    3.24
   0   6   6   16.30    5.13
   0  -6  -7  484.91   20.62
   0   6  -7  421.97   24.02
   0   6   7  431.79   23.91
   0  -6   7  447.23   16.57
   0  -6   7  439.13   25.05
   0   6  -7  428.07   21.59
   0  -6   8   30.55    7.56
   0  -6  -8   20.67    4.70
   0   6  -8   26.88    5.34
   0  -6  -8   24.02    6.91
   0  -6   8   30.28    4.16
   0   6   8   20.67    6.48
   0   6  -8   27.10    6.86
   0   6   9  540.45   28.83
   0   6  -9  481.45   29.26
   0  -6   9  542.51   21.70
   0  -6   9  517.62   30.66
   0   6  -9  580.62   26.56
   0  -6  10   63.10   10.96
   0  -6  10   86.85    8.04
   0   6  10   61.43    9.93
   0   6 -10   63.16   11.01
   0   6  11  522.96   29.91
   0   6 -11  520.16   32.87
   0  -6  11  531.98   32.82
   0  -6  12  132.95   16.95
   0   6 -12  181.54   19.54
   0   6  12  173.55   16.90
   0   6  13  493.38   30.01
   0  -6  13  412.25   32.23
   0   6 -13  465.85   33.95
   0   6  14   46.59    9.28
   0  -6  14   38.38   10.74
   0   6 -14   51.34   13.12
   0  -6  15  318.86   29.04
   0   6  15  188.61   25.86
   0   6 -15  271.25   27.75
   0   6 -16   -3.08    8.64
   0  -6  16   -6.91    9.45
   0   7   0    2.70    3.18
   0   7   0    0.70    2.21
   0   7   0    2.00    1.46
   0   7   0   -0.32    1.94
   0  -7   0    1.08    2.11
   0  -7   0   -1.24    2.75
   0   7   1  460.13   19.27
   0   7   1  444.53   21.16
   0   7  -1  426.18   19.16
   0  -7   1  415.17   16.09
   0   7  -1  404.75   16.41
   0  -7  -1  422.45   16.73
   0  -7  -1  455.54   18.73
   0   7  -1  445.50   16.41
   0   7  -1  441.13   16.14
   0  -7   1  409.98   15.82
   0  -7  -2   37.52    5.94
   0   7   2   40.92    5.67
   0   7  -2   35.95    4.80
   0   7  -2   27.80    3.29
   0   7  -2   29.64    3.72
   0  -7   2   29.26    3.35
   0  -7  -2   34.55    4.91
   0   7   2   35.25    6.64
   0   7  -2   34.33    4.43
   0   7  -3  971.33   32.06
   0  -7   3  983.58   27.58
   0   7  -3 1018.67   34.22
   0   7  -3  970.68   31.69
   0  -7  -3  931.60   33.14
   0  -7  -3  972.35   35.25
   0   7   3 1003.72   37.62
   0   7   3 1019.96   36.33
   0  -7   4  204.42    8.26
   0   7  -4  201.62   10.69
   0   7  -4  201.13   13.60
   0   7  -4  225.32   12.63
   0   7  -4  205.07   13.44
   0   7  -4  200.86   13.71
   0  -7  -4  227.74    8.53
   0   7   4  226.12   16.25
   0   7  -5 1714.86   51.23
   0   7  -5 1564.47   51.61
   0  -7  -5 1661.96   44.48
   0   7   5 1468.65   54.30
   0   7  -5 1484.31   52.69
   0  -7   5 1600.20   42.27
   0   7  -5 1653.97   45.07
   0   7   6  101.11   11.50
   0   7  -6  104.78   10.85
   0  -7   6  102.78    5.94
   0  -7   6  116.27   12.42
   0   7  -6  114.39    6.26
   0   7  -6  103.16    9.99
   0  -7  -6  111.47    7.77
   0  -7   6  120.11    6.10
   0  -7   7 2866.05   71.52
   0   7  -7 2739.84   81.73
   0  -7  -7 2830.85   76.92
   0  -7   7 2656.33   87.23
   0   7  -7 2671.13   85.61
   0   7   7 2539.36   85.13
   0  -7  -8   62.29    7.23
   0   7  -8   66.94   10.20
   0  -7   8   71.36    5.83
   0  -7   8   53.82   10.15
   0   7  -8   71.85    8.64
   0   7   8   63.48    9.93
   0  -7  -8   59.86    9.66
   0  -7   9 1008.74   31.36
   0   7  -9  925.88   37.79
   0   7  -9  892.52   42.32
   0   7   9  858.62   40.97
   0  -7   9  891.60   43.02
   0   7  10  104.88   13.12
   0  -7  10  109.96   14.25
   0   7 -10  116.60   14.25
   0   7 -10  107.04   11.55
   0   7 -11   32.01    8.96
   0   7  11   30.07    7.67
   0  -7  11   41.03   10.31
   0  -7  12   31.31    8.64
   0   7  12   31.47    7.99
   0   7 -12   21.21    8.85
   0   7 -13   35.68   10.09
   0  -7  13   48.42   11.82
   0   7  13   36.71    8.80
   0  -7  14    2.70    6.15
   0   7  14   -9.72    7.50
   0   7 -14    2.70    6.26
   0   7 -15  203.08   24.51
   0  -7  15  182.02   22.35
   0   7 -16   -2.65    8.42
   0   7  16    8.91   20.46
   0   8   0 1332.35   41.57
   0  -8   0 1322.58   39.14
   0   8   0 1355.83   36.49
   0   8   0 1364.25   39.41
   0  -8   0 1280.15   40.59
   0   8   0 1282.85   44.70
   0   8  -1 2697.20   71.85
   0  -8   1 2701.46   71.69
   0  -8   1 2688.08   72.33
   0  -8  -1 2626.70   75.14
   0  -8  -1 2619.52   72.66
   0   8  -1 2683.11   77.30
   0   8   1 2843.49   76.65
   0   8  -1 2782.87   71.42
   0   8   1 2492.83   78.54
   0   8  -1 2796.25   72.93
   0   8   2  870.17   36.01
   0   8  -2  931.65   31.20
   0   8  -2  930.73   29.85
   0   8  -2  933.87   29.04
   0   8  -2  922.04   33.14
   0  -8   2  965.98   28.61
   0   8   2  994.49   35.09
   0  -8  -2  935.75   31.52
   0  -8  -2  891.71   33.31
   0  -8  -3  630.39   27.58
   0   8  -3  705.20   24.51
   0   8   3  592.87   29.20
   0   8  -3  655.54   25.48
   0  -8   3  701.80   20.94
   0   8  -3  679.45   26.45
   0  -8  -3  594.33   25.48
   0  -8   4  768.95   22.13
   0   8  -4  806.58   30.98
   0  -8  -4  690.68   30.77
   0  -8  -4  726.47   29.58
   0   8  -4  775.65   27.31
   0   8   4  674.81   32.33
   0   8  -4  750.76   31.25
   0   8  -4  798.48   28.29
   0   8  -5  425.53   22.40
   0  -8   5  369.66   13.01
   0  -8  -5  443.99   14.57
   0   8  -5  408.69   16.84
   0   8   5  377.11   22.83
   0   8  -5  440.37   20.08
   0   8  -5  406.80   21.16
   0  -8  -5  385.64   22.13
   0  -8  -6   37.08    4.21
   0   8  -6   53.01    8.42
   0  -8   6   45.88    3.24
   0   8  -6   51.17    7.40
   0  -8  -6   34.12    6.96
   0   8   6   42.37    8.58
   0  -8   6   37.84    3.24
   0   8  -6   53.33    4.75
   0   8  -7   44.21    7.67
   0  -8  -7   45.78    8.58
   0   8   7   44.05    8.64
   0  -8  -7   48.26    5.34
   0  -8   7   52.47    9.61
   0   8  -7   49.88    7.77
   0  -8   7   48.37    3.72
   0  -8   7   49.34    3.94
   0   8  -7   44.64    3.72
   0  -8   8  475.57   16.30
   0  -8   8  439.35   27.75
   0   8  -8  428.66   26.40
   0  -8  -8  411.12   26.13
   0  -8  -8  473.41   20.84
   0   8  -8  445.88   24.24
   0  -8   8  443.02   16.46
   0   8   8  408.26   26.34
   0   8   9  135.49   15.17
   0   8  -9  158.22   14.09
   0  -8   9  165.18   17.76
   0  -8   9  176.08    9.39
   0   8  -9  150.93   16.41
   0  -8  -9  174.57   12.74
   0  -8  -9  134.14   15.11
   0   8  10  582.45   33.52
   0  -8  10  581.59   35.09
   0   8 -10  580.35   34.28
   0   8 -10  619.64   30.55
   0   8 -11  157.03   14.57
   0   8  11  136.73   15.87
   0  -8  11  131.12   16.68
   0   8 -11  138.95   16.84
   0   8 -12  462.99   32.44
   0  -8  12  444.21   32.39
   0   8  12  457.27   30.66
   0  -8  13  318.05   28.72
   0   8 -13  301.00   27.31
   0   8  13  277.51   24.02
   0  -8  14  105.80   16.52
   0   8  14  114.17   15.92
   0   8 -14  149.04   19.86
   0  -8  15  124.91   19.06
   0   8 -15  126.69   19.59
   0   8  15  158.76   18.68
   0   8 -16  100.94   18.30
   0   9   0    2.16    3.67
   0   9   0    3.56    2.97
   0   9   0    1.24    1.30
   0  -9   0    1.89    2.91
   0   9   0    1.78    1.73
   0  -9   0    1.03    2.11
   0   9  -1    2.65    2.00
   0   9  -1    0.70    1.84
   0  -9   1    3.40    2.27
   0   9  -1    0.43    2.91
   0   9   1    5.45    4.80
   0   9   1    4.37    3.45
   0  -9  -1    1.94    2.32
   0  -9   1    0.38    2.05
   0   9  -1    0.70    1.94
   0  -9  -1    5.56    3.35
   0   9   2  166.85   14.09
   0   9  -2  160.59   10.20
   0   9   2  179.38   12.90
   0  -9   2  160.86    9.28
   0  -9  -2  186.99   11.50
   0   9  -2  169.12    9.77
   0   9  -2  155.90   11.98
   0  -9  -2  172.04   12.36
   0   9  -2  175.60   10.15
   0   9  -3   10.04    2.05
   0   9  -3    9.01    2.97
   0  -9  -3   13.60    4.05
   0   9  -3    9.77    2.75
   0  -9   3   13.93    2.43
   0  -9  -3   10.53    4.32
   0   9  -3   15.38    3.67
   0   9   3   11.77    4.91
   0   9   4 1241.23   48.26
   0   9  -4 1278.69   40.97
   0  -9  -4 1228.11   43.24
   0   9  -4 1181.80   44.64
   0  -9  -4 1171.27   44.91
   0   9  -4 1265.25   40.97
   0   9  -4 1328.95   44.26
   0  -9   4 1258.13   34.44
   0   9  -5   18.46    4.75
   0  -9  -5   20.24    5.51
   0  -9  -5   19.33    6.05
   0   9  -5   21.92    5.83
   0   9  -5   21.97    4.10
   0  -9   5   18.46    2.21
   0   9   5   21.11    7.29
   0   9  -5   18.19    4.05
   0  -9  -5   19.27    2.00
   0   9  -6 1325.39   48.85
   0  -9   6 1375.21   32.82
   0   9   6 1183.80   49.61
   0  -9  -6 1255.21   49.18
   0   9  -6 1419.96   39.57
   0  -9  -6 1352.92   36.28
   0   9  -6 1301.37   47.18
   0  -9   7    1.51    0.86
   0  -9   7    0.05    0.76
   0   9   7    2.16    4.48
   0  -9  -7    4.32    5.40
   0  -9  -7   -0.76    1.78
   0   9  -7    3.13    2.00
   0   9  -7    4.97    3.99
   0   9  -7    0.16    4.05
   0  -9   8  643.34   19.00
   0   9   8  622.83   34.06
   0  -9   8  519.02   18.35
   0  -9  -8  595.14   32.71
   0  -9  -8  700.02   25.15
   0   9  -8  629.58   30.34
   0   9  -8  647.66   33.47
   0   9   9   50.31    9.82
   0  -9   9   53.17    4.21
   0  -9  -9   56.52    7.02
   0   9  -9   52.42    9.45
   0   9  -9   59.00    9.01
   0  -9  -9   45.78    9.66
   0  -9   9   54.68   11.07
   0   9 -10  106.94   12.20
   0  -9  10  100.03   14.25
   0   9 -10   86.69   13.33
   0   9  10  113.79   14.63
   0   9  11   11.34    5.34
   0   9 -11   16.25    7.67
   0  -9  11   13.77    6.37
   0   9 -11   22.40    6.75
   0   9 -12    0.43    5.78
   0   9  12   -0.86    6.10
   0  -9  12    4.21    5.88
   0   9 -13   -2.54    6.59
   0   9  13    5.83    7.07
   0  -9  13    6.91    8.15
   0  -9  14   71.09   15.11
   0   9  14  114.92   16.73
   0   9 -14   95.82   16.52
   0   9 -15    4.48    6.37
   0  -9  15   -7.77   10.69
   0   9  15   -3.51    6.96
   0  10   0 3005.37   81.89
   0  10   0 2913.55   77.95
   0  10   0 2627.13   84.97
   0  10   0 2946.91   73.95
   0 -10   0 2766.02   79.78
   0 -10   0 2850.23   77.89
   0 -10  -1  377.43   17.17
   0  10  -1  383.80   18.03
   0 -10   1  375.00   17.06
   0  10  -1  391.52   15.82
   0 -10   1  379.81   16.63
   0  10  -1  382.72   16.68
   0  10   1  381.10   19.65
   0  10  -1  371.23   21.00
   0  10   1  362.91   21.75
   0 -10  -1  357.51   18.79
   0  10   2  225.05   17.54
   0  10  -2  239.24   15.82
   0 -10  -2  203.88   14.68
   0 -10  -2  236.87   13.98
   0 -10   2  247.50   12.31
   0  10  -2  248.26   12.79
   0  10  -2  241.89   12.58
   0  10  -2  281.29   13.98
   0 -10  -3  274.22   15.60
   0  10  -3  270.01   16.19
   0  10   3  255.44   19.16
   0  10  -3  274.33   12.58
   0  10  -3  284.42   15.60
   0  10  -3  266.66   14.03
   0 -10  -3  229.80   16.46
   0 -10   3  281.40   12.25
   0 -10  -4   51.44    7.07
   0 -10   4   60.62    4.59
   0  10  -4   70.93    7.07
   0  10   4   51.39    8.80
   0 -10  -4   51.98    8.31
   0  10  -4   56.14    6.69
   0  10   5  105.21   12.52
   0  10  -5  114.55   11.82
   0 -10  -5  111.96   11.17
   0  10  -5  121.29   11.93
   0 -10   5  126.58    5.99
   0 -10  -5  124.70   12.85
   0  10  -5  127.50   10.31
   0  10  -5  137.00   10.20
   0  10  -6    5.29    3.56
   0  10  -6   10.90    2.97
   0  10  -6    9.77    4.48
   0  10   6   11.28    5.78
   0 -10  -6    4.97    4.10
   0 -10  -6    8.69    1.51
   0 -10  -6    7.29    4.70
   0  10   7    0.97    5.61
   0  10  -7    6.05    4.05
   0 -10  -7    6.64    5.02
   0 -10  -7    2.38    1.78
   0  10  -7    0.81    4.32
   0  10  -7    4.37    2.21
   0 -10  -8  106.99   13.87
   0  10  -8  122.21    6.91
   0  10  -8  140.03   13.60
   0  10  -8  135.60   14.36
   0  10   8  123.40   15.11
   0 -10  -9   91.82   13.60
   0  10   9   87.66   13.28
   0  10  -9   92.58   13.06
   0  10  -9  104.07   11.93
   0  10 -10  174.41   16.36
   0  10  10  157.46   17.87
   0  10 -10  175.82   18.41
   0 -10  11   -5.34    7.61
   0  10  11    1.84    4.97
   0  10 -11    0.92    5.45
   0  10 -11    6.32    3.99
   0  10 -12  261.37   20.78
   0  10 -12  239.35   23.75
   0  10  12  226.12   22.51
   0 -10  12  225.15   24.02
   0 -10  13   12.74    8.91
   0  10 -13   11.44    8.26
   0  10  13   -3.51    6.91
   0 -10  14  232.39   25.75
   0  10 -14  247.93   25.80
   0  10  14  179.65   20.89
   0  10 -15   25.10    9.82
   0  10  15   16.14    7.40
   0 -11   0    2.05    2.21
   0  11   0    3.45    3.94
   0 -11   0    2.32    2.59
   0  11   0    1.73    2.00
   0  11   0    3.02    2.65
   0  11   0    2.81    1.46
   0 -11  -1   73.20    7.18
   0  11  -1   60.94    8.85
   0  11  -1   62.67    6.96
   0 -11  -1   63.43    7.94
   0  11  -1   62.89    5.67
   0 -11   1   56.46    5.94
   0 -11   1   66.99    6.91
   0  11  -1   67.53    6.42
   0  11   1   66.07    9.88
   0  11   2    4.80    4.10
   0  11  -2    8.15    3.89
   0  11  -2   10.85    3.13
   0  11  -2   10.04    2.86
   0  11  -2    4.59    1.84
   0 -11  -2    9.55    3.72
   0 -11  -2    9.88    4.75
   0 -11   2    6.91    2.65
   0  11  -3  464.61   20.30
   0 -11   3  485.29   18.25
   0  11  -3  483.07   18.89
   0 -11  -3  464.83   22.40
   0 -11  -3  472.71   24.89
   0  11   3  478.00   27.91
   0  11  -3  455.81   21.38
   0  11  -3  481.56   24.13
   0  11  -4  130.42    9.99
   0  11  -4  126.31   11.01
   0 -11  -4  108.34   11.88
   0  11   4  115.68   13.55
   0 -11   4  128.42    7.13
   0 -11  -4  119.46   11.17
   0  11  -5  435.52   25.32
   0  11  -5  441.29   25.10
   0 -11  -5  441.78   25.75
   0  11  -5  507.74   22.51
   0  11   5  394.65   26.88
   0 -11  -5  473.09   24.51
   0 -11   5  438.27   14.30
   0  11  -5  471.04   22.29
   0  11  -6  185.59   16.03
   0 -11  -6  166.42   14.84
   0 -11  -6  179.70   16.68
   0  11   6  169.66   17.38
   0  11  -6  185.21   12.31
   0  11  -6  164.86   15.17
   0  11  -7  126.64    9.39
   0 -11  -7  117.30   13.06
   0 -11  -7  126.31   14.52
   0  11   7  105.64   14.20
   0  11  -7  123.78   14.09
   0  11  -7  118.11   12.74
   0  11   8   10.09    6.32
   0 -11  -8    5.18    6.42
   0  11  -8    0.59    3.40
   0 -11  -8   -8.91    5.61
   0  11  -8    3.13    5.34
   0  11   9  111.85   15.71
   0  11  -9  148.18   16.63
   0  11  -9  150.07   14.90
   0  11 -10   10.69    6.64
   0  11  10    9.61    7.29
   0  11 -10    4.10    4.10
   0  11  11   21.59    8.26
   0  11 -11   22.29    6.69
   0  11 -11   19.76    6.91
   0  11  12  -14.09    9.50
   0  11 -12  -10.96    7.18
   0  11 -12    4.37    4.43
   0  11 -13   27.64    9.45
   0  11  13   25.64    8.15
   0  11 -14    1.94    6.37
   0  11  14  -10.26    8.53
   0  11  15   49.82   13.60
   0  11 -15   67.26   15.71
   0 -12   0  186.40   12.96
   0 -12   0  190.34   11.98
   0  12   0  179.38   15.82
   0  12  -1  184.02   12.47
   0  12  -1  173.17   11.01
   0  12  -1  181.21   10.42
   0 -12  -1  178.24   11.66
   0 -12   1  187.74   11.50
   0  12   1  159.73   15.87
   0  12  -1  165.45   14.74
   0 -12  -1  170.42   13.28
   0 -12   1  165.18   11.66
   0 -12  -2   76.38    9.34
   0 -12  -2   95.55    8.96
   0  12  -2   93.01    8.31
   0  12   2   71.52   10.74
   0  12  -2   89.66    7.94
   0  12  -2   96.73   10.80
   0 -12   2   94.03    7.88
   0  12  -2   85.02    7.67
   0  12   3  142.24   15.28
   0  12  -3  155.36   11.50
   0 -12   3  158.11    9.45
   0 -12  -3  150.07   11.93
   0 -12  -3  148.88   13.77
   0  12  -3  168.04   11.12
   0  12  -3  140.30   12.85
   0  12  -3  154.38    9.88
   0  12  -4   67.80    7.34
   0  12  -4   75.41    9.01
   0 -12   4   75.30    5.61
   0 -12  -4   70.39    8.74
   0  12   4   57.92   10.58
   0 -12  -4   59.11    9.28
   0  12  -5  108.61    9.82
   0  12  -5  103.16   11.82
   0  12   5   86.15   12.63
   0  12  -5  116.06   10.53
   0 -12   5  106.45    5.40
   0 -12  -5  102.89   12.63
   0 -12  -5   81.02    9.99
   0  12  -6  156.27   15.44
   0 -12  -6  170.15   14.90
   0  12  -6  146.02   14.74
   0 -12  -6  178.78   17.00
   0  12   6  145.15   16.52
   0  12  -6  172.25   12.42
   0  12   7   25.15    8.47
   0  12  -7   27.69    5.13
   0 -12  -7   23.43    6.53
   0  12  -7   21.75    6.15
   0  12  -7   28.93    7.34
   0 -12  -7   21.86    7.02
   0 -12  -8   26.40    7.23
   0  12  -8    7.99    5.51
   0  12   8    9.82    6.21
   0 -12  -8    7.07    5.94
   0  12  -8    5.34    4.75
   0  12  -9  294.95   22.56
   0 -12  -9  278.49   22.73
   0  12   9  297.43   25.69
   0  12  -9  301.75   24.08
   0 -12 -10   52.42   10.58
   0  12  10   40.05   10.36
   0  12 -10   55.44   11.28
   0  12 -10   34.55    8.15
   0  12 -11   98.46   15.11
   0 -12 -11   77.79   13.50
   0  12  11   91.66   15.33
   0  12 -11  101.38   13.50
   0  12  12   21.27    8.58
   0  12 -12   39.51   11.01
   0  12 -13  122.16   18.19
   0  12  13  121.83   17.98
   0  12 -14   14.52    8.85
   0  12  14   38.49   11.07
   0  12  15   -2.70    6.80
   0 -13   0    1.94    3.02
   0 -13   0    0.97    2.81
   0  13   0    2.86    4.37
   0 -13   1   12.20    4.21
   0  13  -1    8.10    4.64
   0  13  -1    8.10    3.02
   0  13  -1   14.52    3.67
   0 -13  -1   12.04    4.32
   0  13   1   11.61    4.43
   0 -13   1    8.37    3.08
   0  13  -1    8.37    2.21
   0 -13  -1   13.93    3.62
   0  13   2  209.88   18.89
   0 -13  -2  229.09   16.79
   0 -13   2  222.72   13.12
   0  13  -2  212.14   13.06
   0  13  -2  226.99   13.93
   0  13  -2  222.35   17.54
   0 -13  -2  242.32   14.90
   0  13  -2  214.09   12.96
   0  13  -3   41.46    7.45
   0 -13  -3   47.29    6.80
   0  13   3   52.20    9.99
   0 -13   3   53.66    5.83
   0  13  -3   52.15    6.15
   0 -13  -3   51.07    8.42
   0 -13  -4  696.84   31.20
   0 -13  -4  667.58   33.85
   0  13  -4  703.75   32.39
   0  13   4  647.50   36.65
   0 -13   4  721.24   23.54
   0 -13  -5   32.55    7.02
   0  13  -5   15.71    5.72
   0 -13  -5   19.16    6.42
   0 -13   5   23.75    2.48
   0  13   5   19.86    6.86
   0  13  -5   28.12    5.88
   0 -13  -6  262.13   19.54
   0  13  -6  283.51   17.54
   0  13  -6  240.59   19.70
   0 -13  -6  262.94   21.48
   0  13  -6  262.45   20.67
   0  13   6  264.13   23.32
   0  13   7   -5.99    6.96
   0  13  -7    1.51    3.83
   0  13  -7   -1.24    4.43
   0 -13  -7    1.13    5.78
   0 -13  -7    2.38    4.10
   0 -13  -8  197.14   20.08
   0  13  -8  210.52   19.59
   0  13  -8  197.52   18.68
   0 -13  -8  185.48   17.81
   0  13   8  209.34   21.48
   0  13  -9    6.42    3.99
   0  13   9   -3.89    6.53
   0  13  -9    1.57    5.61
   0 -13  -9    4.75    5.56
   0  13 -10   89.82   12.90
   0  13  10   97.71   15.60
   0 -13 -10  104.94   14.90
   0  13 -10   92.25   14.30
   0  13  11   10.42    7.61
   0  13 -11   -0.49    3.99
   0  13 -11   -3.56    6.75
   0 -13 -11   -2.54    5.67
   0  13 -12   -3.62    6.64
   0 -13 -12    6.91    6.42
   0  13  12   -4.53    6.21
   0 -13 -13    5.29    7.45
   0  13  13   14.41    8.26
   0  13 -13   13.82    7.56
   0  13  14    8.15    9.50
   0  13 -14   -2.11    8.42
   0 -13 -14   16.30    8.74
   0 -14   0  619.48   28.02
   0  14   0  573.38   32.66
   0 -14   0  625.31   25.48
   0 -14   1  155.68   10.85
   0  14   1  137.97   15.60
   0 -14  -1  152.98   11.61
   0 -14   1  149.58   11.88
   0  14  -1  143.64   14.84
   0 -14  -1  136.46   12.63
   0  14   2  229.04   20.78
   0 -14  -2  278.27   16.73
   0 -14  -2  276.38   19.11
   0 -14   2  304.07   16.03
   0  14  -2  291.60   21.32
   0 -14  -3  322.43   18.84
   0  14   3  308.72   24.67
   0  14  -3  313.25   21.59
   0 -14   3  348.23   16.14
   0 -14  -3  297.38   20.94
   0 -14   4   76.71    6.10
   0  14  -4   76.27   10.20
   0 -14  -4   57.76    9.82
   0 -14  -4   67.91    9.12
   0  14   4   41.67   10.20
   0  14   5   -4.21    6.53
   0 -14  -5   -4.70    4.16
   0  14  -5    0.59    3.29
   0 -14  -5   -2.27    5.45
   0  14  -5    2.43    3.99
   0  14   6   -4.70    5.94
   0  14  -6    0.92    4.48
   0  14  -6    3.13    3.56
   0 -14  -6   -0.38    3.72
   0  14  -6    0.97    5.40
   0 -14  -6   -0.27    5.24
   0  14  -7   18.25    7.13
   0 -14  -7    8.15    4.75
   0  14   7    9.07    7.29
   0  14  -7   14.68    5.83
   0 -14  -7    4.37    5.13
   0 -14  -8  196.76   18.79
   0  14  -8  172.79   18.52
   0  14   8  192.01   21.75
   0  14  -8  206.15   19.49
   0  14  -9   10.53    6.26
   0  14  -9    8.58    5.99
   0 -14  -9   23.48    7.99
   0  14   9    9.12    7.23
   0  14 -10  170.26   19.65
   0 -14 -10  195.36   20.51
   0  14  10  195.41   22.62
   0  14 -10  206.75   19.97
   0  14 -11   42.32    9.99
   0  14 -11   33.20   10.80
   0 -14 -11   17.27    8.31
   0  14  11   23.91    9.01
   0  14 -12  219.65   23.81
   0 -14 -12  207.72   22.89
   0  14  12  230.50   25.69
   0 -14 -13   73.63   14.63
   0  14 -13   62.94   13.82
   0  14  13   53.17   13.55
   0 -15   0   -3.99    3.78
   0 -15   0    4.10    3.35
   0  15   0   -5.02    4.37
   0 -15  -1   57.11    8.47
   0  15  -1   58.08   10.42
   0  15   1   47.83    9.34
   0 -15   1   53.06    7.18
   0 -15  -1   70.23    8.04
   0 -15  -2    1.67    2.75
   0  15   2    4.59    5.18
   0 -15   2   -0.70    2.75
   0 -15  -2    9.34    5.45
   0  15  -2   -5.13    5.51
   0  15  -3  512.82   30.28
   0 -15   3  590.76   23.32
   0 -15  -3  573.54   27.15
   0  15   3  480.16   32.93
   0 -15  -3  566.42   30.55
   0  15  -4   25.53    6.91
   0  15   4   28.07    9.34
   0 -15  -4   29.69    6.53
   0 -15  -4    9.01    5.07
   0  15  -5  589.25   30.55
   0 -15  -5  589.36   30.12
   0 -15  -5  571.01   33.63
   0  15  -5  579.91   32.87
   0  15   5  545.47   36.22
   0  15  -6  190.34   18.84
   0 -15  -6  207.83   17.38
   0 -15  -6  211.55   20.57
   0  15   6  230.39   23.27
   0  15  -6  191.04   18.89
   0  15   7  156.87   19.70
   0  15  -7  176.68   18.25
   0 -15  -7  157.14   16.41
   0  15  -7  166.69   17.92
   0 -15  -7  177.97   19.16
   0 -15  -8  222.02   20.30
   0  15   8  188.18   21.86
   0  15  -8  208.42   20.51
   0  15  -8  207.34   20.30
   0  15  -9  268.88   24.24
   0 -15  -9  237.41   21.92
   0  15   9  271.79   27.26
   0  15  -9  299.81   24.99
   0  15 -10   42.97   10.53
   0  15 -10   54.57   11.44
   0  15  10   39.03   11.88
   0 -15 -10   46.75   10.47
   0  15 -11   44.91   10.74
   0  15  11   53.76   13.60
   0 -15 -11   62.40   12.85
   0 -15 -12   31.90   11.01
   0  15 -12   16.36    8.37
   0  15 -13    1.24    7.56
   0 -15 -13    4.43    7.29
   0 -16   0   10.26    4.21
   0  16   0   -2.75    5.83
   0  16  -1  585.42   34.93
   0 -16  -1  596.05   30.45
   0  16   1  587.69   36.06
   0 -16   1  624.83   28.18
   0 -16   2    9.61    3.72
   0  16  -2    7.72    5.72
   0 -16  -2    8.80    2.97
   0  16   2   16.95    8.15
   0 -16  -2   18.95    6.42
   0 -16  -3  309.80   18.89
   0  16   3  281.94   25.26
   0 -16  -3  280.21   21.54
   0  16  -3  260.08   21.54
   0  16   4   29.85   10.53
   0 -16  -4   25.32    7.88
   0 -16  -4   33.79    6.69
   0  16  -4   15.33    5.07
   0  16   5  103.21   15.44
   0  16  -5   96.52   13.33
   0 -16  -5  113.79   12.79
   0  16  -5   89.50   11.50
   0 -16  -5   88.04   13.50
   0  16  -6   17.92    6.91
   0 -16  -6   34.17    7.67
   0  16  -6   25.86    7.29
   0  16   6   23.54    8.74
   0 -16  -6   25.37    8.58
   0  16  -7  108.93   14.47
   0  16  -7   85.61   13.39
   0 -16  -7  112.12   13.66
   0  16   7   86.58   14.84
   0  16   8   20.78   10.09
   0 -16  -8   14.25    6.21
   0  16  -8   21.11    7.18
   0  16  -8    9.88    6.05
   0 -16  -9  127.50   16.25
   0  16   9  119.35   18.95
   0  16  -9  155.46   18.41
   0  16  -9  133.87   16.95
   0 -16 -10    5.88    6.32
   0  16 -10   -2.91    6.75
   0  16  10   14.57    9.45
   0  16 -10   19.54    8.37
   0 -16 -11  154.06   19.06
   0  16 -11  184.88   21.48
   0  16 -12   11.61    7.99
   0 -17   0   -0.81    3.67
   0  17   0   -5.94    6.53
   0  17   1   15.06    6.53
   0  17  -1   13.28    6.48
   0 -17  -1   10.26    4.43
   0  17   2   15.60    5.51
   0  17  -2   29.10    7.88
   0 -17  -2   32.01    7.34
   0  17  -3   85.67   12.69
   0  17   3   90.20   14.95
   0 -17  -3   85.56   11.88
   0 -17  -4  122.64   15.11
   0  17  -4  112.44   14.20
   0  17   4  113.47   16.84
   0  17  -5   47.93   10.53
   0  17  -5   50.90   10.31
   0  17   5   41.19   11.98
   0  17  -6   60.30   11.44
   0  17   6   47.83   12.04
   0  17  -6   56.36   11.34
   0  17   7  184.99   22.94
   0  17  -7  179.86   19.97
   0  17  -7  196.06   20.40
   0  17   8   58.46   14.14
   0  17  -8   79.08   13.50
   0  17  -8   91.61   14.47
   0  17  -9  104.83   15.65
   0  17  -9   91.66   14.52
   0  17   9  112.82   19.06
   0  17 -10   22.13    8.74
   0  17 -10   16.41    6.42
   0  18   0  113.09   16.63
   0  18  -1    2.11    5.24
   0  18   1   10.15    5.72
   0  18  -2  154.98   17.92
   0  18   2  157.25   19.38
   0  18  -3   17.92    6.75
   0  18   3   17.11    9.72
   0  18   4   45.72   11.39
   0  18  -4   64.99   11.07
   0  18   5   35.84   11.23
   0  18  -5   34.12    9.28
   0  18  -5   29.58    9.18
   0  18  -6   23.37    7.40
   0  18  -6   37.08    9.45
   0  18   6   35.30   10.69
   0  18  -7   -1.62    6.26
   0  18   7   -9.45    8.64
   0  18  -7   -2.86    6.10
   0  18  -8   58.19   12.04
   0  18  -8   52.69   11.50
   0  18  -9   26.13    9.12
   0  19   0   -1.46    6.15
   0  19  -1   -9.72    7.29
   0  19   1   -3.56    8.15
   0  19   2   15.28    8.15
   0  19  -2   29.96    9.01
   0  19  -3    3.18    5.34
   0  19   3   -5.45    7.34
   0  19  -4   74.49   12.31
   0  19   4   88.53   15.98
   0  19  -5   38.43   10.26
   0  19   5   33.74   10.63
   0  19  -5   35.20   10.04
   0  19  -6   76.06   13.33
   0  19  -7    9.45    4.64
   0  19  -8    5.51    5.94
   0  19  -9    9.18    5.61
   0  20   0  -18.52   10.20
   0  20  -1   89.01   14.74
   0  20   1  111.31   16.90
   0  20   2   -8.04    7.50
   0  20  -2   -1.13    6.42
   0  20   3   42.54   11.77
   0  20  -5    6.48    5.61
   0  20  -6    0.38    5.13
   0  21   0   10.85    8.69
   0  21   1   20.73   10.15
   0  21  -1   11.12    7.67
   0  21  -2   -2.11    5.34
  -1   0  17    2.21    6.86
   1   0 -17   -9.93    9.01
   1   0 -16  -11.07    8.74
  -1   0  16   -0.05    7.88
  -1   0  15  287.50   27.75
   1   0 -15  305.58   28.88
  -1   0  14   -9.12    7.29
   1   0 -14   -4.26    7.77
   1   0 -13  394.38   30.55
  -1   0  13  395.84   20.13
  -1   0  13  376.19   29.10
   1   0 -12    0.86    5.18
  -1   0  12   -0.92    3.02
  -1   0  11 2573.42   72.93
  -1   0  11 2380.44   85.83
   1   0 -11 2481.11   87.12
  -1   0  10  -10.85    8.31
   1   0 -10   -2.00    5.67
  -1   0  10   -0.16    2.38
   1   0  -9  490.95   27.69
  -1   0   9  494.14   20.67
  -1   0   9  423.21   26.50
   1   0  -9  500.99   20.35
  -1   0   8    2.54    3.02
  -1   0   8   -0.32    2.43
   1   0  -8   -1.30    1.94
   1   0  -8    2.16    2.86
  -1   0   8   -1.30    3.45
   1   0  -8    6.80    5.61
   1   0  -7  288.04   13.60
  -1   0   7  296.79   15.76
  -1   0   7  266.18   13.39
   1   0  -7  308.88   19.59
  -1   0   7  288.42   16.14
   1   0  -7  265.85   15.01
  -1   0   6    3.24    2.32
   1   0  -6    6.42    4.32
  -1   0   6    0.86    2.54
   1   0  -6   -0.38    2.70
  -1   0   6    2.59    4.37
   1   0  -6    1.40    2.27
   1   0  -5   -2.05    2.48
  -1   0   5    5.72    3.78
  -1   0   5   -0.65    2.32
   1   0  -5   -0.86    4.05
  -1   0   5    1.03    2.11
   1   0  -5   -1.89    2.21
   1   0  -4   -0.27    3.29
   1   0  -4   -1.62    2.59
  -1   0   4    0.49    2.27
   1   0  -4   -0.16    2.21
  -1   0   4    2.43    2.59
  -1   0   4    0.59    2.81
   1   0  -3 4555.70  115.30
  -1   0   3 4707.17  115.41
   1   0  -3 4578.42  113.58
   1   0  -3 4537.40  113.74
  -1   0   3 4646.93  113.52
  -1   0   3 4651.46  114.12
   1   0   2    3.72    2.54
   1   0   2    0.65    2.32
  -1   0  -2    5.13    2.86
   1   0   3  165.23    9.61
  -1   0  -3  178.68    9.88
  -1   0  -3  146.07    9.93
   1   0   3  146.88    9.23
  -1   0  -4   -4.86    3.56
  -1   0  -4   -1.73    3.29
   1   0   4    0.32    3.67
   1   0   4   -0.27    3.45
   1   0   5  405.72   20.19
   1   0   5  467.20   19.38
  -1   0  -5  428.01   21.59
   1   0   5  432.28   15.60
   1   0   5  383.26   19.33
  -1   0  -5  462.18   20.57
   1   0   6    2.11    3.08
  -1   0  -6   -4.53    3.99
   1   0   6    7.67    3.56
   1   0   6    0.38    2.00
  -1   0  -6    7.18    6.21
   1   0   7   14.74    3.99
  -1   0  -7    8.64    5.34
   1   0   7   10.09    2.75
   1   0   7   38.65    9.01
   1   0   8    0.86    2.38
  -1   0  -8    0.49    5.72
   1   0   8   -1.13    2.00
   1   0   8   -5.72    5.56
   1   0   9   87.34    8.21
  -1   0  -9  102.67   13.66
   1   0   9  102.67    7.77
   1   0   9   99.00   12.52
  -1   0 -10   -4.32    6.10
   1   0  10    7.13    7.45
   1   0  10    2.91    3.29
   1   0  10   -5.13    3.18
  -1   0 -11 2386.43   89.45
   1   0  11 2590.96   71.09
   1   0  11 2340.01   85.07
   1   0  12    9.77    8.10
   1   0  12    1.30    2.75
  -1   0 -12   12.96    9.61
  -1   0 -13 1150.00   58.95
   1   0  13 1200.53   57.06
   1   0  14   -6.80    8.26
  -1   0 -14   -9.18    8.21
   1   0  15  482.10   36.60
  -1   0 -15  533.38   40.76
   1   0  16    3.99    7.29
  -1   0 -16  -14.57   10.20
   1   1 -17  137.16   21.65
  -1   1  17  145.21   21.32
   1  -1 -17  133.66   21.65
  -1  -1  17  120.00   19.54
  -1   1  16  101.92   17.98
   1   1 -16  115.46   18.19
  -1  -1  16  146.18   20.24
   1  -1 -16  126.69   19.59
   1  -1 -15  292.79   28.45
  -1  -1  15  285.45   27.58
  -1   1  15  258.89   26.61
   1   1 -15  311.63   28.88
  -1   1  14  134.41   18.35
  -1  -1  14  150.61   18.68
   1   1 -14  163.08   20.67
   1  -1 -14  190.28   21.86
  -1   1  13  225.69   25.53
  -1   1  13  199.40   14.57
  -1  -1  13  189.96   20.03
   1  -1 -13  158.22   18.95
   1   1 -13  186.34   20.03
   1  -1 -12    9.07    6.42
   1   1 -12   12.58    7.45
  -1  -1  12    4.53    3.02
  -1   1  12   -4.97    4.16
  -1  -1  12    9.23    7.23
  -1  -1  11   10.42    3.13
  -1   1  11    8.47    3.72
   1  -1 -11    6.86    5.51
  -1  -1  11    5.78    6.96
   1   1 -11    9.01    6.53
  -1   1  10  174.41   12.36
  -1  -1  10  145.75   15.33
   1   1 -10  171.28   16.63
  -1  -1  10  189.69   11.01
  -1   1  10  153.31   17.11
   1  -1 -10  156.38   15.87
   1   1  -9  413.22   24.99
  -1   1   9  404.59   19.49
  -1  -1   9  428.98   21.11
   1  -1  -9  412.30   21.86
   1   1  -9  429.96   17.22
  -1  -1   9  435.73   17.71
   1  -1  -9  393.84   24.89
   1  -1  -9  420.62   19.49
  -1  -1   9  403.51   25.15
  -1   1   9  270.07   22.40
  -1   1   8  494.25   21.27
  -1  -1   8  530.79   27.96
   1  -1  -8  496.95   26.72
   1  -1  -8  496.68   23.43
  -1  -1   8  512.11   22.51
  -1  -1   8  506.82   19.16
   1   1  -8  496.68   18.89
  -1  -1   8  492.25   22.94
   1   1  -8  504.77   26.34
   1  -1  -8  506.18   21.43
   1  -1  -7 1682.25   57.27
  -1  -1   7 1751.67   56.84
  -1  -1   7 1685.06   48.31
   1  -1  -7 1586.38   52.69
  -1   1   7 1677.56   50.96
  -1  -1   7 1944.33   60.13
   1  -1  -7 1810.08   51.66
   1   1  -7 1798.31   48.26
  -1  -1   7 1729.00   53.39
  -1   1   7 1780.98   54.30
   1   1  -7 1652.83   51.17
  -1  -1   7 1776.18   52.20
   1   1  -7 1698.02   57.00
  -1  -1   6  937.00   36.28
  -1  -1   6  986.39   31.85
   1  -1  -6  972.62   33.41
  -1  -1   6  972.89   35.30
   1   1  -6  953.78   35.47
   1   1  -6 1020.99   29.42
  -1  -1   6 1003.93   33.52
   1  -1  -6 1012.19   32.01
  -1   1   6  965.28   31.85
  -1  -1   6  943.04   29.26
  -1   1   6 1000.32   33.95
   1  -1  -6  902.29   35.95
   1   1  -6  961.88   31.31
  -1  -1   5 2450.34   74.22
   1   1  -5 2597.60   73.58
  -1  -1   5 2669.88   71.85
  -1   1   5 2756.09   72.44
   1  -1  -5 2461.79   71.47
  -1  -1   5 2681.22   69.69
   1  -1  -5 2734.28   70.77
   1   1  -5 2649.37   67.80
  -1  -1   5 2684.08   73.68
  -1   1   5 2762.46   74.66
  -1   1   5 2483.43   70.12
   1  -1  -5 2643.06   74.71
  -1  -1   5 2645.92   67.75
   1   1  -5 2602.25   69.04
   1  -1  -4 1882.31   49.93
   1   1  -4 1779.53   50.96
  -1  -1   4 1787.30   50.47
  -1  -1   4 1702.12   52.20
   1   1  -4 1815.05   47.29
  -1  -1   4 1763.28   47.23
   1  -1  -4 1694.13   50.31
  -1   1   4 1771.43   49.50
   1  -1  -4 1796.26   52.20
  -1  -1   4 1867.79   48.20
  -1   1   4 1870.75   50.80
   1   1  -4 1778.07   47.83
  -1  -1   4 1813.26   51.07
  -1  -1   3  135.22    7.77
  -1   1   3  141.59    7.99
   1   1  -3  142.72    6.64
   1   1  -3  128.42    6.26
   1  -1  -3  129.72    8.42
  -1  -1   3  131.87    8.74
   1  -1  -3  143.10    7.77
  -1  -1   3  132.36    6.42
  -1   1   3  148.18    7.94
   1   1  -3  141.21    7.99
   1   1  -3  132.04    7.56
  -1  -1   3  134.47    7.56
  -1  -1  -2  177.43    8.26
   1  -1   2  168.15    8.96
  -1  -1  -2  176.30    9.61
   1   1   2  175.92    8.58
  -1   1  -2  181.27    8.80
   1  -1   2  178.14    8.96
  -1   1  -2  172.20    9.61
   1  -1   3 1202.74   31.09
  -1   1  -3 1223.04   36.87
   1  -1   3 1144.34   36.06
   1   1   3 1129.28   34.93
  -1  -1  -3 1099.42   36.65
  -1   1  -3 1204.36   37.41
  -1  -1  -3 1191.03   35.20
   1  -1   3 1158.53   35.95
   1  -1   4   70.77    7.23
  -1   1  -4   68.07    7.61
   1  -1   4   65.21    7.23
   1  -1   4   70.34    4.75
  -1  -1  -4   97.33    7.56
  -1  -1  -4   82.59    8.47
   1   1   4   77.89    7.18
   1   1   4   94.25    7.83
   1   1   5 2631.50   72.71
   1   1   5 2580.76   76.22
  -1  -1  -5 2620.71   79.62
   1  -1   5 2816.82   68.99
   1  -1   5 2632.31   77.73
   1  -1   5 2647.64   77.73
  -1  -1  -5 2867.24   77.41
   1  -1   5 2799.06   71.20
  -1   1  -5 2727.86   79.57
   1   1   5 2936.76   77.25
   1   1   6  229.53   12.15
  -1   1  -6  223.48   16.68
  -1  -1  -6  294.14   19.11
   1  -1   6  217.16    9.39
  -1  -1  -6  239.78   14.90
   1  -1   6  246.80   13.98
   1   1   6  236.76   14.30
   1  -1   6  226.34   11.23
   1  -1   6  219.97   15.60
   1  -1   7 2397.17   66.29
  -1   1  -7 2166.78   71.63
   1  -1   7 2273.50   70.39
   1  -1   7 2297.04   61.92
   1   1   7 2186.27   62.13
   1  -1   7 2264.92   58.08
  -1  -1  -7 2094.94   71.25
   1  -1   8  250.25   18.95
   1   1   8  302.08   15.28
  -1   1  -8  265.48   20.24
   1   1   8  315.03   20.73
   1  -1   8  287.12   14.63
   1  -1   8  300.83   12.42
  -1  -1  -8  286.37   20.73
  -1  -1  -9 1030.87   46.48
   1  -1   9  946.66   43.24
   1   1   9  986.23   43.89
   1  -1   9 1077.18   32.06
  -1   1  -9 1076.10   46.75
   1  -1   9 1064.44   36.33
   1   1   9 1034.05   36.06
   1   1   9 1045.17   37.30
   1   1  10   94.68    8.80
   1  -1  10  105.10    7.40
  -1   1 -10  106.18   14.47
   1  -1  10  100.03    9.28
   1   1  10  116.54   10.63
   1  -1  10   88.58   12.85
  -1  -1 -10   98.46   13.98
   1   1  11  362.26   26.67
   1  -1  11  250.20   21.81
   1   1  11  261.64   15.82
  -1   1 -11  255.00   23.27
   1  -1  11  252.74   15.98
   1  -1  11  273.52   12.79
  -1  -1 -11  284.42   24.72
  -1  -1 -12   15.92    8.37
   1  -1  12   21.59    9.07
  -1   1 -12   10.80    8.91
   1   1  12   15.60    4.37
   1   1  13    2.38    6.53
  -1   1 -13   14.30    9.55
  -1  -1 -13   -5.94    8.91
   1  -1  13   10.90    8.58
   1   1  14   26.88    9.45
  -1  -1 -14   54.30   13.82
  -1   1 -14   27.96   10.74
   1  -1  14   39.35   10.20
  -1  -1 -15   80.38   16.30
   1  -1  15   89.39   15.87
   1   1  15   80.27   15.22
  -1   1 -15   86.32   16.52
   1   1  16   83.40   16.19
   1  -1  16   51.98   13.87
  -1  -1 -16   90.63   18.35
  -1   1 -16   93.93   18.14
   1  -2 -17   35.63   12.09
  -1   2  17   36.01   12.04
   1   2 -17   30.28   10.15
  -1  -2  17   71.63   15.55
  -1  -2  16    8.15    6.69
   1   2 -16  -15.71    9.01
   1  -2 -16    1.13    7.83
  -1   2  16   -4.91    8.42
   1  -2 -15   37.79   12.31
   1   2 -15   63.59   13.66
  -1   2  15   60.89   15.33
  -1  -2  15   49.18   12.36
   1   2 -14  152.71   19.76
  -1   2  14  177.06   14.95
   1  -2 -14  163.45   20.51
  -1  -2  14  172.25   20.13
  -1   2  14  147.42   19.65
   1   2 -13  194.17   21.16
  -1   2  13  110.28   19.06
  -1   2  13  205.83   15.87
  -1  -2  13  172.63   19.76
   1  -2 -13  190.23   20.94
  -1   2  12  557.46   26.88
   1   2 -12  474.92   32.50
   1  -2 -12  526.58   34.06
  -1  -2  12  484.80   31.90
  -1   2  12  569.39   35.47
  -1   2  11   27.96    5.51
   1  -2 -11   19.16    7.94
   1   2 -11   26.50    7.50
  -1  -2  11   25.42    8.21
  -1   2  10  993.73   37.03
  -1  -2  10  929.71   43.24
   1  -2 -10  966.20   44.86
   1   2 -10  930.57   42.91
  -1  -2   9  121.08    9.99
   1  -2  -9   90.31   10.36
  -1  -2   9   96.41   12.36
   1  -2  -9   98.24    9.39
  -1   2   9   90.47    9.12
   1   2  -9  118.11    7.13
   1   2  -9   94.52   11.93
   1  -2  -9   92.85   12.09
   1  -2  -8  691.76   30.18
  -1  -2   8  763.34   28.29
   1  -2  -8  791.41   29.64
  -1   2   8  738.24   29.10
  -1  -2   8  680.97   32.71
   1   2  -8  763.93   23.70
  -1  -2   8  765.77   30.28
   1   2  -8  715.95   33.09
   1  -2  -8  710.12   34.17
  -1   2   7   57.76    6.80
  -1  -2   7   55.82    6.80
   1  -2  -7   46.53    8.10
   1  -2  -7   59.49    6.59
   1  -2  -7   56.25    7.56
  -1   2   7   58.19    7.13
   1   2  -7   73.79    9.82
   1   2  -7   47.29    4.32
  -1  -2   7   59.70    8.58
  -1  -2   7   44.43    5.40
  -1  -2   7   55.60    7.50
   1  -2  -6   13.12    4.75
  -1   2   6   26.29    4.91
  -1  -2   6   16.57    5.94
  -1  -2   6   10.04    2.86
   1   2  -6   10.90    3.99
  -1  -2   6   15.01    4.48
  -1   2   6   17.44    4.32
   1   2  -6   13.39    2.16
   1  -2  -6   17.38    4.37
  -1  -2   6   11.17    3.29
   1  -2  -6   10.47    3.56
  -1  -2   5  257.22   13.28
   1  -2  -5  260.73   13.06
  -1  -2   5  237.08   10.74
   1   2  -5  258.73    9.82
   1  -2  -5  228.34   14.41
   1   2  -5  236.44   13.50
  -1  -2   5  244.10   13.50
  -1  -2   5  264.34   15.33
   1   2  -5  251.71   13.12
  -1   2   5  237.08   12.85
  -1   2   5  243.94   13.50
   1   2  -5  242.27   10.58
   1  -2  -5  225.91   13.12
  -1   2   4    2.27    3.13
   1  -2  -4    0.76    2.86
   1  -2  -4    2.05    3.08
  -1  -2   4    3.89    1.67
   1   2  -4    4.91    3.08
  -1  -2   4    6.42    2.75
  -1  -2   4    5.40    2.91
  -1  -2   4    5.13    4.05
   1   2  -4    1.84    1.51
  -1   2   4    6.64    3.29
   1   2  -4    3.08    2.38
   1   2  -4    4.64    1.84
   1   2  -3  333.55   13.17
   1  -2  -3  331.06   14.36
  -1  -2   3  345.75   14.25
  -1   2   3  351.90   14.52
  -1  -2   3  346.29   14.84
  -1  -2   3  361.72   13.44
  -1   2   3  339.05   14.30
   1   2  -3  324.80   13.98
  -1  -2   3  349.74   10.63
   1   2  -3  341.81   10.47
   1   2  -2 3558.62   88.85
   1   2  -2 3609.20   91.17
  -1  -2   2 3549.23   91.23
  -1   2   2 3651.04   91.88
  -1  -2   2 3769.36   88.91
  -1  -2   2 3668.69   91.55
  -1   2   2 3474.09   91.55
   1  -2   1 3650.77   94.09
   1   2   1 3772.33   91.17
   1  -2   1 3718.57   91.66
   1   2   1 3754.90   93.39
  -1  -2  -1 3732.22   93.44
  -1   2  -1 3828.74   91.71
  -1   2  -1 3676.08   94.03
  -1  -2  -1 3833.38   91.34
   1  -2   2 5030.78  125.51
   1   2   2 4947.54  122.37
   1  -2   2 4956.13  124.86
  -1   2  -2 4901.01  125.88
   1   2   2 4908.41  125.34
  -1   2  -2 5018.85  120.97
   1   2   2 5118.55  125.24
  -1  -2  -2 5191.48  122.37
  -1   2  -2 5132.48  125.18
  -1  -2  -2 4716.67  125.02
  -1  -2  -3   46.53    5.78
  -1   2  -3   61.86    4.21
   1  -2   3   49.50    5.88
   1   2   3   46.96    5.78
  -1   2  -3   59.00    6.26
   1   2   3   52.90    4.97
  -1   2  -3   57.54    6.42
  -1  -2  -3   60.30    5.13
   1   2   3   49.50    5.51
   1  -2   3   51.28    6.21
   1   2   4 2605.21   73.25
  -1  -2  -4 2456.98   73.14
   1   2   4 2502.65   69.31
  -1   2  -4 2639.76   73.68
  -1   2  -4 2717.60   73.25
   1  -2   4 2525.49   72.06
  -1  -2  -4 2751.56   70.34
   1  -2   4 2567.86   65.96
   1  -2   4 2477.66   72.33
   1   2   4 2703.19   71.96
  -1   2  -4 2483.06   65.91
   1   2   4 2525.22   69.47
   1  -2   5    8.26    4.59
   1   2   5    5.67    3.08
  -1   2  -5    3.83    3.78
  -1  -2  -5    6.48    4.10
  -1  -2  -5    4.16    2.59
   1  -2   5    7.23    4.05
   1  -2   5    7.77    2.11
   1   2   5    0.49    2.91
  -1   2  -5    4.43    3.67
   1  -2   6  811.49   33.14
   1  -2   6  873.19   29.91
   1  -2   6  845.18   27.15
   1   2   6  773.65   28.77
  -1  -2  -6  785.96   34.55
  -1  -2  -6  807.44   31.15
  -1   2  -6  780.40   33.74
   1  -2   7   42.00    5.83
   1  -2   7   36.33    4.75
   1  -2   7   35.47    2.75
  -1  -2  -7   42.48    8.96
   1   2   7   36.98    5.29
  -1   2  -7   45.29    8.15
   1  -2   7   37.30    7.61
   1  -2   8    1.46    1.13
   1  -2   8   -1.84    4.64
   1   2   8    0.00    2.75
  -1  -2  -8    1.89    4.75
   1  -2   8    4.16    2.65
  -1   2  -8    4.37    5.34
   1   2   9  286.91   16.52
  -1   2  -9  299.81   22.35
   1  -2   9  253.93   20.19
  -1  -2  -9  259.27   21.05
   1  -2   9  307.37   15.76
   1  -2   9  282.86   10.20
   1   2   9  161.83   17.54
  -1  -2 -10  310.12   24.67
   1  -2  10  326.10   17.17
   1  -2  10  300.19   22.78
   1  -2  10  302.24   10.74
  -1   2 -10  289.44   23.05
   1   2  10  306.18   17.92
   1  -2  11    0.92    6.15
  -1  -2 -11   11.07    7.83
  -1   2 -11    8.37    6.59
   1   2  11    0.11    2.97
   1  -2  11    0.38    2.48
   1  -2  12  520.59   33.95
  -1  -2 -12  478.70   34.66
  -1   2 -12  519.51   35.20
   1   2  12  530.74   25.96
  -1  -2 -13   39.73   10.96
   1   2  13   33.68   10.20
  -1   2 -13   40.54   11.88
   1  -2  13   38.60   10.26
  -1   2 -14  310.01   29.04
  -1  -2 -14  295.00   29.26
   1   2  14  285.77   27.31
   1  -2  14  284.42   26.56
  -1   2 -15   59.22   14.14
   1  -2  15   54.57   12.90
   1   2  15   73.04   14.90
  -1  -2 -15   69.74   15.60
   1   2  16  105.91   18.46
  -1   2 -16  118.70   20.57
   1  -2  16  104.99   17.81
  -1  -2 -16  117.14   21.11
  -1  -3  17   74.55   14.63
   1   3 -17   76.06   16.68
  -1   3  17   70.88   18.41
  -1   3  16  139.00   21.00
   1  -3 -16  133.01   20.19
  -1  -3  16  140.24   20.35
   1   3 -16  118.76   18.19
  -1  -3  15   81.67   15.33
  -1   3  15  120.75   21.00
   1   3 -15  109.74   17.22
   1  -3 -15  115.30   18.68
  -1   3  14  157.84   14.79
   1   3 -14  147.31   19.22
  -1   3  14  132.90   19.22
  -1  -3  14  149.47   18.79
   1  -3 -14  163.78   20.24
  -1  -3  13  253.39   23.54
  -1   3  13  274.60   19.06
   1  -3 -13  225.42   23.27
   1   3 -13  227.80   22.67
   1  -3 -12  363.67   28.02
  -1  -3  12  364.10   26.72
   1   3 -12  316.60   25.59
  -1   3  12  371.93   22.24
  -1   3  11   57.65    8.37
   1  -3 -11   51.61   10.36
   1   3 -11   57.38   10.42
  -1  -3  11   59.11   10.63
  -1  -3  10   28.66    5.29
  -1  -3  10   31.52    7.56
  -1   3  10   37.25    6.48
   1  -3 -10   21.48    6.91
   1   3 -10   15.11    6.48
   1  -3 -10   29.31    7.40
  -1  -3   9    4.97    5.07
   1   3  -9   15.01    2.11
   1  -3  -9   24.35    6.75
  -1  -3   9   18.68    4.16
  -1   3   9   14.25    4.75
   1  -3  -9   17.27    6.64
   1   3  -9   14.41    4.75
   1  -3  -8  567.01   25.26
  -1  -3   8  513.46   27.75
   1  -3  -8  509.90   25.96
   1  -3  -8  518.59   28.50
  -1  -3   8  581.43   25.37
   1   3  -8  563.18   17.71
  -1   3   8  566.47   25.26
  -1  -3   8  579.05   22.46
   1   3  -8  556.54   27.75
   1  -3  -7   82.54    8.15
  -1  -3   7   83.13    8.47
  -1  -3   7   88.42   10.47
   1   3  -7   66.77    7.34
   1   3  -7   75.25    8.47
   1   3  -7   78.38    4.80
  -1  -3   7   80.92    9.34
  -1  -3   7   81.89    6.64
   1  -3  -7   66.67    9.34
  -1   3   7   74.71    8.21
  -1  -3   6  991.30   38.70
  -1   3   6 1008.03   36.33
  -1   3   6 1085.44   38.06
  -1  -3   6 1122.26   36.81
  -1  -3   6 1127.82   38.33
  -1  -3   6 1068.44   31.69
   1   3  -6  932.41   36.54
   1   3  -6 1000.64   35.63
   1  -3  -6 1000.48   39.51
   1  -3  -6 1182.50   37.84
   1   3  -6 1070.17   29.47
  -1  -3   5    8.69    2.21
   1  -3  -5   13.98    3.94
  -1   3   5   15.49    4.21
   1   3  -5   10.53    2.91
  -1   3   5   19.81    4.53
  -1  -3   5   10.47    4.91
  -1  -3   5   12.85    3.83
  -1  -3   5   12.04    3.72
   1   3  -5    8.69    3.51
   1   3  -5   10.96    2.11
  -1  -3   4  776.35   26.02
  -1  -3   4  725.72   20.30
  -1   3   4  697.11   26.07
  -1  -3   4  699.54   26.94
  -1   3   4  766.15   27.04
   1   3  -4  708.77   25.10
  -1  -3   4  761.18   25.64
   1  -3  -4  709.36   26.40
   1   3  -4  717.89   25.53
  -1   3   3 1096.73   34.28
   1   3  -3 1117.40   33.14
  -1  -3   3 1064.34   34.01
  -1  -3   3 1152.22   33.74
  -1  -3   3 1072.00   31.79
   1   3  -3 1022.72   33.14
  -1   3   3 1030.60   33.79
   1   3  -3 1041.40   31.52
   1   3  -2 2416.71   59.97
   1   3  -2 2381.09   61.92
  -1  -3   2 2267.89   61.70
  -1   3   2 2309.72   63.37
  -1  -3   2 2248.67   62.73
  -1   3   2 2446.67   63.37
  -1  -3   1    2.43    2.54
  -1   3   1    3.08    2.81
   1  -3  -1    2.32    2.75
  -1   3   1    2.11    2.27
   1   3  -1    1.46    1.03
   1   3  -1    1.24    1.94
   1  -3   0  159.67    8.58
  -1   3   0  195.19    8.85
  -1   3   0  193.84    8.96
   1  -3   0  195.79    8.26
  -1   3   0  192.55    8.31
   1   3   0  185.53    8.96
   1  -3   0  200.16    9.07
  -1  -3   0  195.57    9.28
   1   3   0  197.68    8.21
   1  -3   1  411.17   15.55
   1   3   1  457.59   16.46
  -1   3  -1  415.92   15.44
   1  -3   1  430.01   14.36
   1   3   1  426.99   15.33
  -1   3  -1  429.31   14.20
   1   3   1  445.02   15.71
  -1  -3  -1  423.80   16.25
   1  -3   1  395.84   14.41
  -1   3  -2   24.83    2.32
   1   3   2   23.48    3.94
  -1  -3  -2   22.67    4.26
   1  -3   2   21.32    4.10
  -1   3  -2   23.70    4.05
   1  -3   2   25.37    4.64
  -1   3  -2   28.07    4.43
  -1  -3  -2   20.19    2.48
  -1   3  -2   19.11    4.10
   1  -3   2   22.46    2.43
   1   3   2   21.75    3.78
   1   3   2   18.79    2.38
   1  -3   3   14.63    4.21
   1   3   3   20.67    4.37
  -1   3  -3   30.88    5.07
  -1   3  -3   24.94    3.18
  -1   3  -3   21.27    4.70
   1  -3   3   23.86    4.91
  -1  -3  -3   19.86    4.59
  -1  -3  -3   19.16    3.08
   1   3   3   21.43    3.40
   1   3   3   18.19    3.72
   1  -3   3   27.80    4.59
  -1  -3  -4  925.61   28.72
  -1  -3  -4  867.20   32.23
  -1   3  -4  890.57   32.66
  -1   3  -4  842.15   26.67
   1  -3   4  844.20   31.36
  -1   3  -4  833.35   32.01
   1   3   4  916.48   31.47
   1   3   4  831.68   29.69
   1   3   4  918.32   32.44
   1  -3   4  837.56   31.63
   1  -3   5    9.77    4.10
   1   3   5   19.00    4.53
   1  -3   5   13.55    4.80
  -1  -3  -5   20.30    3.94
  -1  -3  -5   15.92    5.29
  -1   3  -5   17.60    4.80
  -1   3  -5   11.28    2.70
  -1   3  -5   14.95    5.24
   1   3   5   21.65    4.53
  -1  -3  -6 1037.94   35.41
  -1  -3  -6  886.74   38.33
   1  -3   6  933.43   37.03
   1   3   6  967.50   34.71
   1  -3   6 1013.59   31.36
  -1   3  -6  937.16   38.11
   1  -3   7  138.41   10.20
   1  -3   7  133.28    9.18
   1  -3   7  124.05   12.09
  -1  -3  -7  140.19   11.39
  -1   3  -7  113.14   12.04
   1   3   7  147.64   11.28
  -1  -3  -7  119.19   12.96
   1  -3   8  550.01   23.43
   1  -3   8  501.37   20.78
   1  -3   8  468.61   26.77
  -1  -3  -8  456.62   27.96
   1   3   8  452.84   22.56
  -1   3  -8  466.77   27.53
   1  -3   9  419.81   26.18
  -1  -3  -9  407.77   27.53
  -1   3  -9  412.74   27.10
   1  -3   9  434.87   19.97
   1   3   9  446.20   22.67
   1  -3  10  602.10   25.37
   1  -3  10  573.49   32.44
  -1   3 -10  573.33   34.17
   1   3  10  560.05   26.94
  -1  -3 -10  534.89   33.52
   1  -3  11   19.76    8.26
  -1   3 -11   21.75    8.37
  -1  -3 -11    5.78    5.83
   1   3  11   22.89    6.10
   1   3  12  157.57   13.82
  -1   3 -12  149.85   18.46
   1  -3  12  134.57   16.52
  -1  -3 -12  116.98   17.33
   1   3  12   85.99   16.41
  -1   3 -13   29.37   10.47
   1  -3  13   24.89    8.47
  -1  -3 -13   15.33    8.26
   1   3  13   33.58    6.69
   1   3  13   30.28   11.50
   1   3  14   -3.51   10.85
  -1  -3 -14   13.77    7.67
   1  -3  14   -2.86    5.94
  -1   3 -14    4.32    7.02
  -1  -3 -15   13.28   11.01
  -1   3 -15    3.99    6.21
   1   3  15   13.77    9.23
   1  -3  15    5.72    7.77
   1   3  16  128.64   20.13
   1  -3  16  112.50   17.98
  -1   3 -16  111.90   19.43
   1   4 -17   64.56   16.63
  -1  -4  16   -7.67    9.01
   1   4 -16   -2.91    6.48
  -1   4  16   -4.64   11.88
  -1  -4  15   20.57    8.47
   1  -4 -15    3.51    6.86
   1   4 -15   28.66   10.47
  -1   4  15   22.78   15.01
  -1  -4  14   -2.27    6.37
   1  -4 -14    7.45    6.69
  -1   4  14    2.81    3.83
  -1   4  14  -13.55   14.47
   1   4 -14   -3.18    5.99
  -1   4  13  249.93   19.38
   1   4 -13  285.23   24.94
   1  -4 -13  218.03   23.32
  -1  -4  13  220.62   22.02
   1  -4 -12   52.85   11.71
  -1  -4  12   66.07   12.04
  -1   4  12   64.18    9.55
   1   4 -12   51.71   10.53
   1   4 -11  774.78   39.62
  -1  -4  11  754.43   39.84
  -1   4  11  809.71   35.79
   1  -4 -11  737.86   41.03
  -1  -4  10  181.21   12.25
   1  -4 -10  144.61   14.90
  -1   4  10  143.48   13.28
   1   4 -10  160.48   16.36
  -1  -4  10  178.03   17.17
   1  -4 -10  160.59   17.06
  -1  -4   9 1029.25   33.79
  -1  -4   9  933.70   41.89
  -1   4   9  927.12   38.16
   1  -4  -9  919.67   39.89
   1  -4  -9  920.48   42.70
   1   4  -9  927.77   40.92
  -1   4   8  120.38   11.23
   1   4  -8  133.71    5.94
   1   4  -8  116.71   12.36
   1   4  -8  141.97   11.98
  -1  -4   8  129.45   13.60
   1  -4  -8  131.98   13.93
   1  -4  -8  119.41   11.98
   1  -4  -8  131.71   11.12
  -1  -4   8  134.47    8.91
  -1  -4   8  145.86   11.93
  -1  -4   7  455.00   23.00
   1  -4  -7  494.52   23.05
   1   4  -7  430.77   14.14
  -1   4   7  407.39   21.48
  -1  -4   7  458.78   16.90
  -1  -4   7  456.19   21.16
   1   4  -7  399.40   21.65
   1   4  -7  428.12   21.21
  -1  -4   7  427.63   23.59
  -1  -4   6  449.66   21.48
   1  -4  -6  442.86   21.43
  -1  -4   6  424.29   22.40
  -1  -4   6  462.56   20.78
   1   4  -6  460.67   14.74
  -1   4   6  356.16   19.92
  -1  -4   6  446.04   15.33
   1   4  -6  415.87   20.89
   1   4  -6  421.54   20.19
   1  -4  -5  564.15   24.94
  -1  -4   5  680.48   25.64
   1   4  -5  606.63   24.62
   1   4  -5  629.47   24.78
  -1   4   5  600.70   25.48
  -1   4   5  695.54   27.04
  -1  -4   5  611.01   26.45
  -1  -4   5  650.57   25.15
  -1  -4   5  617.86   18.19
  -1   4   4   14.09    4.43
  -1  -4   4   19.16    3.94
   1   4  -4   13.71    3.45
  -1   4   4   15.98    4.26
   1   4  -4   16.46    3.72
   1  -4  -4   17.92    4.59
  -1  -4   4   16.63    4.43
  -1  -4   3  109.42    8.69
   1   4  -3  110.77    7.18
  -1   4   3  116.87    9.28
   1   4  -3  106.45    8.10
  -1   4   3  121.19    9.23
   1   4  -3  128.96    8.15
  -1   4   2   15.98    4.16
   1  -4  -2   14.74    3.62
   1   4  -2   12.42    3.24
   1   4  -2   16.63    3.45
  -1   4   2   14.84    3.83
  -1  -4   2   13.93    3.35
   1  -4  -1  291.60   10.58
  -1   4   1  287.18   13.12
  -1  -4   1  310.87   12.69
   1  -4  -1  317.14   13.98
   1   4  -1  312.55   12.79
   1   4  -1  312.06   10.47
   1  -4  -1  294.63    9.50
   1  -4  -1  303.10   13.01
  -1   4   1  299.32   13.66
  -1  -4   0   63.43    5.40
   1  -4   0   61.16    5.51
   1  -4   0   60.13    4.64
  -1   4   0   54.95    5.13
   1  -4   0   62.83    5.29
   1   4   0   71.85    5.67
  -1   4   0   63.27    5.29
  -1   4   0   68.93    4.80
   1   4   0   70.07    5.02
   1  -4   1  215.60    9.93
   1   4   1  245.34   11.55
  -1   4  -1  200.70    9.77
   1  -4   1  193.79    9.45
  -1  -4  -1  224.56   11.12
  -1   4  -1  219.00    9.77
   1  -4   1  224.83   10.63
  -1   4  -1  217.22   10.20
   1   4   1  226.29   10.85
   1   4   2   36.60    2.86
   1  -4   2   31.47    3.35
  -1   4  -2   41.78    3.78
   1  -4   2   35.36    3.89
   1  -4   2   37.25    5.02
   1   4   2   43.13    5.18
  -1  -4  -2   38.33    2.91
  -1  -4  -2   31.69    5.02
   1   4   2   38.00    4.86
  -1   4  -2   37.62    5.29
  -1   4  -2   44.64    5.13
  -1   4  -3 1829.51   58.52
   1  -4   3 1978.55   58.68
  -1   4  -3 2036.74   58.62
  -1  -4  -3 1923.92   58.52
  -1  -4  -3 2009.21   52.52
   1  -4   3 1884.25   57.92
   1   4   3 2064.22   58.62
  -1   4  -3 2016.34   51.17
   1  -4   3 2088.40   51.01
   1   4   3 1955.83   58.46
  -1   4  -3 2128.03   59.65
  -1   4  -4  412.36   19.54
  -1  -4  -4  322.80   18.14
  -1  -4  -4  367.34   14.63
   1   4   4  377.22   18.19
   1  -4   4  331.98   17.92
  -1   4  -4  375.71   19.00
   1   4   4  337.81   18.03
  -1   4  -4  351.95   14.84
   1   4   4  340.08   17.38
   1  -4   4  374.79   18.62
  -1   4  -5  254.41   16.36
  -1  -4  -5  232.98   12.25
  -1   4  -5  235.73   15.65
  -1   4  -5  217.54   11.61
   1   4   5  231.52   14.25
  -1  -4  -5  231.68   15.76
   1  -4   5  211.50   14.79
   1  -4   5  236.33   15.17
   1   4   5  200.81   14.14
  -1   4  -6    2.21    2.27
   1  -4   6   -3.72    4.64
  -1  -4  -6    8.21    3.67
   1   4   6   -0.92    3.67
  -1   4  -6    7.61    4.26
  -1  -4  -6    1.30    5.29
   1  -4   7    7.83    4.48
  -1   4  -7   10.58    3.02
  -1   4  -7   10.90    4.86
   1  -4   7   10.26    3.24
   1   4   7   14.41    4.91
  -1  -4  -7   10.04    3.62
  -1  -4  -7   18.68    6.42
   1  -4   8   28.12    4.86
   1  -4   8   24.72    6.59
  -1   4  -8   22.29    6.96
  -1  -4  -8   28.77    8.26
   1   4   8   23.37    5.78
   1  -4   9    2.00    5.13
   1   4   9   11.28    5.24
  -1   4  -9    4.10    4.48
  -1  -4  -9    5.24    5.02
   1  -4  10   56.57    6.80
   1  -4  10   49.93    9.55
  -1   4 -10   53.17    9.66
   1   4  10   56.30    8.26
  -1  -4 -10   44.59    9.66
   1   4  11  381.97   23.05
   1  -4  11  368.80   27.53
  -1  -4 -11  378.67   29.53
  -1   4 -11  370.79   28.29
  -1  -4 -12   16.03    8.53
   1  -4  12    0.16    5.34
   1   4  12    1.19    3.89
  -1   4 -12   14.14    7.40
  -1  -4 -13  316.76   29.10
   1   4  13  323.67   21.92
   1   4  13  304.34   27.69
  -1   4 -13  277.89   26.34
   1  -4  13  263.75   24.56
   1  -4  14   -0.22    7.34
  -1   4 -14    8.96    8.10
   1   4  14   30.50   12.96
  -1  -4 -14   12.15    9.50
  -1  -4 -15   61.59   15.33
   1   4  15   43.99   14.36
  -1   4 -15   53.33   12.90
   1  -4  15   68.50   14.95
   1   4  16   14.09   12.42
   1  -4  16   21.16   10.53
   1   5 -17  227.20   26.88
  -1   5  16   20.78   14.57
   1   5 -16   30.88   11.55
  -1  -5  16   31.74   10.31
  -1   5  15   93.33   22.40
  -1   5  15  139.92   15.98
   1   5 -15  124.53   18.25
  -1  -5  15  118.00   17.87
   1   5 -14    0.49    5.78
  -1   5  14   -4.37    5.78
  -1  -5  14   -6.64    9.34
   1   5 -13  121.56   16.19
  -1   5  13  136.09   15.01
  -1  -5  13  140.35   17.54
  -1   5  12    1.57    4.10
  -1  -5  12   14.36    7.99
   1   5 -12   -2.70    6.75
   1   5 -11  381.05   26.34
  -1  -5  11  346.99   25.91
  -1  -5  11  396.70   19.59
   1  -5 -11  368.74   25.48
  -1   5  11  353.36   23.21
   1  -5 -10   55.28   10.04
  -1   5  10   55.06    8.69
   1   5 -10   44.91    8.31
  -1  -5  10   59.22   10.31
  -1  -5  10   55.01    6.42
   1  -5  -9   26.29    6.64
  -1   5   9   25.96    6.80
   1   5  -9   32.12    7.29
  -1  -5   9   31.79    8.31
   1   5  -9   38.87    6.59
  -1  -5   9   31.63    4.48
   1   5  -8  192.44   14.20
  -1   5   8  149.69   13.44
   1  -5  -8  197.30   13.39
  -1  -5   8  164.32   15.28
   1   5  -8  155.25   13.93
  -1  -5   8  179.54    9.82
  -1  -5   7  678.27   28.12
   1   5  -7  613.33   26.94
   1   5  -7  654.03   19.22
  -1  -5   7  623.15   20.40
  -1   5   7  574.14   27.69
  -1  -5   7  578.13   29.20
   1   5  -7  585.91   27.64
  -1  -5   6 1051.65   36.71
  -1  -5   6  961.50   26.83
   1  -5  -6 1036.00   37.62
   1   5  -6  933.81   35.09
  -1   5   6  916.16   36.54
   1   5  -6  977.27   35.90
  -1  -5   6  907.79   37.25
  -1   5   5  756.54   31.04
   1   5  -5  784.23   29.53
  -1  -5   5  803.50   31.85
   1   5  -5  757.56   29.80
   1   5  -5  840.69   31.25
  -1   5   5  830.71   32.17
   1   5  -4  196.06   12.52
   1   5  -4  235.03   12.90
  -1   5   4  202.70   13.77
   1   5  -4  205.45   11.88
   1   5  -4  213.82   12.79
  -1  -5   4  199.30   13.44
  -1   5   4  216.52   13.60
   1  -5  -3 2167.11   64.13
   1   5  -3 2270.86   61.38
   1   5  -3 2298.55   62.24
  -1   5   3 2146.54   65.05
   1   5  -3 2149.89   63.70
  -1   5   3 2356.31   65.32
   1  -5  -2   82.43    7.56
  -1  -5   2   82.00    6.53
   1   5  -2   83.62    4.16
   1   5  -2   92.47    8.15
  -1   5   2   79.57    7.29
  -1   5   2   71.58    7.56
   1   5  -2   84.59    6.69
   1  -5  -1  475.46   19.00
   1   5  -1  427.96   14.25
  -1   5   1  406.85   18.14
  -1   5   1  459.65   17.65
   1  -5  -1  402.80   13.98
  -1  -5   1  411.44   16.19
   1  -5  -1  418.89   13.06
   1   5  -1  405.50   16.41
   1  -5  -1  397.84   16.95
  -1   5   0   46.48    4.97
  -1  -5   0   46.96    5.29
   1   5   0   51.39    4.64
  -1   5   0   43.02    3.99
   1   5   0   43.18    4.75
   1  -5   0   39.73    4.80
   1  -5   0   48.10    4.26
  -1  -5   0   45.07    4.43
   1  -5   0   45.88    5.34
  -1   5   0   40.81    5.07
   1  -5   1   60.73    5.51
   1  -5   1   65.48    5.83
  -1   5  -1   70.66    3.94
  -1  -5  -1   65.53    6.26
   1   5   1   55.28    5.51
   1  -5   1   66.34    5.40
  -1   5  -1   62.24    5.56
   1   5   1   59.59    5.99
  -1   5  -1   63.00    5.56
  -1   5  -1   67.80    5.45
  -1  -5  -1   66.77    6.21
  -1   5  -2  410.68   19.27
  -1  -5  -2  441.40   18.73
   1  -5   2  383.21   15.17
   1   5   2  469.69   18.95
   1   5   2  435.03   18.41
  -1  -5  -2  445.72   18.52
   1  -5   2  426.07   15.82
  -1   5  -2  431.68   15.98
  -1   5  -2  419.27   17.76
   1  -5   2  427.80   17.98
   1  -5   3   54.09    4.86
   1   5   3   56.03    6.86
  -1  -5  -3   62.56    4.05
  -1   5  -3   57.71    4.43
  -1   5  -3   60.35    6.91
  -1   5  -3   54.57    6.75
   1   5   3   58.25    6.75
   1   5   3   68.02    7.13
   1  -5   3   59.92    6.96
  -1   5  -4  227.04   14.25
   1   5   4  211.93   14.09
   1   5   4  202.43   13.39
   1  -5   4  203.88   13.82
  -1   5  -4  201.35   13.98
  -1   5  -4  207.12    8.10
  -1   5  -4  195.46   11.23
   1  -5   4  202.43   13.98
   1   5   4  190.82   13.17
  -1  -5  -4  198.32    9.50
  -1  -5  -5 1345.25   38.87
   1  -5   5 1261.31   44.86
  -1   5  -5 1274.70   39.78
   1   5   5 1217.80   43.72
  -1  -5  -5 1271.08   45.99
  -1   5  -5 1209.44   44.64
   1  -5   5 1188.01   44.16
  -1  -5  -6  222.94   12.63
  -1  -5  -6  194.38   16.03
  -1   5  -6  195.09   15.49
  -1   5  -6  200.92   12.09
   1   5   6  205.88   14.84
   1  -5   6  192.87   15.06
   1  -5   7 1267.09   48.69
  -1   5  -7 1290.89   41.78
  -1  -5  -7 1216.02   49.66
   1   5   7 1212.03   45.94
  -1   5  -7 1248.90   49.01
  -1  -5  -7 1380.39   43.78
  -1  -5  -8  460.40   28.39
   1   5   8  468.88   24.89
   1  -5   8  424.56   26.13
  -1   5  -8  452.52   21.11
   1  -5   8  496.03   21.38
  -1   5  -8  442.26   26.94
   1  -5   9  425.53   26.94
  -1  -5  -9  401.51   28.07
  -1   5  -9  448.47   28.18
   1   5   9  427.96   24.83
   1  -5   9  464.34   21.54
  -1   5 -10  206.26   19.97
   1   5  10  195.90   16.57
  -1  -5 -10  181.70   19.38
   1  -5  10  195.52   18.52
  -1   5 -11  135.98   16.03
   1  -5  11  122.10   15.22
   1   5  11  142.45   14.36
  -1  -5 -11  151.58   18.52
   1  -5  12    4.75    7.07
  -1  -5 -12   -4.05    7.18
  -1   5 -12   -3.45    6.59
   1   5  12    1.62    4.05
   1   5  13   42.70   15.22
  -1  -5 -13   96.14   16.36
   1   5  13  101.81   13.01
  -1   5 -13  106.83   16.46
   1  -5  13   90.96   14.74
  -1  -5 -14   -2.70    7.72
  -1   5 -14   22.51   10.90
   1   5  14    3.56   13.23
   1  -5  14   14.20    8.91
  -1  -5 -15   10.69   10.74
   1  -5  15   10.80    7.88
  -1   5 -15    3.13    7.83
   1   5  15   -9.23   14.30
   1   5  16   63.32   18.46
   1  -5  16   77.84   16.03
   1   6 -17   42.91   12.36
   1   6 -16   28.77   11.50
  -1  -6  16   55.76   13.82
   1   6 -15   -2.86    6.42
  -1   6  15  -10.96    6.75
  -1  -6  15   -6.59    7.34
   1   6 -14  262.51   25.53
  -1   6  14  281.29   22.89
  -1  -6  14  233.90   24.78
  -1  -6  13   80.16   13.39
  -1   6  13   86.48   12.69
   1   6 -13   93.01   14.95
  -1  -6  12  306.88   25.26
   1   6 -12  284.37   24.29
  -1   6  12  317.78   23.05
   1   6 -11  164.86   17.22
  -1  -6  11  150.66   16.84
  -1   6  11  152.39   15.55
   1  -6 -11  154.01   16.30
   1   6 -10 1052.25   45.78
  -1  -6  10  988.82   46.26
  -1  -6  10 1049.76   34.01
  -1   6  10  954.43   42.86
   1  -6 -10  953.57   44.32
   1   6 -10 1026.28   41.84
   1  -6  -9  132.20   13.98
  -1  -6   9  123.56   13.98
   1   6  -9  137.70   13.71
  -1   6   9  133.93   13.71
   1   6  -9  131.17   12.15
  -1  -6   9  142.56    8.58
   1  -6  -8  888.74   38.54
   1  -6  -8  951.52   34.44
   1   6  -8  840.59   24.29
  -1  -6   8  941.10   27.53
   1   6  -8  913.95   24.18
   1   6  -8  901.32   36.28
  -1   6   8  875.78   38.33
  -1  -6   8  896.13   40.16
   1   6  -8  866.50   37.35
   1   6  -7  192.55   14.41
   1   6  -7  197.25   14.03
  -1   6   7  177.92   14.90
  -1  -6   7  196.22   16.25
  -1  -6   7  198.16    8.26
   1   6  -6  273.47   16.73
  -1   6   6  290.63   18.41
  -1  -6   6  296.03   18.79
   1   6  -6  272.87   16.84
   1   6  -5   41.57    6.21
  -1   6   5   31.25    6.32
   1   6  -5   35.57    5.67
   1   6  -5   35.20    5.51
   1   6  -5   36.87    6.05
  -1  -6   5   43.72    7.34
  -1   6   4  371.06   20.40
   1   6  -4  384.94   19.54
   1   6  -4  432.66   18.84
  -1   6   4  426.07   21.00
   1   6  -4  440.81   19.76
   1   6  -4  431.09   18.95
  -1   6   3   15.49    4.70
   1  -6  -3    7.72    4.21
   1   6  -3   11.88    3.67
  -1   6   3    5.78    4.26
   1   6  -3   20.13    3.83
  -1   6   2 1488.52   45.83
   1  -6  -2 1459.10   38.22
  -1   6   2 1355.51   46.05
   1   6  -2 1507.52   42.05
   1  -6  -2 1402.74   40.00
   1   6  -2 1444.85   38.38
   1  -6  -2 1352.00   44.48
   1   6  -2 1517.77   43.24
  -1  -6   2 1467.30   42.97
  -1  -6   1   98.51    7.34
   1   6  -1   99.38    6.15
  -1   6   1   75.14    7.67
  -1   6   1  106.34    8.04
   1   6  -1   90.04    7.13
   1  -6  -1   88.91    7.77
   1   6  -1   92.74    5.61
   1  -6  -1   84.70    5.02
   1  -6  -1   93.28    8.53
   1  -6  -1   92.25    5.45
  -1  -6   1  101.21    5.99
   1  -6   0 1357.07   35.25
   1  -6   0 1355.35   40.49
   1  -6   0 1434.32   43.29
   1   6   0 1410.78   41.24
  -1   6   0 1404.04   41.19
  -1   6   0 1299.48   42.37
  -1  -6   0 1329.92   39.57
   1   6   0 1319.13   35.14
  -1   6   0 1372.46   38.70
   1   6   0 1437.34   40.32
  -1   6   0 1394.10   35.52
   1  -6   0 1377.32   38.81
  -1  -6   0 1366.30   40.97
   1  -6   1  500.83   19.59
  -1   6  -1  529.98   19.65
   1  -6   1  559.62   21.21
  -1   6  -1  529.23   19.86
   1   6   1  546.18   21.54
  -1  -6  -1  542.83   20.94
   1  -6   1  563.61   20.46
  -1   6  -1  546.99   21.11
   1   6   1  569.82   21.54
  -1  -6  -1  552.92   21.48
  -1   6  -1  553.57   16.57
  -1   6  -2 1916.69   55.38
   1  -6   2 1922.20   55.71
  -1   6  -2 1917.99   53.98
  -1   6  -2 1969.43   51.17
  -1  -6  -2 1854.07   56.25
   1  -6   2 1882.04   52.36
  -1  -6  -2 1835.34   56.25
   1   6   2 2014.29   57.44
   1   6   2 1937.58   58.95
   1   6   2 1969.86   57.17
  -1   6  -3  776.62   24.99
  -1  -6  -3  760.43   29.64
  -1  -6  -3  773.11   21.16
   1  -6   3  735.59   24.40
   1  -6   3  741.59   28.93
  -1  -6  -3  729.87   28.83
   1   6   3  786.12   29.91
  -1   6  -3  804.74   29.20
   1   6   3  684.91   29.74
   1   6   3  835.35   30.45
  -1  -6  -4 1328.25   36.17
  -1   6  -4 1356.10   44.86
   1  -6   4 1248.41   44.05
  -1   6  -4 1225.58   41.08
  -1   6  -4 1287.87   45.24
   1   6   4 1332.03   45.56
   1  -6   4 1265.52   37.84
   1   6   4 1213.65   44.64
  -1   6  -4 1362.09   36.65
  -1  -6  -5   43.67    4.64
   1   6   5   40.70    7.45
   1  -6   5   38.00    6.75
   1  -6   5   47.83    7.56
  -1   6  -5   40.43    3.13
  -1   6  -5   50.36    8.21
  -1   6  -5   36.11    5.29
  -1  -6  -6  178.19   11.01
   1   6   6  178.35   14.52
  -1   6  -6  198.38   12.63
   1  -6   6  188.61   15.28
  -1   6  -6  187.58   15.33
   1  -6   7   84.32   11.01
  -1   6  -7   64.51    7.13
  -1  -6  -7   87.34    7.99
  -1   6  -7   84.91   10.85
  -1  -6  -7   85.56   11.66
   1   6   7   79.95   10.04
  -1  -6  -8   37.95    6.26
  -1  -6  -8   33.20    8.21
   1  -6   8   32.39    7.83
   1   6   8   26.77    6.37
  -1   6  -8   41.57    6.32
   1  -6   8   30.23    4.59
  -1   6  -8   21.43    5.99
   1  -6   9    8.37    6.21
  -1   6  -9    5.61    3.67
  -1  -6  -9   18.03    7.67
   1   6   9    3.99    4.32
  -1   6  -9    6.42    4.75
   1  -6   9    2.00    2.27
  -1   6 -10  274.38   22.94
   1  -6  10  234.71   21.27
   1   6  10  258.35   19.81
  -1  -6 -10  264.88   23.37
  -1   6 -11   65.05   11.66
   1   6  11   80.22   10.96
   1  -6  11   74.06   12.63
  -1  -6 -11   71.31   13.17
  -1  -6 -12  460.24   34.60
  -1   6 -12  446.69   32.98
   1  -6  12  431.52   31.20
   1   6  12  446.74   28.07
   1  -6  13   22.35    8.80
  -1  -6 -13   38.16   11.82
  -1   6 -13   23.75    8.80
   1   6  13   34.66    8.21
  -1  -6 -14  332.04   31.47
  -1   6 -14  323.88   30.55
   1   6  14  328.20   24.89
   1  -6  14  297.76   28.29
   1  -6  15   10.96    7.40
   1   6  15   49.12   25.37
  -1   6 -15   37.19   12.25
   1   6  16  104.07   21.00
   1   7 -16  198.00   23.86
  -1  -7  16  198.27   24.40
  -1  -7  15   17.76    8.91
  -1   7  15   17.60    7.94
   1   7 -15   25.15   10.31
   1   7 -14  214.90   22.62
  -1   7  14  210.36   20.73
  -1  -7  14  218.03   23.48
  -1  -7  13    0.86    6.48
  -1   7  13    2.75    4.91
   1   7 -13    1.13    6.48
  -1   7  12  165.02   17.06
  -1  -7  12  171.82   18.89
   1   7 -12  142.13   16.79
  -1  -7  11   19.59    7.07
  -1   7  11   13.01    6.59
   1  -7 -11    2.11    4.64
   1   7 -11   13.50    5.02
   1   7 -11    9.50    5.51
  -1  -7  10  219.43   20.24
   1   7 -10  255.33   18.79
   1  -7 -10  241.73   20.13
  -1  -7  10  257.65   12.31
  -1   7  10  251.01   20.24
   1   7 -10  239.13   20.13
  -1  -7   9    1.30    1.30
   1   7  -9    4.64    4.05
  -1   7   9    3.78    4.53
  -1  -7   9   -0.27    5.24
   1   7  -9    2.16    2.97
   1  -7  -9   -2.86    3.78
   1   7  -8 1239.45   46.42
   1   7  -8 1253.16   33.58
   1   7  -8 1179.37   47.02
   1  -7  -8 1090.41   47.40
  -1  -7   8 1245.55   33.79
   1  -7  -8 1256.51   42.16
  -1  -7   8 1181.80   49.99
  -1   7   8 1147.31   48.10
   1   7  -8 1284.20   34.01
   1   7  -7   26.99    5.61
  -1   7   7   24.35    6.32
  -1  -7   7   31.74    7.45
   1   7  -7   32.17    6.42
  -1   7   6 1170.57   45.99
   1   7  -6 1248.84   44.64
   1   7  -6 1255.32   44.32
  -1  -7   6 1265.36   47.40
  -1   7   5  324.96   20.08
   1   7  -5  344.83   18.03
   1   7  -5  340.29   18.95
   1   7  -5  341.91   18.84
   1   7  -5  332.79   17.81
  -1   7   4 1652.29   56.46
   1   7  -4 1786.17   53.49
   1   7  -4 1699.15   52.36
   1   7  -4 1763.01   52.58
   1   7  -4 1642.36   54.30
   1   7  -3    0.49    2.32
   1  -7  -3   -2.75    3.78
  -1   7   3   -1.84    4.48
  -1   7   3    3.94    3.02
   1   7  -3    0.16    0.86
   1   7  -3    2.27    2.48
   1  -7  -2  532.95   22.67
  -1   7   2  518.21   24.29
   1   7  -2  540.56   19.81
  -1  -7   2  507.90   20.57
   1   7  -2  509.15   20.51
  -1  -7   2  531.66   17.00
   1  -7  -2  549.90   16.68
   1   7  -2  504.34   17.38
   1  -7  -2  551.79   18.73
  -1   7   2  580.72   23.86
  -1  -7   1    5.83    3.51
  -1   7   1   -0.92    3.67
  -1   7   1   -0.22    2.97
   1  -7  -1    0.92    1.67
   1  -7  -1    2.00    3.24
   1   7  -1    5.99    2.11
   1  -7  -1    1.57    1.62
   1   7  -1    5.72    2.75
   1   7  -1    4.97    1.94
   1  -7  -1    2.43    2.97
  -1  -7   1    2.54    2.11
  -1  -7   0   78.11    6.64
  -1  -7   0   73.52    6.69
  -1   7   0   87.50    4.75
  -1   7   0  103.91    7.88
   1   7   0   79.73    7.02
   1  -7   0   89.50    8.21
   1  -7   0   87.56    7.34
   1   7   0   76.49    4.21
   1  -7   0   86.37    4.70
   1   7   0   85.78    7.02
  -1   7   0   83.24    5.99
   1  -7   0   95.49    6.69
  -1   7   0  100.57    8.85
   1   7   1  381.97   17.00
  -1   7  -1  352.60   15.11
  -1  -7  -1  350.12   16.41
  -1   7  -1  331.77   14.84
   1  -7   1  324.75   14.90
  -1   7  -1  326.69   11.93
  -1  -7  -1  343.21   16.19
  -1   7  -1  323.02   16.30
   1   7   1  356.54   16.73
   1   7   1  331.17   18.19
   1  -7   1  314.01   14.41
  -1   7  -2   84.91    7.67
  -1   7  -2   85.45    5.78
  -1  -7  -2   77.25    7.99
   1  -7   2   81.67    7.83
  -1   7  -2   78.33    6.96
  -1  -7  -2   83.18    8.04
   1  -7   2   87.93    6.42
   1   7   2  110.44    9.34
   1   7   2   86.69    9.18
  -1   7  -2   88.04    6.69
   1   7   3  345.04   19.33
   1  -7   3  293.71   13.44
   1   7   3  324.37   17.98
  -1  -7  -3  325.77   17.76
   1   7   3  348.66   18.41
  -1   7  -3  315.95   13.87
   1  -7   3  323.88   17.11
  -1  -7  -3  334.84   17.71
  -1   7  -3  323.07   16.73
  -1   7  -3  318.49   14.68
  -1   7  -4 1734.99   47.40
  -1   7  -4 1632.38   55.44
   1   7   4 1557.56   55.44
   1  -7   4 1611.75   46.59
  -1  -7  -4 1581.04   53.87
  -1  -7  -4 1734.34   43.83
   1  -7   4 1607.76   53.98
   1  -7   5   51.28    5.07
  -1   7  -5   46.96    7.77
   1  -7   5   40.49    6.86
  -1   7  -5   43.29    4.05
   1   7   5   53.33    8.42
  -1   7  -5   39.95    6.10
  -1  -7  -5   56.68    4.75
   1   7   6 1777.26   61.59
   1  -7   6 1792.91   62.83
  -1   7  -6 1780.39   62.24
  -1   7  -6 1796.96   56.41
  -1  -7  -6 1818.18   51.66
  -1   7  -7  368.63   19.54
   1   7   7  346.66   22.56
   1  -7   7  344.40   23.05
  -1  -7  -7  383.48   17.81
  -1   7  -7  386.34   24.18
  -1  -7  -8 1059.42   37.68
   1   7   8  973.60   43.18
   1  -7   8 1015.75   45.51
  -1   7  -8  974.14   44.86
  -1   7  -8 1041.13   38.81
   1  -7   8 1129.49   35.57
   1  -7   9  156.49   10.80
  -1   7  -9  135.38   11.88
   1   7   9  145.69   14.84
  -1   7  -9  141.97   15.87
   1  -7   9  148.28   15.76
  -1   7 -10  496.78   32.17
  -1   7 -10  519.62   25.80
   1   7  10  513.41   30.18
   1  -7  10  488.90   31.42
   1   7  11   51.61    9.66
  -1   7 -11   63.48   12.36
   1  -7  11   53.71   11.23
   1  -7  12    5.61    6.21
  -1   7 -12   21.86    9.07
   1   7  12    8.85    5.18
   1  -7  13   -9.07    7.77
   1   7  13    5.29    4.70
  -1   7 -13    5.40    7.94
   1  -7  14   29.80   10.63
  -1   7 -14   55.98   12.90
   1   7  14   43.29   10.58
   1  -7  15   16.14   10.09
  -1   7 -15   26.07   11.44
   1   8 -16   18.08    9.93
  -1   8  15   57.06   12.52
  -1  -8  15   40.38   11.23
   1   8 -15   31.90   11.39
  -1   8  14  152.01   18.52
   1   8 -14  127.45   17.54
  -1  -8  14  122.54   17.81
  -1   8  13  166.48   18.79
  -1  -8  13  165.34   20.35
   1   8 -13  181.00   20.30
   1   8 -12  158.81   17.60
  -1   8  12  125.56   15.60
  -1  -8  12  151.20   17.98
   1   8 -11  419.65   26.18
  -1   8  11  479.19   30.23
  -1  -8  11  439.78   30.66
   1  -8 -11  414.63   29.04
   1   8 -11  448.26   29.20
   1  -8 -10  145.21   16.63
  -1  -8  10  185.05   18.89
   1   8 -10  197.73   17.92
   1   8 -10  184.78   16.25
  -1   8  10  174.52   17.54
   1   8  -9  538.13   29.15
  -1  -8   9  515.25   30.82
   1   8  -9  580.08   28.77
   1  -8  -9  523.94   30.12
  -1  -8   9  528.63   14.63
   1  -8  -9  581.75   24.67
  -1   8   9  564.26   30.93
   1   8  -8   96.90    5.94
   1   8  -8   89.99   11.07
   1   8  -8   93.39   10.47
   1  -8  -8   84.21    8.21
  -1  -8   8  117.08   14.03
  -1   8   8   79.35   11.34
   1  -8  -8   89.55   11.77
   1   8  -7  107.64   11.44
  -1   8   7  114.12   12.90
   1   8  -7  120.97    7.61
   1  -8  -7  125.61    9.12
   1   8  -7  106.40   11.17
  -1  -8   7  103.97   12.58
   1  -8  -7  119.84   12.79
   1   8  -6   94.74    7.07
   1   8  -6   81.24    9.12
  -1   8   6  106.29   11.93
   1   8  -6   92.25   10.09
   1   8  -5  286.31   16.63
  -1   8   5  219.43   17.49
   1   8  -5  293.06   17.92
   1  -8  -5  255.00   17.54
   1   8  -5  316.70   16.95
   1   8  -4  340.83   17.92
   1   8  -4  390.60   18.95
   1   8  -4  349.36   19.92
   1  -8  -4  324.05   19.65
   1   8  -4  349.90   17.54
  -1   8   4  339.97   20.73
   1  -8  -3  324.21   15.38
   1   8  -3  379.05   17.11
  -1   8   3  305.64   19.54
   1   8  -3  360.43   16.95
   1  -8  -3  347.96   18.95
   1  -8  -3  342.51   11.71
   1   8  -3  339.86   12.15
  -1  -8   2 1277.67   39.68
  -1   8   2 1375.91   43.83
   1   8  -2 1291.54   36.22
   1  -8  -2 1226.60   41.94
   1  -8  -2 1083.72   33.20
  -1  -8   2 1291.76   35.36
   1  -8  -2 1275.35   36.76
  -1   8   2 1199.77   44.32
   1   8  -2 1311.03   38.22
   1   8  -2 1306.17   39.95
   1   8  -1 1080.37   33.36
   1   8  -1 1122.47   35.30
  -1  -8   1 1055.70   34.93
   1  -8  -1  996.05   35.74
   1   8  -1 1108.55   31.42
  -1   8   1 1020.99   38.76
   1  -8  -1 1210.35   40.65
  -1   8   1 1064.55   37.03
   1  -8  -1 1045.77   30.55
  -1  -8   1 1040.15   32.66
   1  -8  -1 1006.58   30.82
  -1   8   0  961.50   32.55
   1  -8   0  909.63   31.58
  -1   8   0  873.89   34.17
  -1  -8   0  904.07   31.85
   1   8   0  958.26   32.12
   1   8   0  958.64   31.79
   1  -8   0  909.95   29.10
  -1  -8   0  914.86   30.77
   1  -8   0  929.71   26.45
   1   8   0  945.69   25.42
  -1   8   0  888.09   29.04
   1   8   0  901.86   35.09
  -1   8   0  933.22   26.72
   1   8   1 2024.22   65.96
  -1   8  -1 2107.73   63.91
  -1  -8  -1 2089.21   62.35
  -1   8  -1 2223.68   61.27
   1  -8   1 2107.68   60.40
  -1   8  -1 2191.72   60.46
   1  -8   1 2199.82   60.94
  -1  -8  -1 2097.42   62.62
  -1   8  -1 2159.17   56.30
   1   8   1 2222.44   63.54
   1   8   1 2264.87   63.21
  -1   8  -2 1482.79   40.54
   1   8   2 1358.69   49.39
  -1   8  -2 1465.47   43.18
  -1   8  -2 1423.90   45.67
  -1  -8  -2 1363.01   46.48
   1  -8   2 1444.52   42.59
  -1  -8  -2 1382.55   46.21
   1   8   2 1501.36   47.99
  -1   8  -2 1525.76   45.51
   1  -8   2 1414.02   45.29
   1   8   3  480.86   25.21
  -1  -8  -3  472.49   23.59
  -1  -8  -3  492.14   23.43
   1  -8   3  510.44   19.16
   1  -8   3  503.69   22.94
  -1   8  -3  511.47   22.78
  -1   8  -3  522.48   19.27
   1   8   3  485.18   24.13
  -1   8  -3  527.07   21.27
  -1  -8  -4  329.44   19.33
  -1  -8  -4  320.54   18.79
  -1   8  -4  334.90   15.44
   1  -8   4  324.86   18.95
  -1   8  -4  316.16   19.76
   1  -8   4  330.74   14.25
   1   8   4  320.54   20.51
  -1   8  -4  351.95   16.09
  -1  -8  -5  263.70   17.65
  -1   8  -5  306.50   13.23
  -1   8  -5  297.49   17.27
  -1  -8  -5  277.41   11.07
  -1   8  -5  279.24   18.89
   1  -8   5  281.73   13.12
   1   8   5  263.16   19.11
  -1   8  -6   -7.40    5.51
   1   8   6    1.46    4.48
  -1   8  -6    2.11    3.51
  -1  -8  -6    0.59    2.00
  -1   8  -6    2.16    1.30
   1  -8   6    5.29    2.27
  -1   8  -7   22.02    6.42
  -1   8  -7   23.37    5.07
   1  -8   7   20.73    3.78
   1   8   7   30.07    7.34
  -1  -8  -7   32.98    4.64
  -1   8  -8   28.72    7.34
  -1  -8  -8   34.44    5.40
  -1   8  -8   37.73    6.69
   1   8   8   26.67    7.45
   1  -8   8   41.35    5.13
   1  -8   8   38.22    8.64
  -1   8  -9  344.94   24.99
   1   8   9  334.90   24.18
   1  -8   9  347.47   25.42
  -1   8  -9  368.53   21.21
  -1   8 -10  190.66   19.22
   1   8  10  200.32   18.57
   1  -8  10  205.61   20.51
  -1   8 -10  213.22   15.98
  -1   8 -11  223.59   22.46
   1   8  11  230.07   20.84
   1  -8  11  231.36   21.97
   1  -8  12  325.88   28.23
  -1   8 -12  355.25   28.83
   1   8  12  336.03   26.23
   1  -8  13  198.70   22.29
   1   8  13  213.98   21.27
  -1   8 -13  168.80   21.54
   1   8  14  167.23   19.38
   1  -8  14  169.39   21.21
  -1   8 -14  172.20   22.40
  -1   8 -15  166.96   23.16
   1  -8  15  226.56   25.42
   1   9 -16   18.25    9.50
  -1  -9  15  147.26   20.89
  -1   9  15  136.63   18.79
   1   9 -15  161.51   21.38
  -1   9  14    0.97    7.29
  -1  -9  14   -2.11    6.42
   1   9 -14    5.13    6.48
  -1   9  13   75.03   13.12
   1   9 -13   87.99   14.63
  -1  -9  13   78.00   14.52
   1   9 -12   13.77    7.34
  -1  -9  12    2.32    6.32
   1   9 -12   15.49    6.26
  -1   9  12    2.75    5.78
  -1  -9  11   12.90    5.88
   1   9 -11   28.50    8.64
  -1   9  11   22.19    7.83
   1   9 -11   21.86    7.02
   1  -9 -11   18.52    6.80
   1   9 -10    6.96    5.99
   1   9 -10   -3.89    5.24
   1  -9 -10    4.64    5.02
  -1  -9  10    2.27    5.02
  -1   9  10    7.23    6.26
  -1   9   9  114.49   14.47
  -1  -9   9  124.75   14.95
   1  -9  -9   96.52   13.39
   1  -9  -9  127.72   10.36
   1   9  -9  125.94   14.03
   1   9  -9  130.96   13.33
   1  -9  -8  152.39   10.63
   1   9  -8  144.88    8.26
   1   9  -8  137.22   13.66
  -1  -9   8  132.68   15.38
   1  -9  -8  139.76   14.68
   1   9  -8  133.82   13.33
  -1   9   8  103.70   13.01
   1   9  -7 1120.15   44.64
  -1   9   7 1100.18   47.99
   1   9  -7 1111.68   45.29
   1  -9  -7 1193.03   36.60
   1   9  -7 1226.28   36.76
   1  -9  -7 1046.31   46.05
  -1   9   6    5.78    5.18
   1   9  -6    3.99    3.94
   1   9  -6    4.37    3.08
   1   9  -6    6.37    3.18
   1  -9  -6    4.91    4.80
   1   9  -5 2355.23   70.93
  -1   9   5 2166.41   75.25
   1  -9  -5 2151.08   72.87
   1   9  -5 2267.57   72.93
   1   9  -5 2452.50   70.12
   1   9  -5 2365.00   66.88
   1   9  -4    7.18    3.08
   1   9  -4    4.43    2.91
   1  -9  -4    7.61    1.62
   1  -9  -4    5.29    3.24
  -1   9   4   -0.97    5.02
   1   9  -4   10.04    3.40
   1   9  -4   14.36    3.94
   1  -9  -4   -0.27    4.53
  -1   9   3 1558.31   55.65
   1   9  -3 1543.52   50.80
   1   9  -3 1653.37   49.50
   1   9  -3 1630.54   49.61
   1  -9  -3 1578.56   53.17
   1   9  -3 1628.27   43.29
   1  -9  -3 1580.61   47.45
   1  -9  -3 1563.39   41.19
   1   9  -2    9.61    2.32
   1   9  -2    8.69    2.91
   1  -9  -2    2.70    1.94
   1   9  -2    6.59    3.45
   1  -9  -2    0.59    3.89
  -1  -9   2    2.81    2.70
  -1  -9   2    5.67    2.16
   1  -9  -2    6.64    1.78
   1   9  -2    4.43    2.16
  -1   9   2    5.18    3.62
  -1   9   2    6.21    3.99
   1   9  -1  284.64   17.65
   1  -9  -1  346.39   13.39
  -1  -9   1  309.20   14.52
   1   9  -1  310.71   14.84
   1   9  -1  306.29   13.06
  -1   9   1  345.31   18.14
  -1  -9   1  309.58   15.98
  -1   9   1  341.75   20.03
   1  -9  -1  346.39   17.65
   1   9  -1  326.04   16.03
   1  -9  -1  347.74   13.33
  -1  -9   0   64.99    6.75
   1   9   0   64.72    3.89
   1  -9   0   59.59    4.64
   1   9   0   69.85    7.13
   1  -9   0   53.60    6.53
   1   9   0   68.93    7.07
  -1   9   0   64.13    5.61
  -1   9   0   60.03    7.02
  -1   9   0   63.32    8.15
  -1  -9   0   69.47    7.40
   1  -9   0   63.10    5.72
   1   9   0   54.09    7.72
   1  -9   1  372.09   16.95
  -1  -9  -1  346.34   17.65
   1   9   1  305.69   19.59
  -1   9  -1  383.26   13.82
  -1   9  -1  371.44   19.54
  -1   9  -1  382.56   17.65
  -1  -9  -1  325.94   17.65
   1  -9   1  370.69   16.90
   1   9   1  325.50   17.92
  -1   9  -1  377.70   16.46
  -1   9  -2   70.01    5.34
  -1   9  -2   60.03    6.26
  -1   9  -2   64.99    6.75
   1  -9   2   55.98    6.05
   1   9   2   49.07    7.99
  -1   9  -2   57.22    7.02
  -1  -9  -2   56.84    7.07
  -1  -9  -2   57.49    7.72
   1  -9   2   73.85    7.56
   1  -9   3  147.48    9.01
   1  -9   3  156.33   12.20
  -1   9  -3  143.43   10.63
  -1  -9  -3  163.99   12.36
  -1  -9  -3  142.02   12.42
  -1   9  -3  150.34   11.23
  -1   9  -3  152.01    9.12
   1   9   3  133.49   13.17
   1  -9   4    4.37    2.05
  -1  -9  -4    2.86    4.16
  -1   9  -4    1.08    1.73
  -1  -9  -4   -3.29    4.48
   1   9   4   -0.70    3.62
  -1   9  -4   -0.54    4.10
  -1   9  -4    1.78    2.11
  -1   9  -5  576.73   27.10
  -1   9  -5  631.95   25.32
  -1   9  -5  633.25   23.05
  -1  -9  -5  564.10   28.39
  -1   9  -5  599.51   30.07
  -1  -9  -5  590.01   17.38
   1   9   5  575.65   30.93
   1  -9   5  615.38   21.32
  -1  -9  -6   29.80    7.29
   1  -9   6   38.00    4.53
   1   9   6   35.74    7.88
  -1   9  -6   32.06    5.61
  -1   9  -6   38.87    4.32
  -1  -9  -6   38.81    3.89
  -1   9  -6   31.42    7.23
   1   9   7  876.75   42.43
  -1   9  -7  974.89   38.92
  -1   9  -7  962.04   43.45
  -1  -9  -7 1026.98   31.58
  -1  -9  -7  893.06   41.40
   1  -9   7  928.95   31.04
  -1   9  -7  982.23   27.04
  -1   9  -8   30.77    7.67
  -1  -9  -8   35.25    5.02
   1  -9   8   32.17    4.43
  -1   9  -8   25.42    5.78
   1  -9   8   31.42    4.05
   1   9   8   43.89    9.34
   1  -9   9  497.00   21.05
   1  -9   9  521.29   32.82
  -1   9  -9  518.21   26.83
  -1   9  -9  519.24   32.06
   1   9   9  460.67   30.12
  -1   9 -10    9.99    6.21
   1   9  10   20.51    8.58
   1  -9  10   10.63    7.45
  -1   9 -10   23.91    6.21
  -1   9 -11  125.34   17.00
   1   9  11   93.17   14.14
   1  -9  11   82.91   14.47
  -1   9 -11   95.98   11.39
  -1   9 -12   -4.97    6.96
   1  -9  12    1.08    6.53
   1   9  12    3.18    6.26
  -1   9 -13    4.97    6.26
   1  -9  13    6.80    8.26
   1   9  13    9.82    6.10
   1   9  14   11.55    8.04
   1  -9  14    5.45    8.74
  -1   9 -14   10.58    9.72
  -1   9 -15   93.17   17.17
   1  10 -16   19.54   10.04
  -1  10  16   83.18   16.36
   1  10 -15   38.27   11.77
  -1  10  15   32.12    9.99
  -1  10  14   16.57   10.26
  -1 -10  14   -2.21    7.29
   1  10 -14   -6.15    8.80
   1  10 -13   89.28   12.74
  -1  10  13   89.01   15.11
  -1 -10  13   79.35   14.74
   1  10 -13   80.05   13.55
   1  10 -12   38.06    9.77
  -1 -10  12   55.55   12.63
   1  10 -12   49.23    9.50
  -1  10  12   37.84   10.36
   1  10 -11  496.03   30.12
   1 -10 -11  484.42   33.31
  -1 -10  11  573.11   36.60
  -1  10  11  531.06   34.28
   1  10 -11  530.31   32.98
   1 -10 -10  244.75   22.24
   1  10 -10  283.61   21.38
  -1 -10  10  258.41   22.94
   1  10 -10  258.95   21.48
  -1  10  10  270.39   23.48
  -1  10   9  249.98   22.13
   1  10  -9  294.25   21.27
   1 -10  -9  273.68   23.00
   1  10  -9  292.90   21.75
   1 -10  -8  340.08   24.78
   1 -10  -8  389.58   17.49
   1  10  -8  394.81   24.56
   1  10  -8  405.34   24.99
   1  10  -8  417.00   17.06
  -1  10   8  372.79   26.67
   1 -10  -7   88.20   11.88
   1 -10  -7  105.37    7.34
   1  10  -7   99.86   11.82
   1  10  -7  103.00   11.50
   1  10  -7  114.55    8.91
  -1  10   7  106.13   13.33
   1 -10  -6   39.30    3.83
   1  10  -6   36.98    7.13
   1 -10  -6   23.10    6.42
   1  10  -6   34.82    6.86
   1  10  -6   31.04    5.18
  -1  10   6   34.39    6.91
   1  10  -5    5.29    2.75
   1  10  -5    0.81    2.75
   1 -10  -5    2.75    4.16
   1 -10  -5    5.94    3.99
  -1  10   5    3.13    5.02
   1  10  -5    3.51    3.13
   1  10  -4   28.56    5.02
   1 -10  -4   14.79    4.26
   1  10  -4   26.34    4.48
   1 -10  -4   23.59    6.42
   1 -10  -4   16.63    1.73
   1  10  -4   33.14    5.67
  -1  10   4   22.19    7.13
   1 -10  -3  160.97   13.60
  -1  10   3  141.16   14.09
   1  10  -3  177.87    8.80
   1 -10  -3  139.86   10.26
   1  10  -3  179.65   11.88
   1  10  -3  168.26   12.79
   1  10  -3  192.87   11.88
   1 -10  -3  152.71    6.48
   1  10  -2   55.82    5.67
  -1  10   2   55.44    8.85
   1 -10  -2   45.13    4.97
   1 -10  -2   47.18    3.78
  -1 -10   2   52.74    5.02
  -1 -10   2   63.70    7.07
   1  10  -2   59.92    6.75
   1 -10  -2   51.50    7.61
   1  10  -2   62.83    5.67
   1  10  -2   45.24    7.07
   1  10  -1  836.00   31.15
   1 -10  -1  851.49   32.93
   1  10  -1  794.33   34.44
  -1 -10   1  839.99   31.20
  -1  10   1  837.08   33.79
   1  10  -1  865.80   30.45
   1 -10  -1  861.75   26.67
   1 -10  -1  849.66   26.99
  -1 -10   1  844.96   29.58
  -1  10   1  815.59   35.63
   1  10  -1  908.87   26.94
  -1  10   0   44.59    6.53
   1  10   0   46.42    6.10
  -1 -10   0   45.78    6.53
   1 -10   0   40.65    4.10
   1  10   0   43.45    3.18
  -1 -10   0   47.18    6.10
  -1  10   0   42.27    7.23
   1  10   0   48.20    6.26
   1 -10   0   40.92    5.99
  -1  10   0   41.51    4.59
   1 -10   0   39.14    4.86
   1  10   0   40.38    7.45
  -1 -10  -1  542.51   23.81
  -1  10  -1  526.64   25.75
   1 -10   1  505.96   21.92
  -1 -10  -1  552.71   24.02
   1  10   1  489.87   26.77
  -1  10  -1  554.33   23.16
   1 -10   1  506.01   21.48
  -1  10  -1  542.29   21.48
  -1  10  -1  533.87   18.35
   1  10   1  573.11   25.10
  -1  10  -2  148.66   10.58
  -1  10  -2  148.88    8.37
  -1 -10  -2  145.91   12.09
   1 -10   2  145.69   11.17
   1 -10   2  147.96    9.93
  -1  10  -2  157.35   10.36
  -1  10  -2  147.37   11.82
   1  10   2  140.62   13.77
  -1 -10  -2  133.33   11.34
   1  10   3  369.77   23.43
  -1 -10  -3  369.12   20.94
  -1  10  -3  380.51   19.54
   1 -10   3  367.12   16.46
  -1  10  -3  391.09   16.30
  -1 -10  -3  357.41   19.97
   1 -10   4  354.92   14.95
  -1 -10  -4  300.51   19.38
   1  10   4  302.56   21.70
  -1 -10  -4  305.21   20.40
  -1  10  -4  367.99   16.68
  -1  10  -4  322.86   17.33
  -1  10  -5  356.92   22.62
  -1  10  -5  364.21   18.08
  -1  10  -5  348.01   17.11
  -1  10  -5  331.39   20.13
   1  10   5  327.18   23.32
   1 -10   5  347.10   14.90
  -1 -10  -5  328.74   21.21
  -1 -10  -6   97.97   11.88
  -1  10  -6   93.44   11.93
   1  10   6   83.78   11.55
  -1  10  -6  104.18    7.88
  -1  10  -6   91.71   10.42
   1 -10   6  101.75    6.96
   1  10   7   74.44   11.66
  -1  10  -7   64.94   10.36
  -1 -10  -7   83.24    6.05
   1 -10   7   85.51    6.53
  -1  10  -7   80.27    9.82
  -1  10  -7   95.28    6.42
  -1 -10  -7   65.26   10.26
   1 -10   8    7.23    2.54
  -1 -10  -8    4.86    4.70
  -1  10  -8    8.64    5.51
  -1  10  -8   -0.27    3.72
   1  10   8   10.74    6.05
  -1  10  -9   39.24   10.15
   1  10   9   26.40    8.31
  -1  10  -9   28.34    6.26
  -1  10 -10   87.93   13.87
   1  10  10   67.15   11.98
  -1  10 -10   83.51   10.90
  -1  10 -11  367.34   23.54
   1  10  11  322.37   26.94
  -1  10 -11  346.93   28.56
   1 -10  12   67.75   13.55
   1  10  12   46.86   11.39
  -1  10 -12   51.17   11.44
   1 -10  13  312.71   29.15
  -1  10 -13  280.92   27.37
   1  10  13  271.47   25.86
  -1  10 -14   85.61   15.76
   1  10  14   76.98   14.03
   1 -10  14   99.05   17.06
  -1  11  16  170.69   22.89
  -1  11  15   -2.16    6.32
   1  11 -15    4.10    6.53
  -1 -11  14  206.64   25.15
   1  11 -14  221.70   24.51
  -1  11  14  214.63   24.18
  -1  11  13   -9.66    8.69
   1  11 -13    5.94    6.10
   1  11 -13   -0.22    4.70
   1  11 -12   68.45   12.79
  -1  11  12   74.60   14.20
   1  11 -12   69.96   11.07
   1 -11 -11   -5.40    6.48
   1  11 -11   -2.32    5.02
   1  11 -11   -1.89    3.72
  -1  11  11    1.03    6.21
   1 -11 -10    1.24    5.78
  -1  11  10    9.07    7.72
   1  11 -10    5.34    4.64
   1  11 -10    9.28    5.56
   1 -11  -9    4.48    4.26
   1  11  -9    0.59    4.16
   1  11  -9   -3.62    4.91
  -1  11   9    3.13    5.56
   1  11  -8    4.53    2.65
   1  11  -8    5.88    4.64
   1 -11  -8    2.21    5.07
  -1  11   8    5.56    6.10
   1  11  -8    2.21    4.75
  -1  11   7   -0.27    5.67
   1  11  -7    3.78    3.29
   1  11  -7    3.02    3.51
   1  11  -7    9.28    3.18
   1 -11  -7   16.90    6.91
   1 -11  -7   13.87    5.07
   1 -11  -7    5.45    1.62
  -1  11   6  320.00   23.91
   1  11  -6  337.92   18.25
   1  11  -6  343.05   22.46
   1 -11  -6  316.87   11.12
   1 -11  -6  289.77   21.38
   1  11  -6  350.01   21.32
   1 -11  -6  289.39   19.16
  -1  11   5  104.34   13.06
   1  11  -5  106.50   10.26
   1 -11  -5  118.11   12.74
   1 -11  -5  116.92   10.63
   1  11  -5  106.23   12.20
   1  11  -5  105.75   11.28
   1 -11  -4  738.62   28.66
   1  11  -4  709.41   30.66
  -1  11   4  649.82   34.93
   1  11  -4  731.60   29.31
   1 -11  -4  710.33   33.14
  -1  11   3   10.63    5.83
   1 -11  -3    9.23    3.29
   1 -11  -3   11.44    4.70
   1  11  -3   12.25    3.35
   1  11  -3    8.31    3.72
   1  11  -3   14.47    3.45
   1  11  -3   11.61    2.75
   1 -11  -2  443.99   14.84
  -1 -11   2  428.17   20.51
  -1  11   2  414.41   25.48
  -1 -11   2  447.93   18.19
   1  11  -2  434.33   20.57
   1  11  -2  465.64   19.06
   1 -11  -2  458.35   18.52
   1  11  -2  456.19   18.62
   1  11  -2  419.43   23.32
   1 -11  -2  452.03   23.21
  -1  11   1    5.94    5.29
  -1 -11   1   -5.99    3.08
   1 -11  -1    1.13    1.94
   1  11  -1    2.43    2.81
   1 -11  -1    6.96    4.26
   1  11  -1   -1.24    1.73
  -1 -11   1    2.59    2.70
   1 -11  -1    0.32    1.94
   1  11  -1    4.37    4.91
   1  11  -1    0.70    2.32
   1  11   0  182.08   12.52
   1  11   0  177.87   12.36
  -1 -11   0  180.24   12.36
   1  11   0  155.19   14.52
  -1 -11   0  173.71   12.20
  -1  11   0  161.02   14.03
  -1  11   0  186.72   13.28
   1 -11   0  175.49   12.52
   1 -11   0  179.92   10.47
   1  11   0  167.83    7.07
   1 -11   0  176.84    9.07
   1 -11   1   51.34    6.32
  -1  11  -1   53.01    6.96
  -1  11  -1   60.84    6.26
  -1 -11  -1   56.73    7.18
   1  11   1   47.61    7.99
  -1  11  -1   54.25    7.77
  -1  11  -1   61.65    5.13
  -1 -11  -1   51.66    7.18
  -1  11  -2   36.76    4.05
  -1 -11  -2   31.90    6.48
   1 -11   2   37.89    5.51
   1  11   2   35.79    7.88
  -1  11  -2   35.84    5.51
  -1  11  -2   37.03    6.53
  -1 -11  -2   34.33    5.56
  -1  11  -2   34.33    5.13
  -1 -11  -3   37.95    6.32
   1  11   3   22.19    6.59
  -1  11  -3   38.16    6.48
  -1  11  -3   32.44    4.26
  -1 -11  -3   22.46    5.83
   1 -11   3   29.96    4.59
   1 -11   4   56.14    5.78
  -1 -11  -4   60.19    9.12
  -1  11  -4   67.85    6.69
  -1  11  -4   57.92    7.23
   1  11   4   67.53   10.96
  -1 -11  -4   59.05    8.96
  -1  11  -5  179.00   12.63
  -1 -11  -5  157.25   14.30
  -1  11  -5  178.19   16.36
  -1  11  -5  179.65   12.15
   1 -11   5  188.55   10.15
   1  11   5  168.20   16.84
   1  11   6  219.43   20.40
  -1 -11  -6  224.07   18.46
  -1  11  -6  274.65   14.52
  -1  11  -6  246.91   19.65
  -1  11  -6  239.89   17.87
   1 -11   6  242.27   11.66
  -1  11  -7   13.98    5.51
   1 -11   7   21.54    3.45
  -1  11  -7   13.71    5.40
  -1 -11  -7   24.13    7.45
   1  11   7   25.59    8.26
  -1  11  -7   17.17    3.08
   1  11   8  365.99   27.48
  -1 -11  -8  382.83   26.45
  -1  11  -8  397.68   24.40
  -1  11  -8  402.70   27.48
  -1  11  -9   36.28    9.12
  -1 -11  -9   37.03    9.39
  -1  11  -9   45.34    8.31
   1  11   9   39.68   10.47
   1  11  10  375.00   28.88
  -1  11 -10  357.41   28.29
  -1  11 -10  371.87   24.18
  -1 -11 -10  313.09   26.29
  -1  11 -11   -3.18    7.13
  -1 -11 -11   21.27    8.80
   1  11  11   16.36    7.45
   1  11  12   33.25   10.85
  -1  11 -12   36.87   10.96
  -1 -11 -12   17.11    7.56
  -1 -11 -13    6.59    7.02
   1  11  13   -6.80    7.67
  -1  11 -13    9.50    8.04
   1  11  14   -8.10    7.94
  -1 -11 -14   -4.48    6.69
   1  11  15   16.30    9.12
   1  12 -15    0.76    7.02
  -1  12  15    6.53    8.31
   1  12 -14   26.56    9.07
  -1  12  14   35.47   11.34
   1  12 -13   -0.32    6.91
  -1  12  13   10.74    8.96
  -1  12  12  104.02   16.63
   1  12 -12  118.06   14.79
   1  12 -12  133.87   17.17
   1  12 -11   24.24    7.94
  -1  12  11   31.47   10.58
   1  12 -11   17.81    6.75
   1 -12 -11   25.21    8.53
   1  12 -10  299.38   23.64
   1 -12 -10  255.38   23.75
   1  12 -10  284.32   23.10
  -1  12  10  289.39   25.86
   1 -12  -9   79.68   12.20
   1  12  -9   68.99   11.07
   1  12  -9   78.00   11.82
  -1  12   9   78.38   13.17
  -1  12   8  303.80   25.64
   1  12  -8  331.50   23.75
   1 -12  -8  318.76   25.10
   1  12  -8  335.00   23.37
   1 -12  -8  337.97   22.78
   1 -12  -7   62.29   11.17
   1  12  -7   48.53    6.80
   1  12  -7   51.50    8.47
   1  12  -7   41.46    8.53
   1 -12  -7   49.34    8.10
  -1  12   7   44.26   10.26
  -1  12   6   21.54    7.94
   1  12  -6   19.86    4.64
   1  12  -6   14.47    5.13
   1 -12  -6   17.00    5.67
   1  12  -6   23.54    6.10
   1 -12  -6   19.22    5.29
   1  12  -5   65.32    8.47
   1  12  -5   67.04    9.23
   1  12  -5   78.97   10.85
   1 -12  -5   62.46    9.99
  -1  12   5   71.31   12.09
   1 -12  -5   73.14    8.58
   1 -12  -4  106.02    9.55
  -1  12   4   97.22   13.12
   1 -12  -4  105.69   12.09
   1  12  -4  110.39   11.34
   1  12  -3  102.51    9.45
   1  12  -3   95.17   10.80
   1  12  -3   87.72    6.91
   1 -12  -3   78.97    9.55
  -1  12   3   83.83   12.15
   1 -12  -3   92.41    8.47
   1  12  -3   97.81    8.64
  -1 -12   2   93.55    8.96
   1 -12  -2   99.11    7.83
   1  12  -2  104.78   11.55
   1  12  -2   89.34    7.23
   1  12  -2   93.66    7.99
   1 -12  -2   90.04   10.42
  -1  12   2   93.28   12.04
   1  12  -2   87.39    8.53
  -1 -12   1  104.45    9.01
  -1  12   1   77.46   10.74
   1  12  -1  106.45    6.80
   1  12  -1   87.12    9.12
   1 -12  -1   96.63    7.13
  -1 -12   1  118.27   10.26
   1  12  -1  104.34   11.50
   1 -12  -1   83.08    9.18
   1  12  -1   99.43    9.18
   1 -12   0  138.35    8.31
   1  12   0  138.84   11.07
  -1  12   0  130.15   13.66
   1 -12   0  135.17   11.39
   1  12   0  115.84   13.12
  -1 -12   0  140.94   11.28
  -1 -12   0  138.84   11.23
  -1  12  -1  181.16   13.06
  -1  12  -1  189.42   15.60
  -1 -12  -1  182.78   13.17
  -1 -12  -1  180.89   13.82
  -1  12  -1  184.78   11.50
   1 -12   1  182.18   12.74
  -1  12  -1  183.70    9.66
   1  12   1  194.38   16.79
  -1  12  -2  373.65   15.44
   1  12   2  345.15   23.75
  -1 -12  -2  358.27   21.11
   1 -12   2  383.91   18.41
  -1  12  -2  361.02   18.52
  -1  12  -2  342.99   21.27
  -1 -12  -2  387.58   21.16
  -1  12  -2  371.49   18.68
  -1 -12  -3  151.20   13.44
  -1  12  -3  152.87    9.72
  -1 -12  -3  147.80   13.77
  -1  12  -3  160.38   13.33
   1 -12   3  150.23   10.31
   1  12   3  130.53   14.84
  -1  12  -4  414.46   18.89
  -1  12  -4  459.38   23.43
   1 -12   4  445.61   18.19
   1  12   4  370.31   26.50
  -1 -12  -4  407.01   23.75
   1 -12   5  231.68   11.39
  -1 -12  -5  191.36   16.46
   1  12   5  179.22   18.19
  -1  12  -5  188.34   17.11
  -1  12  -5  214.79   14.57
  -1 -12  -6  166.26   15.98
   1 -12   6  181.64    9.34
   1  12   6  159.46   17.71
  -1  12  -6  144.29   14.63
  -1  12  -6  172.20   16.84
  -1  12  -6  189.42   12.85
   1  12   7   -0.11    5.45
  -1  12  -7    1.57    4.53
  -1  12  -7   -5.02    5.07
  -1 -12  -7    1.13    4.05
   1  12   8   25.15    7.99
  -1  12  -8   24.83    7.45
  -1 -12  -8   26.61    7.45
  -1  12  -8   27.04    6.75
  -1  12  -9   -1.35    4.75
   1  12   9    6.69    5.94
  -1 -12  -9    2.65    5.02
  -1  12  -9    0.59    4.97
  -1 -12 -10   45.07    9.99
  -1  12 -10   41.67    8.91
  -1  12 -10   49.12   10.69
   1  12  10   41.57   10.31
   1  12  11   69.85   13.77
  -1  12 -11   59.43   13.44
  -1 -12 -11   43.99   11.44
   1  12  12   77.79   14.57
  -1  12 -12   76.44   14.63
  -1 -12 -12   79.84   14.25
  -1  12 -13   28.93   10.31
   1  12  13   33.90   10.15
  -1 -12 -13   43.02   11.50
   1  12  14   57.81   12.96
   1  13 -15  132.09   19.59
   1  13 -14   30.12    8.26
  -1  13  14   59.00   14.14
  -1  13  13   58.46   13.93
   1  13 -13  100.73   15.87
  -1  13  12    0.54    6.26
   1 -13 -12    4.32    6.32
   1  13 -12    1.30    6.48
   1  13 -12    0.11    4.53
  -1  13  11   -8.91    8.91
   1  13 -11    2.97    4.10
   1  13 -11    5.45    7.07
   1 -13 -11   -4.80    5.78
   1 -13 -11    0.11    4.75
   1 -13 -10    0.81    4.75
   1  13 -10   13.87    5.78
   1  13 -10   10.53    5.02
   1 -13 -10   19.22    9.23
  -1  13  10    6.48    6.64
  -1  13   9  114.49   16.14
   1  13  -9  153.57   16.19
   1 -13  -9  119.08   16.63
   1  13  -9  122.32   14.84
   1 -13  -9  129.72   15.01
   1 -13  -8    2.11    4.48
  -1  13   8    8.85    6.96
   1  13  -8   -0.70    4.05
   1 -13  -8    4.16    6.32
   1  13  -8    8.10    5.29
  -1  13   7  383.48   29.04
   1 -13  -7  436.65   29.15
   1  13  -7  440.05   22.51
   1  13  -7  428.66   26.29
   1  13  -7  409.61   27.26
   1 -13  -7  384.94   24.02
   1  13  -6   29.64    6.75
   1  13  -6   31.15    7.77
  -1  13   6   30.98    8.85
   1  13  -6   30.82    6.21
   1 -13  -6   23.54    7.99
   1 -13  -6   22.24    5.67
   1 -13  -5  708.39   36.22
   1  13  -5  741.59   34.49
  -1  13   5  682.15   38.76
   1  13  -5  730.09   37.35
   1  13  -5  798.91   34.22
   1 -13  -5  745.42   31.96
   1  13  -4   74.28    9.72
   1 -13  -4   75.79    8.31
  -1  13   4   51.01   10.53
   1 -13  -4   69.42   10.47
   1 -13  -3  470.33   26.67
   1 -13  -3  503.80   21.75
   1  13  -3  486.85   21.65
  -1  13   3  443.51   29.10
   1  13  -3  475.84   26.72
   1  13  -2   98.03    9.34
   1 -13  -2   81.19   10.26
   1 -13  -2   93.66    7.88
  -1 -13   2   90.80    9.12
   1  13  -2  102.02    7.83
   1  13  -2  105.86    8.96
  -1  13   2   70.82   11.34
   1  13  -2   95.44   11.88
   1  13  -1  151.42    8.37
   1 -13  -1  156.27   12.90
   1  13  -1  132.04   11.12
  -1 -13   1  144.88   11.82
   1  13  -1  147.15   11.71
  -1  13   1  130.26   14.68
   1  13  -1  126.80   13.55
   1 -13  -1  154.55    9.50
  -1 -13   0   28.77    5.56
  -1 -13   0   19.86    4.70
   1 -13   0   18.57    4.80
  -1  13   0   13.12    5.02
   1  13   0   23.16    7.34
   1 -13   0   15.38    2.86
   1 -13   1    4.80    3.56
  -1  13  -1    4.26    2.48
  -1 -13  -1    0.11    3.29
  -1  13  -1    3.72    4.97
   1  13   1   -6.15    5.94
  -1 -13  -1    8.96    4.91
  -1 -13  -2   13.12    4.53
  -1  13  -2    4.53    2.48
   1  13   2    2.75    4.91
  -1  13  -2    5.29    5.24
   1 -13   2    1.46    2.75
  -1 -13  -2    6.42    4.21
  -1  13  -2    1.78    2.75
  -1  13  -3   -0.05    3.45
   1 -13   3   -1.19    2.97
   1  13   3    5.40    6.21
  -1 -13  -3    3.24    3.45
   1 -13   4   15.38    3.56
  -1 -13  -4    8.64    4.48
   1  13   4   17.33    7.34
  -1  13  -4   12.36    3.83
   1  13   5   74.49   12.47
   1 -13   5   87.77    6.64
  -1  13  -5   72.44    8.80
  -1 -13  -5   83.08   11.01
  -1  13  -5   77.57   11.88
   1  13   6   -0.97    6.05
  -1 -13  -6   14.25    5.88
  -1  13  -6   11.17    3.40
  -1  13  -6   10.90    5.83
  -1  13  -6    7.13    3.56
  -1  13  -7  387.80   25.59
  -1  13  -7  405.29   28.23
  -1 -13  -7  407.23   26.99
   1  13   7  375.92   28.99
  -1  13  -8   43.18   10.31
  -1 -13  -8   24.83    6.96
   1  13   8   43.51   10.63
  -1  13  -8   27.15    7.23
  -1 -13  -9  584.39   35.47
  -1  13  -9  571.71   32.50
   1  13   9  511.52   36.11
  -1  13  -9  497.65   34.55
  -1  13 -10   11.66    7.94
   1  13  10   36.33   10.53
  -1  13 -10   23.27    6.75
  -1 -13 -10    5.40    5.83
   1  13  11   60.94   13.01
  -1 -13 -11   56.19   11.23
  -1  13 -11   42.70   11.01
   1  13  12    9.93    7.45
  -1 -13 -12   -3.24    6.26
  -1  13 -12   13.87    8.53
   1  13  13   -3.40    6.05
  -1  13 -13   -2.59    9.28
  -1 -13 -13   -3.83    7.23
   1 -14 -14   84.53   15.87
   1 -14 -13  122.00   17.27
   1  14 -13  120.92   18.46
  -1  14  13  137.76   20.35
  -1  14  12   91.61   16.19
   1  14 -12  106.67   15.28
   1  14 -12  105.26   16.41
   1 -14 -12   88.96   14.57
   1  14 -11  255.87   23.91
   1  14 -11  312.22   25.86
   1 -14 -11  280.54   24.72
  -1  14  11  249.23   26.29
   1  14 -10   53.71   11.71
   1 -14 -10   32.01    9.12
   1  14 -10   47.77   10.15
   1 -14 -10   57.81   12.79
  -1  14  10   47.29   12.52
   1 -14  -9  390.17   29.80
  -1  14   9  363.45   30.23
   1 -14  -9  345.26   25.42
   1  14  -9  392.22   27.15
   1  14  -9  349.74   27.31
  -1  14   8   52.52   11.77
   1 -14  -8   49.88    9.12
   1  14  -8   60.19   10.96
   1 -14  -8   69.04   12.25
   1  14  -8   65.86   11.17
  -1  14   7   82.10   13.82
   1  14  -7   82.27   12.09
   1 -14  -7   83.78   13.17
   1  14  -7   63.70   10.20
   1  14  -7   81.08    9.55
   1 -14  -7   83.13   10.85
  -1  14   6   43.40   10.15
   1 -14  -6   39.30    9.23
   1  14  -6   52.15    8.04
   1 -14  -6   32.28    7.02
   1  14  -6   44.43    9.18
   1  14  -6   57.17    9.28
   1 -14  -5  114.82   11.39
   1  14  -5   87.50   12.47
   1  14  -5   96.41   11.50
   1  14  -5   87.99   10.47
  -1  14   5   90.31   13.33
   1 -14  -5   96.09   12.74
   1 -14  -4   32.87    7.61
   1  14  -4   31.47    6.64
  -1  14   4   19.59    7.72
   1 -14  -4   26.18    5.13
   1 -14  -3  119.24    9.82
   1  14  -3   92.74   11.71
  -1  14   3   92.63   13.23
   1 -14  -3  119.89   13.17
  -1 -14   2   60.08    7.72
   1  14  -2   51.66    9.61
  -1  14   2   31.47    7.56
   1 -14  -2   36.01    7.29
   1 -14  -2   58.57    6.48
   1  14  -1  428.88   27.15
  -1 -14   1  446.26   22.46
   1 -14  -1  448.36   18.25
   1 -14  -1  432.55   24.18
  -1  14   1  377.81   26.56
   1 -14   0   44.43    7.23
   1  14   0   47.40    9.55
  -1  14   0   35.41    8.10
  -1 -14   0   38.81    6.48
  -1  14  -1  433.68   26.94
   1  14   1  406.85   27.85
  -1 -14  -1  437.51   23.16
   1 -14   1  444.42   22.51
  -1 -14  -2  233.47   16.79
   1  14   2  224.99   20.46
   1 -14   2  257.65   15.33
  -1  14  -2  214.90   18.03
  -1  14  -3  573.11   30.82
   1  14   3  568.74   35.03
   1 -14   3  637.13   25.53
  -1 -14  -3  667.36   31.04
  -1 -14  -4   22.89    6.86
   1  14   4   12.74    6.48
  -1  14  -4   25.48    6.10
   1 -14   4   25.91    4.43
  -1  14  -5   90.04   12.85
  -1 -14  -5   75.84   11.23
   1  14   5   88.10   13.98
  -1  14  -5   75.95    9.72
   1  14   6    2.21    6.26
  -1 -14  -6    5.24    5.13
  -1  14  -6   18.89    7.72
  -1  14  -6   20.40    6.75
  -1 -14  -7   -3.45    4.75
  -1  14  -7    2.75    3.94
  -1  14  -7   -2.91    5.07
   1  14   7   -0.97    5.78
  -1 -14  -8  113.25   14.95
  -1  14  -8  102.46   13.93
  -1  14  -8  100.19   15.01
   1  14   8  112.66   16.30
  -1  14  -9    2.48    6.53
  -1  14  -9    5.45    5.13
   1  14   9   -2.65    6.21
  -1 -14  -9    3.94    6.10
  -1 -14 -10   23.64    8.80
   1  14  10   18.46    8.91
  -1  14 -10   19.59    8.10
  -1 -14 -11  141.75   19.11
  -1  14 -11  157.19   20.30
   1  14  11  156.60   21.54
  -1 -14 -12   97.49   16.57
   1  14  12  103.32   18.19
  -1  14 -12   81.94   15.22
  -1 -14 -13  177.22   22.46
   1 -15 -13    8.42    7.02
   1  15 -12    0.43    4.75
  -1  15  12    0.22    6.96
   1  15 -12    3.83    5.56
   1 -15 -12    6.10    6.75
  -1  15  11    2.54    6.59
   1  15 -11   14.09    7.61
   1  15 -11    0.27    4.75
   1 -15 -11   -3.72    5.40
  -1  15  10   38.00   10.04
   1  15 -10   29.26    8.31
   1 -15 -10   21.97   10.15
   1 -15 -10   31.36    9.18
   1  15 -10   28.29    7.67
  -1  15   9   21.86    9.39
   1  15  -9    7.13    5.78
   1 -15  -9   15.87    8.26
   1  15  -9    1.46    4.75
   1 -15  -9    2.91    4.70
   1 -15  -8   99.11   16.19
   1 -15  -8  117.41   13.66
   1  15  -8  122.10   14.79
  -1  15   8  110.77   17.27
   1  15  -8  119.95   15.76
   1  15  -7    7.18    4.43
   1  15  -7    5.18    3.89
  -1  15   7    0.92    6.05
   1 -15  -7   20.03    6.42
   1 -15  -7    2.86    4.75
   1 -15  -6  384.45   23.32
   1  15  -6  381.27   25.53
   1 -15  -6  375.81   27.21
   1  15  -6  389.85   27.96
   1  15  -6  464.50   25.96
  -1  15   6  374.84   30.12
   1  15  -5  116.49   12.90
   1 -15  -5  142.78   12.74
   1 -15  -5  123.78   15.22
   1  15  -5  101.86   14.14
   1  15  -5  115.68   13.23
  -1  15   5  116.33   15.92
   1 -15  -4  249.28   15.76
  -1  15   4  222.67   22.08
   1  15  -4  238.16   19.38
   1 -15  -4  217.27   19.06
   1 -15  -3  112.87    9.50
   1 -15  -3  100.19   12.42
  -1  15   3  116.33   16.09
   1  15  -3   97.00   12.25
   1  15  -2  118.43   14.30
  -1 -15   2  133.33   11.71
   1 -15  -2  123.94   13.60
   1 -15  -2  146.07   10.15
  -1  15   2  113.79   14.84
   1 -15  -1    9.82    2.27
  -1  15   1   12.31    6.21
   1  15  -1   16.41    7.13
   1 -15  -1   12.63    4.37
  -1 -15   1   17.71    5.13
   1 -15   0   -1.24    3.35
  -1 -15   0   -3.99    3.45
  -1  15   0    3.72    5.07
   1  15   0    2.54    4.75
  -1  15  -1    1.84    4.86
   1  15   1    3.94    4.80
  -1 -15  -1   -1.24    3.08
   1 -15   1   -3.72    3.99
  -1  15  -2  286.10   22.29
   1  15   2  322.32   25.59
  -1 -15  -2  395.03   22.29
   1 -15   2  359.89   19.33
  -1  15  -3   42.00    7.72
  -1 -15  -3   58.46    9.18
   1  15   3   31.63    8.69
   1 -15   3   49.39    6.37
  -1  15  -4  135.87   13.82
  -1 -15  -4  159.08   14.95
   1  15   4  143.32   18.14
  -1 -15  -5  125.18   13.87
  -1  15  -5  142.45   13.77
   1  15   5  132.31   17.71
  -1  15  -5  122.75   15.01
   1  15   6  336.95   28.50
  -1  15  -6  358.43   27.10
  -1  15  -6  341.97   25.53
  -1 -15  -6  360.11   25.32
  -1  15  -7  191.69   20.08
   1  15   7  196.22   22.24
  -1 -15  -7  188.18   18.35
  -1  15  -7  170.47   17.76
   1  15   8  646.96   42.27
  -1  15  -8  663.58   39.73
  -1  15  -8  651.06   37.08
  -1 -15  -8  620.78   36.98
  -1  15  -9   74.12   12.69
  -1  15  -9   44.80   11.17
  -1 -15  -9   51.01   11.07
   1  15   9   57.27   13.44
   1  15  10  168.42   21.86
  -1 -15 -10  171.39   20.35
  -1  15 -10  176.14   21.11
  -1 -15 -11    0.27    6.59
   1  15  11   10.04    9.01
  -1  15 -11    8.85    8.58
  -1 -15 -12    1.24    5.83
  -1  15 -12   32.77   11.28
   1  16 -11   21.75    8.26
  -1  16  10  317.35   30.66
   1  16 -10  322.75   26.77
   1  16 -10  300.78   26.94
   1  16  -9   11.50    5.02
  -1  16   9    1.94    7.99
   1  16  -9    7.40    6.48
   1 -16  -9   -2.97    7.07
  -1  16   8  149.26   19.76
   1  16  -8  185.10   20.08
   1 -16  -8  167.88   19.92
   1  16  -8  192.01   19.00
   1  16  -7   -4.43    5.34
   1  16  -7    1.46    4.48
   1 -16  -7   -8.58    6.26
  -1  16   7   -3.40    6.32
  -1  16   6   29.85   10.09
   1  16  -6   37.35    8.42
   1 -16  -6   25.64    8.37
   1  16  -6   30.55    8.91
  -1  16   5   15.44    8.42
   1 -16  -5   -2.70    5.56
   1  16  -5   13.44    5.61
   1  16  -5   22.13    7.23
   1  16  -5   11.23    6.53
  -1  16   4  208.37   22.29
   1  16  -4  213.55   19.06
   1 -16  -4  197.19   18.30
   1  16  -3    3.89    5.51
  -1  16   3   -8.37    6.80
   1 -16  -3    5.72    5.24
  -1  16   2  262.51   23.54
   1  16  -2  236.54   20.57
   1 -16  -2  235.03   18.73
  -1 -16   1   11.77    4.75
  -1  16   1   15.44    6.42
   1 -16  -1   11.23    4.53
   1  16  -1   17.92    6.91
  -1  16   0  362.48   27.53
   1  16   0  431.41   29.64
  -1 -16   0  454.30   23.81
   1 -16   0  445.12   24.62
  -1  16  -1    0.05    4.75
   1  16   1    3.40    4.97
  -1 -16  -1    7.29    3.99
   1 -16   1    3.40    4.70
   1 -16   2  282.21   17.17
  -1  16  -2  272.82   22.08
  -1 -16  -2  288.74   19.54
   1  16   2  264.13   24.24
   1  16   3   -2.70    5.99
  -1 -16  -3   -1.24    4.10
  -1  16  -3    8.37    5.67
  -1  16  -4  423.42   26.45
   1  16   4  332.36   28.45
  -1 -16  -4  369.61   24.02
   1  16   5   27.58    9.01
  -1 -16  -5   38.00    8.37
  -1  16  -5   55.22   10.53
  -1 -16  -6   -0.70    4.53
  -1  16  -6    8.85    6.10
   1  16   6   -0.49    5.88
  -1  16  -6   -9.07    7.56
  -1  16  -7    9.28    4.43
   1  16   7   -3.40    6.69
  -1  16  -7    2.16    5.29
  -1 -16  -7    3.08    4.80
  -1 -16  -8   -7.29    5.83
  -1  16  -8    7.99    6.48
  -1  16  -8   -2.86    5.83
   1  16   8    1.46    5.94
  -1  16  -9    0.22    6.10
   1  16   9   11.39    9.82
  -1 -16  -9   -1.57    6.59
  -1  16  -9   -5.67    5.02
  -1  16 -10  131.82   18.79
  -1 -16 -10  128.74   17.81
   1  16  10  171.98   22.78
  -1  16 -11    3.24    6.96
  -1 -16 -11   13.39    7.94
  -1 -16 -12  244.10   25.96
   1  17 -11   32.39    9.93
   1  17 -10   29.47    9.34
   1 -17  -9   -6.80    7.83
  -1  17   9   -5.13    9.45
   1  17  -9   -4.80    5.78
  -1  17   8   75.25   15.17
   1 -17  -8   99.05   15.98
   1  17  -8   64.51   11.77
  -1  17   7   41.89   12.15
   1  17  -7   26.77    8.85
   1  17  -7   39.19    9.66
   1 -17  -7   36.71   10.69
   1 -17  -6   75.03   13.28
   1  17  -6   77.89   12.90
  -1  17   6   93.60   15.49
   1  17  -6   94.95   12.90
   1  17  -5  145.75   15.82
   1 -17  -5  160.75   17.98
  -1  17   5  171.23   20.62
   1  17  -5  164.64   16.57
   1  17  -5  135.01   17.17
  -1  17   4  304.56   27.21
   1  17  -4  296.25   23.91
   1 -17  -4  296.95   23.16
  -1  17   3   99.38   15.55
   1 -17  -3  122.54   14.30
   1  17  -3  149.85   16.57
  -1  17   2  260.89   24.35
   1  17  -2  235.36   21.86
   1 -17  -2  269.36   20.78
   1  17  -1  117.68   15.60
  -1  17   1  127.61   17.65
   1 -17  -1  144.34   14.47
  -1  17   0   28.23    9.12
   1  17   0   15.82    6.59
   1 -17   0   21.81    5.24
  -1  17  -1   52.90   10.69
   1  17   1   31.85    9.77
   1  17   2    1.03    5.45
  -1  17  -2   -4.37    5.67
  -1  17  -3  120.16   15.22
   1  17   3  121.35   17.33
  -1 -17  -4  121.46   13.60
   1  17   4   92.52   15.11
  -1  17  -4   98.14   13.28
  -1 -17  -5   32.87    7.94
  -1  17  -5   27.69    8.04
   1  17   5   22.08    8.37
   1  17   6   41.30   11.55
  -1  17  -6   41.03    9.88
  -1  17  -6   48.85   10.74
  -1 -17  -6   36.98    7.99
  -1 -17  -7   92.63   13.39
  -1  17  -7   73.68   12.52
  -1  17  -7  104.72   15.65
   1  17   7  102.78   17.33
  -1  17  -8   87.72   15.33
   1  17   8   79.95   15.33
  -1  17  -8   77.19   12.52
  -1  17  -9   36.11    9.39
  -1  17 -10   19.33    7.94
   1  18 -10    1.51    5.13
   1  18  -9  142.67   19.38
   1  18  -8    0.54    4.64
   1 -18  -8    3.72    6.05
  -1  18   7   27.96   10.42
   1  18  -7   34.87   10.15
   1 -18  -7   36.81   10.15
  -1  18   6    2.59    7.99
   1  18  -6    1.51    4.16
   1 -18  -6   -2.11    7.02
  -1  18   5   -0.11    7.13
   1 -18  -5    2.16    5.29
   1  18  -5   -3.02    5.13
   1  18  -5   -3.51    4.75
   1 -18  -4   12.20    6.59
  -1  18   4   17.49    8.26
   1  18  -4   23.64    7.72
   1  18  -3    5.34    4.43
   1 -18  -3    8.47    5.83
  -1  18   3    4.75    5.51
   1 -18  -2   12.25    5.67
   1  18  -2   13.28    5.78
  -1  18   2    2.43    6.96
   1 -18  -1  132.95   14.03
   1  18  -1  121.62   16.79
  -1  18   1  119.57   17.17
   1  18   0    5.56    7.40
  -1  18   0    1.62    6.32
   1  18   1  241.02   24.02
  -1  18  -1  264.13   24.02
   1  18   2   53.17   11.50
  -1  18  -2   59.22   11.34
   1  18   3  209.12   23.64
  -1  18  -3  240.38   22.08
   1  18   4    2.38    7.02
  -1  18  -5   83.08   13.82
   1  18   5   74.17   15.71
  -1  18  -6    1.13    4.37
  -1  18  -6    0.92    6.32
   1  18   6  -10.96    9.99
  -1  18  -7    5.13    5.83
  -1  18  -7   -0.59    5.24
  -1  18  -8   20.84    8.80
  -1  18  -8   16.57    7.77
  -1  18  -9   19.81    9.07
  -1  18 -10  -11.44    8.21
   1  19  -9   -4.75    6.69
   1  19  -8   -6.05    6.42
   1 -19  -7   29.74    9.88
   1  19  -7   36.81   11.07
   1  19  -6   92.90   15.65
   1 -19  -6   96.03   15.17
  -1  19   6   81.83   16.03
  -1  19   5  123.51   19.11
   1 -19  -5  164.75   19.16
   1  19  -5  129.77   17.92
  -1  19   4   24.89   10.15
   1 -19  -4   13.98    6.86
   1  19  -4   22.89    5.72
   1 -19  -3   65.96   11.50
  -1  19   3   55.28   13.55
   1  19  -3   55.98   11.88
   1  19  -2    1.62    6.64
  -1  19   2    5.72    7.34
   1 -19  -2   17.27    6.32
  -1  19   1   61.32   13.77
   1  19  -1   64.61   12.90
  -1  19   0   79.24   14.41
   1  19   0   40.27   10.69
  -1  19  -1    1.46    6.69
   1  19   1   11.17    6.10
  -1  19  -2   11.50    6.86
   1  19   2   -1.30    6.42
   1  19   3    0.05    7.34
   1  19   4    8.96    7.13
  -1  19  -4   10.80    6.75
  -1  19  -5   42.21   10.53
  -1  19  -5   30.55    8.47
   1  19   5   44.91   12.47
  -1  19  -6   22.40    9.01
  -1  19  -6   29.69    9.39
  -1  19  -7   50.47   12.04
  -1  19  -7   58.30   11.61
  -1  19  -8   25.59    9.66
  -1  19  -8   24.99    8.64
   1  20  -5   10.26    6.69
   1 -20  -5    7.83    6.59
  -1  20   4   20.94   10.31
   1  20  -4   10.15    6.69
   1 -20  -4   -0.32    5.67
  -1  20   3    3.40    6.48
   1  20  -3   12.04    7.07
  -1  20   2   13.17    7.56
   1  20  -2   20.51    8.53
   1  20  -1    7.02    7.34
  -1  20   1   -5.99    7.83
   1  20   0  176.25   22.08
  -1  20   0  152.28   19.81
   1  20   1   13.66    8.74
  -1  20  -1   12.15    7.50
   1  20   2  122.97   19.06
  -1  20  -2   94.30   14.95
   1  20   3  -17.60   10.31
  -1  20  -4   94.95   15.44
  -1  20  -5    5.13    6.48
  -1  20  -5    8.53    5.56
  -1  20  -6   22.19    8.58
  -1  20  -7    1.94    5.45
   1  21  -2   33.04   10.15
   1  21  -1   20.57    8.64
  -1  21   1   24.89    9.93
  -1  21   0   46.96   12.25
   1  21   0   46.96   12.74
  -1  21  -1    3.18    6.32
   1  22  -2   -0.65    6.59
  -2   0  17   -3.99    7.67
   2   0 -17    3.83    8.15
   2   0 -16   40.27   12.31
  -2   0  16   22.46    8.64
   2   0 -15    3.24    5.88
  -2   0  15   -2.54    7.02
   2   0 -14  158.43   19.65
  -2   0  14  175.01   19.65
   2   0 -13   -4.10    6.10
  -2   0  13    3.51    3.08
  -2   0  12  600.16   26.67
   2   0 -12  576.35   34.87
  -2   0  12  568.90   34.33
   2   0 -11   -1.08    2.48
  -2   0  11   -3.45    8.21
  -2   0  11   -3.08    3.51
   2   0 -11   -0.16    4.97
   2   0 -11   -1.94    4.37
   2   0 -10 1166.79   48.53
   2   0 -10 1245.82   40.76
  -2   0  10 1163.88   40.38
  -2   0  10 1119.13   49.39
   2   0 -10 1172.24   42.97
   2   0  -9   -2.65    2.75
  -2   0   9    3.40    3.24
   2   0  -9    0.43    3.40
   2   0  -9    5.18    4.32
  -2   0   9    7.18    6.26
  -2   0   8  392.60   25.21
   2   0  -8  298.14   15.38
  -2   0   8  287.50   15.22
   2   0  -8  290.52   18.95
  -2   0   8  300.51   16.79
   2   0  -8  259.05   15.76
   2   0  -7    5.24    2.91
   2   0  -7    3.78    4.70
  -2   0   7   44.64   10.96
   2   0  -7    0.27    3.02
  -2   0   7   31.20    7.23
  -2   0   7   -2.59    3.29
  -2   0   6 1318.53   40.43
   2   0  -6 1198.48   39.57
  -2   0   6 1279.07   42.43
  -2   0   6 1330.03   42.97
   2   0  -6 1243.28   42.54
   2   0  -6 1330.46   39.78
  -2   0   6 1261.80   39.51
   2   0  -5    0.59    2.43
   2   0  -5    3.51    3.78
   2   0  -5    4.10    3.35
  -2   0   5    2.75    3.18
  -2   0   5   -0.11    2.48
  -2   0   5    0.43    3.18
  -2   0   5    5.45    3.56
  -2   0   4   12.25    3.78
   2   0  -4   10.04    3.18
   2   0  -4   12.42    3.24
  -2   0   4   12.63    2.97
  -2   0   4   14.25    3.45
   2   0  -4   11.50    2.91
   2   0  -3   -0.43    2.59
  -2   0   3    4.80    3.08
  -2   0   3    1.94    2.32
  -2   0   3    1.67    2.38
  -2   0   3    3.40    3.24
   2   0  -3    0.65    2.86
  -2   0   2   71.69    5.56
   2   0  -2   73.68    5.40
  -2   0   2   72.17    5.29
   2   0  -2   68.72    5.24
   2   0  -1    0.32    2.00
  -2   0   1    0.38    1.67
  -2   0   0 2817.09   72.44
  -2   0   0 2901.19   69.90
   2   0   0 2748.97   69.90
  -2   0   0 2836.25   71.58
   2   0   0 2885.21   72.50
   2   0   1    1.19    2.65
   2   0   1    1.35    1.67
  -2   0  -1    3.02    2.81
   2   0   1    0.65    2.38
  -2   0  -1    1.40    2.86
   2   0   2 1350.65   39.95
  -2   0  -2 1274.75   39.57
   2   0   2 1268.60   38.60
   2   0   2 1301.37   36.60
  -2   0  -2 1327.98   38.87
  -2   0  -3   -0.16    3.67
   2   0   3    1.73    2.86
  -2   0  -3    0.22    2.59
   2   0   3    2.43    3.18
   2   0   3    2.75    3.18
   2   0   4 1203.98   39.14
  -2   0  -4 1298.83   40.65
  -2   0  -4 1181.64   41.62
   2   0   4 1189.79   40.32
  -2   0  -5   -1.19    3.29
  -2   0  -5   -0.22    4.70
   2   0   5   -1.13    3.40
   2   0   6  211.12   10.09
  -2   0  -6  189.42   15.55
   2   0   6  205.94   14.95
   2   0   6  196.22   14.57
   2   0   7    2.75    2.54
   2   0   7    4.05    4.43
   2   0   7    1.30    2.00
  -2   0  -7    0.38    4.53
   2   0   7    3.94    4.26
   2   0   8  117.30   13.01
   2   0   8  121.02    8.53
   2   0   8  113.95    8.47
  -2   0  -8  106.94   13.06
   2   0   9    3.99    2.91
   2   0   9   -0.43    5.34
  -2   0  -9    2.05    5.78
   2   0   9    0.54    2.32
   2   0  10  686.69   36.87
  -2   0 -10  717.73   40.38
   2   0  10  767.98   28.88
   2   0  10  804.91   28.56
  -2   0 -11   -3.72    5.88
   2   0  11   -0.43    2.38
   2   0  11    2.91    5.56
  -2   0 -12  336.79   28.66
   2   0  12  342.13   26.77
  -2   0 -13    1.89    6.21
   2   0  13   -7.77    8.04
  -2   0 -14  446.15   36.71
   2   0  14  430.28   33.20
   2   0  15   -5.83    8.04
  -2   0 -15   -9.07    8.64
   2   0  16  278.86   29.10
   2  -1 -17   48.04   13.55
  -2   1  17   42.97   11.93
  -2  -1  17   62.08   14.74
   2   1 -17   66.02   15.28
  -2  -1  16   91.98   16.19
   2  -1 -16   95.92   16.79
   2   1 -16   70.28   14.95
  -2   1  16   94.20   16.41
  -2   1  15  117.03   18.25
  -2  -1  15   94.63   16.30
   2   1 -15  120.43   18.30
   2  -1 -15  113.20   17.60
   2   1 -14  274.06   25.48
  -2  -1  14  266.34   24.62
  -2   1  14  288.63   19.06
  -2   1  14  261.21   24.18
   2  -1 -14  273.68   25.80
   2  -1 -13   73.58   13.01
  -2  -1  13   76.06   13.60
  -2   1  13   72.23   16.41
   2   1 -13   69.20   12.47
  -2   1  13   88.31    9.99
   2  -1 -12    9.28    6.37
   2   1 -12   -0.32    5.18
  -2   1  12   13.77    4.86
  -2  -1  12    2.16    2.70
  -2  -1  12    3.94    6.32
   2  -1 -11  158.16   16.63
   2   1 -11  158.06   10.96
   2   1 -11  143.16   15.87
  -2  -1  11  116.17   14.63
  -2   1  11   84.75   11.66
   2  -1 -11  144.24   13.44
   2  -1 -11  148.07   11.93
  -2  -1  11  149.58   10.90
  -2   1  11  149.85   12.36
  -2   1  10   11.55    3.94
   2   1 -10   10.47    5.61
  -2   1  10   15.17    9.34
  -2  -1  10   33.68   10.42
   2   1 -10    7.94    3.89
   2  -1 -10    7.77    3.45
   2  -1 -10   10.20    6.37
   2   1 -10    4.86    2.54
   2  -1 -10    8.64    3.78
  -2  -1  10   10.20    3.56
   2  -1  -9   -0.92    2.38
   2   1  -9    4.10    4.59
  -2   1   9    0.43    3.08
  -2  -1   9   -2.38    4.75
  -2  -1   9   -0.11    2.43
   2  -1  -9    5.13    4.91
   2  -1  -9    1.13    3.18
  -2  -1   9    1.84    2.59
   2   1  -9    1.35    2.05
   2   1  -9   -1.89    3.83
  -2   1   8  618.40   26.29
   2  -1  -8  611.71   24.89
   2   1  -8  578.78   27.85
   2   1  -8  616.30   23.05
   2  -1  -8  575.11   28.39
   2  -1  -8  505.10   24.78
  -2  -1   8  715.73   33.74
   2   1  -8  539.86   23.27
  -2  -1   8  566.96   22.62
  -2  -1   8  602.48   24.62
  -2   1   8  588.93   24.83
  -2  -1   7  112.77    8.85
   2   1  -7  107.80    8.21
   2  -1  -7  124.59   10.58
  -2   1   7  133.87   10.47
   2  -1  -7  138.68    9.99
  -2  -1   7  173.49   13.44
   2   1  -7  131.50   12.09
  -2   1   7  115.03    9.50
  -2  -1   7   95.38    7.94
  -2  -1   7  131.66   11.44
   2   1  -7  103.27    8.85
  -2  -1   7  247.18   20.19
   2  -1  -7  116.33   11.17
  -2  -1   6 3367.91   85.61
  -2  -1   6 3333.85   89.28
  -2   1   6 3402.40   90.58
   2  -1  -6 3412.23   87.39
   2  -1  -6 3043.27   89.28
   2   1  -6 3198.03   88.64
  -2   1   6 3086.24   86.42
   2   1  -6 3258.27   84.91
   2   1  -6 3143.94   84.70
  -2   1   6 3159.60   87.61
  -2  -1   6 3059.79   90.26
  -2  -1   6 3098.11   84.59
   2  -1  -6 3060.16   87.23
  -2  -1   6 3346.59   88.85
  -2  -1   5  886.31   27.42
   2  -1  -5  940.02   29.85
   2   1  -5  699.59   26.40
  -2   1   5  894.51   29.91
   2   1  -5  821.26   26.83
  -2   1   5  911.79   29.53
   2  -1  -5  827.69   30.34
  -2  -1   5  845.01   30.07
   2   1  -5  825.85   29.15
  -2  -1   5  873.46   29.31
  -2  -1   5  818.40   30.77
  -2   1   5  882.21   30.98
   2  -1  -5  834.65   29.31
   2  -1  -4  964.04   31.85
   2   1  -4 1004.26   30.88
  -2   1   4  990.76   32.44
   2   1  -4  980.07   29.74
  -2  -1   4 1025.79   31.20
  -2   1   4 1016.62   32.17
  -2  -1   4  926.42   32.44
   2  -1  -4  954.38   31.79
  -2  -1   4 1041.83   30.01
  -2  -1   4 1063.47   33.04
   2   1  -4 1049.28   31.15
  -2   1   4  984.66   32.01
   2   1  -3 1808.08   46.53
  -2  -1   3 1692.62   46.26
   2   1  -3 1738.34   46.10
  -2   1   3 1805.87   49.45
  -2   1   3 1762.31   48.91
  -2  -1   3 1731.97   46.53
   2  -1  -3 1685.38   48.74
   2   1  -3 1744.06   48.64
   2  -1  -3 1830.48   49.50
  -2  -1   3 1712.43   49.28
  -2  -1   3 1695.21   48.37
   2   1  -3 1798.04   49.34
  -2  -1   2 1586.82   40.38
   2   1  -2 1684.74   42.91
  -2   1   2 1565.98   44.75
  -2   1   2 1600.85   44.43
   2  -1  -2 1615.97   42.75
   2   1  -2 1579.42   44.21
  -2  -1   2 1579.91   44.26
   2   1  -2 1595.40   42.64
  -2  -1   2 1546.44   42.32
   2  -1  -1 1522.52   39.68
  -2  -1   1 1503.20   40.86
  -2   1   1 1566.41   42.10
   2   1  -1 1507.46   41.67
   2   1  -1 1471.73   40.65
  -2   1   1 1514.27   39.73
  -2   1   1 1435.51   42.00
   2   1   0 3162.78   80.00
   2   1   0 3135.84   77.08
   2   1   0 3100.00   77.35
   2  -1   0 3141.35   79.68
  -2   1   0 3096.44   77.79
  -2  -1   0 3050.72   76.98
   2  -1   0 3106.16   79.41
  -2  -1   0 3078.41   77.41
   2  -1   0 3121.97   77.84
   2  -1   1   40.05    4.86
  -2   1  -1   38.06    4.32
   2   1   1   33.95    4.32
  -2  -1  -1   44.97    4.70
   2   1   1   41.30    4.70
  -2  -1  -1   42.00    4.48
  -2   1  -1   38.81    3.56
  -2   1  -1   43.51    4.75
   2  -1   1   45.88    3.67
  -2   1  -2   39.30    4.32
   2  -1   2   36.76    4.10
  -2  -1  -2   42.59    4.91
   2  -1   2   31.69    4.91
   2   1   2   41.08    5.02
  -2  -1  -2   35.95    5.13
   2   1   2   38.43    4.86
  -2   1  -2   39.46    5.45
   2   1   3  124.53    8.80
  -2  -1  -3  129.07    8.74
   2  -1   3  122.32    8.69
  -2  -1  -3  132.47    9.93
  -2   1  -3  130.04    8.74
   2  -1   3  113.63    9.18
   2   1   3  124.53    9.50
  -2   1  -3  113.41    9.45
   2  -1   4  535.81   23.37
   2  -1   4  559.78   15.55
   2   1   4  525.99   22.29
  -2  -1  -4  462.45   21.16
  -2  -1  -4  510.66   23.59
  -2   1  -4  531.28   24.24
   2  -1   4  568.63   22.56
  -2   1  -5  110.55   11.34
   2   1   5   30.66   12.47
   2   1   5  116.98   10.15
   2  -1   5  109.74   10.36
   2  -1   5  117.79    9.93
  -2  -1  -5  131.82   10.36
   2  -1   5  120.86    5.99
  -2  -1  -5  111.96   10.63
   2   1   6  767.98   32.44
  -2  -1  -6  796.65   35.20
   2  -1   6  864.39   33.85
  -2   1  -6  787.04   35.03
   2  -1   6  821.26   34.12
   2   1   6  812.57   34.06
   2   1   6  789.52   28.56
   2  -1   6  893.76   25.48
   2  -1   7  624.29   20.84
   2   1   7  553.63   27.69
   2  -1   7  614.03   20.84
   2  -1   7  572.57   28.12
   2   1   7  617.05   28.88
   2  -1   7  578.19   28.61
  -2  -1  -7  577.97   30.71
  -2   1  -7  553.46   30.07
   2   1   7  599.19   23.70
   2  -1   8 1098.18   45.67
   2  -1   8 1191.14   35.25
   2   1   8 1147.14   38.87
  -2   1  -8 1118.48   48.74
   2   1   8 1134.03   45.83
   2  -1   8 1236.10   36.54
  -2  -1  -8 1116.16   48.58
   2  -1   9   49.82    9.28
  -2  -1  -9   44.10   10.09
  -2   1  -9   29.58    7.77
   2   1   9   37.89    8.21
   2  -1   9   39.14    4.43
   2   1   9   35.47    5.67
   2   1   9   35.90    5.40
   2  -1   9   48.20    5.13
   2   1  10   47.99    9.18
   2   1  10   57.06    7.02
   2  -1  10   72.71   11.34
  -2   1 -10   47.40   10.26
   2  -1  10   74.22    6.10
   2   1  10   51.50    6.26
  -2  -1 -10   51.17   10.36
   2  -1  10   67.85    6.69
   2  -1  11  544.50   33.09
   2  -1  11  570.63   20.73
   2   1  11  585.04   25.42
  -2   1 -11  505.15   34.66
  -2  -1 -11  500.45   34.66
   2   1  11  479.94   31.20
   2  -1  12  134.63   16.95
   2   1  12  148.23   17.33
  -2  -1 -12  159.03   19.97
  -2   1 -12  161.40   19.59
   2  -1  13   74.60   13.50
   2   1  13   64.83   12.69
  -2  -1 -13   55.82   13.23
  -2   1 -13   72.98   14.52
  -2  -1 -14   12.09    8.96
   2  -1  14    2.00    6.26
  -2   1 -14   11.07    8.42
   2   1  14    9.72    7.56
   2   1  15    3.45    7.45
   2  -1  15    8.15    6.32
  -2   1 -15   10.31    8.31
   2  -1  16   79.84   16.79
   2   1  16   60.24   13.71
  -2  -2  17   88.10   17.54
   2   2 -17   37.19   12.36
   2  -2 -17   42.27   11.50
  -2   2  17   41.19   12.74
   2  -2 -16   15.01    8.91
   2   2 -16   22.94    9.82
  -2  -2  16   20.51    8.26
  -2   2  16    5.24    9.66
  -2  -2  15   17.87   11.12
  -2   2  15   10.26   11.34
   2  -2 -15   11.88    7.67
   2   2 -15   -0.54    6.80
   2  -2 -14   -2.81    7.45
  -2   2  14    5.29   10.58
   2   2 -14   -0.86    5.99
  -2   2  14    0.38    3.51
  -2  -2  14    0.22    7.18
  -2  -2  13  146.99   18.35
  -2   2  13  162.27   14.41
   2   2 -13  168.80   18.89
   2  -2 -13  163.89   19.43
   2  -2 -12   50.36   10.04
   2   2 -12   63.97   11.82
  -2   2  12   72.71    9.50
  -2   2  12   49.28   13.33
   2  -2 -12   73.14   10.96
  -2  -2  12   50.85   10.15
   2  -2 -11  456.35   26.18
  -2  -2  11  438.65   29.26
   2   2 -11  526.69   30.61
   2  -2 -11  466.61   30.07
   2   2 -11  505.91   20.40
  -2   2  11  480.21   24.72
  -2   2  10    7.61    4.10
   2   2 -10    2.27    2.27
   2  -2 -10    4.05    5.83
  -2  -2  10    4.16    3.29
  -2  -2  10   -4.53    6.53
   2  -2 -10   -0.16    4.32
   2   2 -10    5.02    4.64
  -2  -2   9  961.88   34.66
   2   2  -9  964.09   40.11
   2  -2  -9 1029.03   36.87
  -2  -2   9  907.79   40.81
   2  -2  -9  910.55   41.03
  -2   2   9  913.03   35.90
   2   2  -9  867.63   33.31
   2  -2  -9  893.11   37.30
   2   2  -9 1052.52   32.23
   2  -2  -8   12.47    5.72
  -2  -2   8    7.34    2.86
   2   2  -8    8.69    2.70
  -2   2   8   10.85    4.05
   2   2  -8   13.33    3.56
   2  -2  -8   10.96    4.26
   2   2  -8   15.22    6.05
  -2  -2   8    9.93    6.15
   2  -2  -8   10.15    3.89
   2  -2  -7 1643.39   50.69
   2   2  -7 1589.30   51.98
  -2  -2   7 1344.39   51.77
   2  -2  -7 1422.01   50.04
   2   2  -7 1674.91   46.26
   2  -2  -7 1578.23   53.60
  -2  -2   7 1628.49   47.07
  -2   2   7 1720.20   52.31
   2   2  -7 1535.48   45.88
  -2  -2   7 1615.10   51.66
  -2  -2   7 1594.86   51.50
  -2   2   7 1499.21   49.50
   2   2  -6    6.75    2.70
   2   2  -6    4.48    3.08
  -2  -2   6    7.13    2.70
  -2  -2   6    5.67    2.86
   2   2  -6    5.40    2.43
  -2  -2   6    4.16    3.89
   2  -2  -6    8.04    4.16
  -2   2   6    9.39    3.99
   2  -2  -6    4.97    2.97
  -2   2   6    8.37    3.56
  -2  -2   6    6.86    3.67
  -2   2   5 1363.71   42.64
   2  -2  -5 1297.53   41.89
  -2  -2   5 1290.19   43.24
   2   2  -5 1296.99   42.21
   2  -2  -5 1400.26   42.37
   2   2  -5 1300.07   40.54
  -2  -2   5 1352.49   37.73
   2   2  -5 1199.02   43.18
  -2   2   5 1370.84   43.45
   2   2  -5 1328.41   37.35
  -2   2   5 1315.83   41.84
  -2  -2   5 1317.40   40.59
   2   2  -5 1370.84   39.19
  -2  -2   5 1353.73   42.48
  -2  -2   4   19.33    2.97
   2  -2  -4   19.16    4.53
  -2   2   4   16.90    3.89
   2   2  -4   15.87    3.29
  -2  -2   4   13.06    4.70
   2  -2  -4   10.90    3.78
   2   2  -4   13.50    2.59
  -2   2   4    8.58    3.02
  -2  -2   4   14.63    3.51
  -2  -2   4   18.41    3.35
   2   2  -4   16.57    4.37
   2   2  -4   16.14    4.05
  -2   2   4   20.08    4.43
   2   2  -3 1007.44   28.29
  -2   2   3  947.63   32.12
  -2  -2   3  989.25   28.23
  -2  -2   3 1034.81   28.29
  -2   2   3 1002.53   32.28
   2   2  -3 1115.56   32.23
  -2  -2   3 1008.57   32.44
   2   2  -3 1048.74   28.29
  -2  -2   3  982.34   31.25
   2   2  -3 1034.49   32.23
  -2  -2   2 1906.38   52.09
   2   2  -2 1877.07   50.15
   2  -2  -2 1897.26   48.80
  -2   2   2 1955.88   52.47
  -2  -2   2 1820.71   49.82
  -2   2   2 1822.23   52.20
   2   2  -2 1891.75   51.98
  -2   2   1 2222.01   56.84
  -2  -2   1 2347.13   60.62
   2  -2  -1 2254.45   56.95
   2   2  -1 2333.21   57.71
  -2   2   1 2350.86   61.32
  -2   2   1 2245.54   61.00
   2   2  -1 2297.47   61.21
  -2   2   0  324.69   11.07
  -2  -2   0  337.16   11.12
   2   2   0  335.17   11.07
   2  -2   0  315.68   13.33
   2   2   0  343.96   14.41
  -2   2   0  323.34   12.96
   2  -2   0  328.85   11.07
   2  -2   0  315.14   13.12
   2  -2   1 1441.88   40.16
   2  -2   1 1464.55   42.16
   2   2   1 1519.50   43.40
   2   2   1 1475.18   40.59
  -2  -2  -1 1436.64   40.65
  -2   2  -1 1420.72   40.22
   2   2   1 1460.28   40.00
  -2   2  -2 1606.19   44.43
  -2   2  -2 1459.48   46.21
   2  -2   2 1550.11   46.15
  -2  -2  -2 1498.13   44.97
   2   2   2 1512.81   44.86
   2  -2   2 1508.38   43.56
   2   2   2 1514.59   43.08
   2  -2   2 1610.94   41.94
  -2  -2  -2 1565.98   43.35
  -2  -2  -3 4179.40  104.94
   2   2   3 4150.14  107.75
   2  -2   3 4095.08  108.39
   2   2   3 4049.41  105.26
  -2   2  -3 4046.66   98.30
  -2   2  -3 4275.97  106.77
  -2   2  -3 3956.84  108.83
  -2  -2  -3 3966.18  107.80
   2  -2   3 3996.13  105.53
  -2   2  -4   18.52    5.34
  -2  -2  -4   28.34    6.21
   2   2   4   32.77    5.51
  -2  -2  -4   25.42    4.43
   2  -2   4   14.79    5.18
   2   2   4   26.72    5.13
  -2   2  -4   16.79    4.37
   2  -2   4   11.17    4.21
  -2  -2  -5 1185.15   42.59
   2  -2   5 1125.87   39.51
  -2  -2  -5 1134.13   38.16
  -2   2  -5 1072.70   41.13
   2   2   5 1074.38   38.00
  -2   2  -5 1182.77   41.19
   2  -2   5 1108.55   41.03
   2  -2   6  143.64    6.86
  -2  -2  -6  149.85   14.20
   2  -2   6  149.26    7.61
   2  -2   6  126.91   12.25
   2  -2   6  146.67   12.36
  -2  -2  -6  154.60   11.77
   2   2   6  140.30   10.31
  -2   2  -6  149.58   13.77
   2   2   6  134.74   11.44
   2  -2   7  461.21   15.17
  -2   2  -7  427.63   25.64
   2  -2   7  475.19   17.06
  -2  -2  -7  428.23   25.59
   2   2   7  435.41   20.57
   2  -2   7  442.53   24.99
   2  -2   7  446.69   24.56
  -2  -2  -8   32.66    8.53
   2   2   8   31.74    5.67
   2  -2   8   28.34    7.18
   2  -2   8   25.48    3.72
   2  -2   8   28.72    2.97
  -2   2  -8   28.02    7.56
   2   2   8   20.67    9.12
   2   2   9   18.14    4.64
   2  -2   9    0.59    5.88
   2  -2   9   11.12    1.89
  -2  -2  -9   13.01    6.75
   2  -2   9    6.75    2.21
  -2   2  -9    4.43    5.18
   2   2   9  -13.23    8.53
  -2   2 -10   -1.13    5.45
  -2  -2 -10   -7.40    6.10
   2  -2  10    0.05    1.78
   2   2  10    1.51    3.24
   2  -2  10   -3.99    5.72
   2  -2  10    1.84    1.08
  -2   2 -11  179.54   19.86
   2   2  11  192.23   14.30
   2   2  11  170.74   18.30
   2  -2  11  177.92   18.25
  -2  -2 -11  164.64   19.70
   2   2  12   22.89   10.80
  -2   2 -12   18.73    8.96
   2  -2  12   25.21    7.99
  -2  -2 -12    6.15    6.37
   2   2  12   20.19    5.56
  -2   2 -13  226.50   24.45
   2   2  13  204.37   21.65
   2  -2  13  244.32   23.05
  -2  -2 -13  190.77   22.56
  -2  -2 -14   84.48   17.44
  -2   2 -14   69.04   16.03
   2  -2  14   66.02   13.87
   2   2  14   75.52   14.25
   2   2  15  242.32   25.86
  -2  -2 -15  245.18   28.61
   2  -2  15  216.46   24.13
  -2   2 -15  290.25   29.96
   2   2  16   34.60   10.74
   2  -2  16   12.90    8.10
  -2  -3  17   97.71   17.87
  -2   3  17  114.87   21.05
   2   3 -17  115.90   18.89
  -2   3  16  192.23   23.59
  -2  -3  16  142.13   20.35
   2   3 -16  192.17   23.00
   2   3 -15  579.43   39.57
   2  -3 -15  574.95   40.43
  -2  -3  15  507.09   37.57
  -2   3  15  538.51   39.78
  -2  -3  14   59.59   11.93
   2   3 -14   69.53   13.23
   2  -3 -14   75.36   14.25
  -2   3  14   34.12   12.63
  -2   3  14   72.66   10.31
  -2  -3  13  981.75   49.93
   2   3 -13  981.04   49.23
  -2   3  13  928.47   41.84
   2  -3 -13  966.20   50.85
  -2   3  12   25.75    6.37
   2  -3 -12    5.24    6.42
   2  -3 -12   21.86    6.10
   2   3 -12    7.72    5.67
  -2  -3  12   23.64    8.74
  -2  -3  11  140.78   16.30
   2   3 -11  143.97    8.96
  -2   3  11  126.21   12.31
   2   3 -11  138.24   15.49
   2  -3 -11  110.23   12.42
   2  -3 -11  131.01   15.44
   2  -3 -10  109.96   11.98
  -2   3  10   99.38   10.74
  -2  -3  10   90.69   12.20
  -2  -3  10  111.63    9.88
   2   3 -10  116.06    7.88
   2   3 -10  101.92   12.85
   2  -3 -10  111.52   13.98
   2   3  -9   21.11    6.15
   2   3  -9   37.95    4.48
   2  -3  -9   21.11    5.94
  -2   3   9   24.78    6.05
  -2  -3   9   32.17    4.97
   2  -3  -9   22.94    7.72
  -2  -3   9   34.82    8.04
   2   3  -8   -1.19    2.00
  -2   3   8   -0.38    4.05
   2   3  -8    1.35    2.27
  -2  -3   8    0.43    4.80
   2  -3  -8   -5.40    4.59
   2   3  -8   -4.59    4.86
   2  -3  -8    2.43    3.35
  -2  -3   8   -3.67    2.81
   2  -3  -7   91.50    9.18
   2   3  -7   81.46    8.64
   2   3  -7   86.64    6.48
  -2  -3   7  107.21    9.66
  -2  -3   7   94.03    9.45
  -2  -3   7   88.96   10.53
   2   3  -7   78.16    8.69
  -2   3   7   88.58    9.23
   2  -3  -7   81.51    9.18
   2   3  -7   91.98    6.91
  -2  -3   7   87.66    6.96
  -2   3   6  213.82   14.14
   2   3  -6  222.13   10.09
  -2  -3   6  251.87   10.80
   2   3  -6  232.49   14.57
  -2  -3   6  225.10   15.44
  -2  -3   6  265.85   15.33
  -2   3   6  241.08   15.06
   2   3  -6  239.89   11.66
   2   3  -6  232.01   13.66
  -2  -3   6  240.48   13.98
   2  -3  -6  258.95   15.06
  -2   3   5  333.87   17.06
   2  -3  -5  321.94   16.63
   2   3  -5  302.56   11.61
  -2  -3   5  327.50   16.90
   2   3  -5  317.73   16.41
  -2   3   5  318.16   16.79
   2   3  -5  324.21   15.01
  -2  -3   5  339.32   15.06
  -2  -3   5  305.42   17.00
  -2  -3   5  340.46   12.04
  -2  -3   4  940.99   25.32
  -2  -3   4  913.41   32.17
   2   3  -4  880.15   28.12
   2  -3  -4  868.39   31.69
   2   3  -4  992.81   32.60
   2   3  -4  888.04   31.47
   2   3  -4  902.23   25.15
  -2  -3   4  886.36   31.42
  -2   3   4  880.32   31.69
  -2  -3   4  915.30   28.29
   2   3  -4  964.53   31.74
  -2   3   4  965.93   32.71
  -2  -3   3   74.49    6.86
  -2   3   3   80.81    7.18
   2   3  -3   84.05    4.37
  -2  -3   3   76.22    4.80
   2   3  -3   83.35    7.18
  -2  -3   3   90.26    7.45
   2   3  -3   75.57    4.64
   2   3  -3   73.95    6.75
  -2   3   3   68.56    7.18
   2   3  -2 9866.64  230.34
   2   3  -2 9681.27  231.68
  -2  -3   2 8954.26  229.80
  -2  -3   2 9999.00  232.44
  -2   3   2 8904.60  231.95
  -2   3   2 9533.09  232.71
   2  -3  -1 8342.39  201.24
  -2   3   1 8022.66  201.02
  -2   3   1 8246.36  201.19
   2   3  -1 8137.10  201.13
   2  -3   0  116.65    7.61
  -2   3   0  111.58    7.34
  -2   3   0  104.56    7.56
  -2   3   0  115.36    4.75
   2   3   0  116.44    8.26
   2  -3   0   97.76    7.40
  -2  -3   0  118.27    5.72
   2  -3   0  109.53    7.50
   2   3   0  120.92    5.78
  -2   3  -1  645.12   21.48
  -2   3  -1  639.13   22.24
   2   3   1  583.53   20.08
  -2   3  -1  631.03   20.46
   2  -3   1  611.44   21.97
   2   3   1  605.18   22.62
   2   3   1  575.60   18.84
  -2  -3  -1  571.93   20.03
   2  -3   1  614.52   20.24
   2   3   2  150.39    7.99
  -2  -3  -2  130.47    9.07
  -2  -3  -2  149.69    7.99
  -2   3  -2  147.58   10.36
   2  -3   2  153.74    7.56
   2  -3   2  140.19    9.88
   2   3   2  153.47    9.34
  -2   3  -2  136.09    9.23
   2   3   3   94.20    6.96
  -2   3  -3   87.88    5.13
  -2  -3  -3   93.33    8.31
  -2  -3  -3   90.58    6.75
  -2   3  -3   77.95    8.37
  -2   3  -3  102.13    8.37
   2  -3   3   76.06    7.61
   2  -3   3   89.28    8.96
   2  -3   3   90.26    5.24
   2   3   3   96.46    8.53
  -2   3  -4  116.17    6.21
  -2   3  -4  118.97   10.85
   2  -3   4  116.92    9.99
   2   3   4  106.56    8.31
  -2  -3  -4  113.90    8.37
   2  -3   4  114.44    5.72
  -2  -3  -4  104.99    9.93
   2  -3   4  117.46   10.42
   2   3   4  120.05    9.93
   2   3   4  100.03    9.18
  -2   3  -4  115.57   10.15
  -2   3  -5  918.16   37.30
  -2  -3  -5  923.77   36.81
  -2   3  -5 1091.27   37.79
   2   3   5 1011.87   37.30
   2  -3   5  908.66   34.76
  -2  -3  -5  963.66   32.77
   2  -3   5  948.44   36.87
   2   3   5  931.38   33.20
   2  -3   5  876.00   25.05
  -2   3  -5  977.37   27.80
   2   3   6   36.81    6.15
  -2  -3  -6   38.70    5.94
  -2  -3  -6   33.04    7.18
   2   3   6   38.54    6.10
   2  -3   6   33.95    6.64
   2  -3   6   30.61    6.21
  -2   3  -6   26.02    6.86
  -2  -3  -7  796.27   37.03
   2  -3   7  762.37   35.41
   2   3   7  779.43   31.25
   2  -3   7  777.11   34.55
  -2   3  -7  807.44   37.25
  -2  -3  -8  127.72   14.57
   2  -3   8   91.12   11.17
  -2   3  -8  119.95   14.25
   2   3   8  128.69   11.28
   2   3   9  922.10   36.44
  -2  -3  -9  849.76   43.40
   2  -3   9  898.24   40.97
  -2   3  -9  879.40   43.35
   2   3  10   -7.77   10.31
   2   3  10    7.94    3.24
   2  -3  10    9.39    6.48
  -2   3 -10   -0.76    7.34
  -2  -3 -10   -2.48    7.45
   2   3  11  393.47   22.83
  -2   3 -11  365.61   29.15
   2  -3  11  382.35   27.26
  -2  -3 -11  361.94   29.37
  -2  -3 -12  168.42   20.84
   2   3  12  176.08   15.01
  -2   3 -12  170.52   20.67
   2   3  12  154.06   18.68
   2  -3  12  152.06   17.27
   2   3  13  269.90   25.48
   2  -3  13  266.61   24.94
  -2   3 -13  303.48   28.12
  -2  -3 -13  331.12   29.58
   2  -3  14   30.50   10.69
  -2   3 -14   20.03    7.94
   2   3  14   41.19   12.42
  -2  -3 -14   25.75    9.66
  -2   3 -15    1.51    8.37
   2  -3  15   -7.18    9.28
  -2  -3 -15   -2.81    7.29
   2   3  15   -4.37    8.26
   2  -3  16    3.24    7.23
   2   3  16   -5.40    7.34
  -2   4  17   16.36   16.09
   2   4 -17   37.14   11.44
  -2  -4  17   36.65   12.79
   2   4 -16   47.13   12.47
  -2  -4  16   39.08   11.44
  -2   4  16   39.51   15.33
   2   4 -15    4.37    7.02
  -2   4  15    1.89    4.64
  -2  -4  15    3.67    8.15
  -2   4  15  -17.60   15.28
  -2  -4  14   17.06    8.15
  -2   4  14   24.67    7.18
   2   4 -14   18.52    7.94
  -2   4  13   18.08    5.88
   2  -4 -13   14.47    6.42
  -2  -4  13    9.39    5.51
   2   4 -13   11.23    7.23
   2  -4 -12  324.10   23.37
   2   4 -12  300.78   23.86
  -2   4  12  329.12   22.29
  -2  -4  12  317.14   25.21
  -2  -4  11  199.13   13.71
   2   4 -11  205.02   17.98
   2   4 -11  206.48    9.99
  -2   4  11  212.31   16.84
  -2  -4  11  200.75   19.33
   2  -4 -11  181.97   16.79
  -2   4  10  843.23   37.30
  -2  -4  10  954.16   32.77
   2   4 -10  932.68   28.45
  -2  -4  10  802.10   40.22
   2  -4 -10  797.67   38.06
   2   4 -10  861.21   39.57
  -2  -4   9  358.11   17.44
  -2   4   9  395.19   22.56
   2   4  -9  384.94   23.10
   2   4  -9  417.16   15.92
   2  -4  -9  360.00   22.19
  -2  -4   9  365.02   24.02
  -2   4   8 1760.58   60.78
   2   4  -8 1870.32   61.48
  -2  -4   8 1804.95   63.81
  -2  -4   8 1964.68   53.39
   2   4  -8 2006.84   52.96
   2   4  -8 1835.56   61.32
   2  -4  -8 1753.72   61.48
  -2   4   7  311.47   18.84
  -2  -4   7  368.31   14.20
   2  -4  -7  323.88   19.11
   2   4  -7  369.17   15.22
  -2  -4   7  343.53   20.67
  -2  -4   7  387.37   19.81
  -2  -4   7  342.18   18.52
   2   4  -7  343.05   18.68
   2   4  -7  344.56   19.16
  -2   4   6 2191.72   68.88
  -2  -4   6 2381.84   59.49
   2  -4  -6 2440.63   70.23
   2   4  -6 2202.41   58.68
  -2  -4   6 2398.68   67.04
   2   4  -6 2231.72   66.34
  -2  -4   6 2507.19   69.80
  -2  -4   6 2218.55   69.96
   2   4  -6 2289.16   68.72
  -2   4   5   -1.51    4.10
   2   4  -5    3.78    3.62
  -2   4   5    6.86    4.26
   2   4  -5   -0.70    3.72
  -2  -4   5   -0.49    3.99
   2   4  -5   -0.38    2.43
  -2  -4   5   -0.76    2.32
   2   4  -5    2.43    1.13
  -2  -4   5    2.11    1.19
  -2  -4   5    3.35    3.24
  -2  -4   4 1123.93   37.19
  -2   4   4 1004.58   36.87
   2   4  -4 1036.97   32.33
  -2  -4   4 1051.38   36.60
  -2   4   4 1175.16   38.16
   2   4  -4 1156.75   37.95
   2   4  -4 1022.34   36.44
  -2  -4   4 1112.60   32.71
   2   4  -4 1114.00   36.33
   2   4  -3  235.68   12.69
  -2   4   3  200.81   12.69
  -2   4   3  206.75   12.36
   2   4  -3  208.26    7.61
  -2  -4   3  197.89   11.77
   2   4  -3  218.35   12.15
  -2  -4   3  202.97   11.88
   2   4  -3  219.43    9.12
  -2  -4   2   27.37    4.64
   2   4  -2   33.20    4.43
  -2   4   2   48.20    6.26
   2   4  -2   30.98    4.70
  -2   4   2   48.58    5.61
  -2   4   1  299.97   14.41
  -2  -4   1  287.88   14.03
   2  -4  -1  279.30   13.93
   2  -4  -1  302.45   14.36
   2   4  -1  321.40   14.57
   2  -4  -1  302.29   12.63
  -2   4   1  297.97   14.20
  -2   4   0  550.55   20.94
  -2   4   0  597.94   21.38
   2  -4   0  557.78   20.30
  -2  -4   0  559.08   21.81
   2  -4   0  536.41   20.78
   2   4   0  606.47   18.41
   2  -4   0  545.85   20.84
  -2   4   0  600.91   20.89
   2   4   0  592.22   22.08
   2   4   1    0.86    2.16
  -2   4  -1    0.05    2.21
   2   4   1    4.91    3.18
   2  -4   1    3.35    2.32
   2  -4   1    1.67    2.97
   2   4   1    1.78    1.67
   2  -4   1   -0.16    2.70
  -2   4  -1    0.49    2.16
  -2  -4  -1   -0.70    3.08
  -2  -4  -2 2959.76   82.27
   2  -4   2 3085.32   83.99
   2   4   2 3154.90   82.54
  -2   4  -2 3035.39   83.62
   2   4   2 3067.99   77.95
  -2  -4  -2 2937.90   84.43
   2   4   2 3016.33   83.18
  -2   4  -2 3122.19   83.62
   2  -4   2 3155.44   78.92
  -2   4  -2 3087.86   79.19
   2   4   3  259.11   14.74
   2  -4   3  255.54   15.33
   2   4   3  245.72   11.82
   2  -4   3  271.63   10.63
  -2  -4  -3  254.09   14.79
   2  -4   3  262.78   14.84
  -2   4  -3  294.68   15.38
  -2   4  -3  246.91   15.49
   2   4   3  264.13   14.57
  -2  -4  -3  267.91   11.82
   2   4   4 1706.76   50.85
  -2  -4  -4 1814.45   51.07
  -2   4  -4 1725.33   57.17
  -2  -4  -4 1701.31   56.14
   2  -4   4 1758.20   56.57
   2  -4   4 1763.93   45.88
   2   4   4 1876.58   56.46
   2  -4   4 1727.87   54.90
  -2   4  -4 1790.32   48.64
   2   4   4 1812.78   55.98
  -2   4  -4 1928.46   57.33
  -2   4  -5 1245.82   43.67
   2  -4   5 1129.65   42.91
  -2  -4  -5 1135.81   43.13
   2   4   5 1091.70   37.62
  -2   4  -5 1146.93   44.05
  -2  -4  -5 1209.38   38.06
  -2   4  -5 1189.73   34.55
   2  -4   5 1131.22   41.62
   2   4   6  588.55   26.72
  -2   4  -6  620.35   21.48
  -2  -4  -6  617.27   30.34
  -2  -4  -6  650.79   25.69
   2  -4   6  592.98   28.34
   2  -4   6  583.75   29.15
  -2   4  -6  562.53   29.47
   2   4   7   56.25    7.99
  -2  -4  -7   68.66   10.80
  -2   4  -7   69.04   10.20
   2  -4   7   72.50    9.77
   2  -4   7   63.75    9.61
   2   4   8  505.21   25.21
  -2  -4  -8  462.02   29.20
   2  -4   8  490.25   27.48
  -2   4  -8  489.17   29.10
  -2  -4  -9   26.83    8.58
  -2   4  -9   19.81    6.75
   2  -4   9   17.06    6.05
   2   4   9   20.73    5.51
   2   4  10    3.83    4.05
   2  -4  10    1.40    5.13
  -2  -4 -10    6.59    6.64
  -2   4 -10   12.20    7.45
  -2  -4 -11    4.64    6.96
   2  -4  11    1.78    4.97
   2   4  11    0.32    3.94
  -2   4 -11    0.70    7.61
   2   4  12  227.85   18.25
   2  -4  12  213.49   21.43
  -2  -4 -12  199.94   22.40
  -2   4 -12  202.91   22.35
   2   4  12  223.43   22.40
   2   4  13    4.97    9.34
  -2   4 -13   12.85    9.07
   2  -4  13   -1.13    5.78
  -2  -4 -13    3.89    8.69
  -2  -4 -14  110.01   19.16
  -2   4 -14  120.59   19.38
   2   4  14   98.57   17.17
   2  -4  14   98.78   16.03
  -2  -4 -15   31.20   13.50
  -2   4 -15    3.94    9.82
   2  -4  15   -8.53    9.72
   2   4  15   41.78   14.20
   2   4  16  280.21   29.42
   2  -4  16  240.05   26.94
   2   5 -17   33.58   11.28
   2   5 -16  177.49   22.40
  -2   5  16  211.01   28.56
  -2  -5  16  193.95   23.37
  -2  -5  15   60.67   13.98
   2   5 -15   62.24   13.06
  -2   5  15   58.95   11.17
  -2  -5  14  806.20   46.59
  -2   5  14  809.98   40.81
   2   5 -14  835.03   45.99
  -2   5  13   23.05    7.23
   2   5 -13   11.07    6.15
  -2  -5  13   15.38    7.13
   2  -5 -13   11.77    6.75
   2   5 -12  545.64   32.93
   2  -5 -12  569.33   33.14
  -2  -5  12  536.24   33.47
  -2   5  12  524.91   30.34
  -2   5  11   12.25    6.32
  -2  -5  11    8.15    5.02
  -2  -5  11    4.91    2.81
   2  -5 -11    5.45    5.40
   2   5 -11    0.32    5.56
  -2  -5  10  196.00   11.71
   2   5 -10  202.70    9.61
   2   5 -10  189.04   16.68
   2  -5 -10  200.75   17.17
  -2   5  10  194.11   16.57
  -2  -5  10  176.41   17.65
   2   5  -9    0.22    3.51
   2   5  -9    1.46    1.51
  -2   5   9    1.19    3.94
   2   5  -9    0.16    2.91
  -2  -5   9    1.89    5.29
  -2  -5   9    1.51    1.78
   2  -5  -9   -3.72    5.07
  -2   5   8   68.18    9.18
   2   5  -8   71.79    5.94
  -2  -5   8   74.98    9.88
   2   5  -8   71.63    8.91
   2   5  -8   74.49    9.07
  -2  -5   8   70.01    5.45
   2   5  -7    0.22    3.45
  -2  -5   7    0.43    2.75
  -2  -5   7    3.35    1.40
   2   5  -7   -2.32    2.86
  -2  -5   7    1.94    4.86
  -2   5   7    2.65    4.16
   2   5  -7    2.21    2.16
   2   5  -6  957.19   33.85
  -2  -5   6 1110.87   37.79
  -2  -5   6 1099.53   35.20
   2   5  -6 1075.35   37.46
  -2  -5   6 1023.91   37.89
  -2   5   6  939.16   36.98
   2   5  -6  970.52   36.49
  -2  -5   6  880.05   24.89
  -2   5   5  270.39   16.57
  -2  -5   5  285.83   14.09
   2   5  -5  256.08   13.39
   2   5  -5  254.95   15.60
  -2   5   5  269.90   16.52
   2   5  -5  268.66   15.60
  -2  -5   5  281.78   16.46
  -2  -5   5  266.18   16.09
  -2  -5   4 1358.37   45.18
   2   5  -4 1435.99   44.80
   2   5  -4 1480.53   46.48
  -2   5   4 1445.71   46.75
  -2   5   4 1254.29   45.34
   2   5  -4 1388.98   40.59
   2  -5  -3  159.19   11.44
  -2  -5   3  152.50   10.63
  -2   5   3  196.81   12.47
  -2   5   3  165.23   12.20
   2   5  -3  165.88    8.26
   2   5  -3  159.35   11.17
   2   5  -3  161.62   10.80
   2  -5  -2 1094.30   36.38
   2  -5  -2  972.62   34.66
  -2   5   2 1079.83   35.57
  -2   5   2 1028.93   35.79
   2   5  -2 1079.61   34.55
   2   5  -2 1104.93   34.93
  -2  -5   2 1013.92   34.28
  -2   5   1   39.41    5.51
   2  -5  -1   41.19    5.94
  -2   5   1   31.69    5.34
   2   5  -1   37.35    5.13
   2  -5  -1   37.14    4.53
  -2  -5   1   35.03    5.18
   2   5  -1   31.36    3.67
   2  -5  -1   39.84    5.72
   2   5   0 2842.41   76.76
   2  -5   0 2880.79   76.11
  -2   5   0 2921.49   74.87
   2   5   0 2722.19   73.85
   2  -5   0 2776.71   74.22
   2   5   0 2830.96   72.28
  -2   5   0 2818.28   75.90
  -2   5   0 2744.86   75.84
   2  -5   0 2594.85   75.09
  -2  -5   0 2754.26   76.87
   2  -5   1   19.65    3.56
   2   5   1   25.42    2.54
   2   5   1   19.76    4.26
  -2   5  -1   15.55    3.45
   2  -5   1   16.68    3.89
   2   5   1   23.21    3.94
  -2  -5  -1   25.05    5.24
   2  -5   1   20.08    4.26
   2   5   1   23.21    4.05
  -2   5  -1   16.57    3.45
   2  -5   2  396.97   15.44
   2  -5   2  390.77   18.25
  -2  -5  -2  353.36   18.41
   2   5   2  380.29   17.17
  -2   5  -2  410.74   18.25
  -2   5  -2  399.51   18.57
   2   5   2  360.48   13.06
   2   5   2  354.49   17.38
   2  -5   2  375.00   16.52
  -2   5  -2  389.09   15.55
  -2  -5  -3    5.45    3.83
  -2  -5  -3    2.86    3.45
  -2   5  -3   -1.67    3.40
   2  -5   3    3.29    2.00
   2  -5   3    1.46    3.72
   2   5   3   -1.78    3.24
  -2   5  -3    1.08    3.67
  -2   5  -3    2.54    2.91
   2   5   3    2.70    2.00
  -2  -5  -3    2.16    1.78
  -2   5  -3    4.05    1.73
   2   5   3   -2.54    3.02
  -2   5  -4    6.96    2.32
  -2   5  -4   13.44    5.07
   2  -5   4   13.87    5.61
  -2  -5  -4    8.80    4.43
  -2  -5  -4    6.86    2.59
  -2   5  -4    7.83    3.99
   2   5   4    5.88    2.21
   2  -5   4    2.75    4.05
   2  -5   4    7.72    1.89
   2   5   4   15.55    5.56
  -2   5  -5  240.75   12.20
  -2  -5  -5  233.68   16.84
   2  -5   5  247.56   16.68
   2  -5   5  225.26   16.09
  -2  -5  -5  251.44   13.12
   2   5   5  232.82   12.90
  -2   5  -5  238.76   17.06
   2  -5   6 1050.03   42.37
   2   5   6 1059.10   41.19
  -2  -5  -6 1156.97   37.84
   2  -5   6 1035.62   43.02
  -2   5  -6 1049.11   44.26
  -2   5  -6 1151.62   35.30
  -2  -5  -6 1101.58   44.70
   2  -5   7  411.28   24.83
  -2   5  -7  430.77   26.50
   2   5   7  436.06   23.86
   2  -5   7  419.92   25.48
  -2   5  -7  444.80   18.84
  -2  -5  -7  443.67   26.94
  -2  -5  -7  478.38   22.13
   2   5   8  622.34   30.50
   2  -5   8  674.54   33.31
  -2   5  -8  642.53   34.33
  -2  -5  -8  609.55   34.39
   2   5   9  338.08   21.43
  -2   5  -9  265.91   22.62
   2  -5   9  300.51   22.51
  -2  -5  -9  304.13   24.13
   2  -5  10  424.50   28.34
   2   5  10  458.35   26.40
  -2  -5 -10  392.87   29.80
  -2   5 -10  412.25   29.80
  -2  -5 -11   75.41   13.98
  -2   5 -11   46.59   10.85
   2  -5  11   42.16    9.28
   2   5  11   59.27    9.72
   2   5  12  300.51   22.24
   2  -5  12  303.48   25.86
  -2  -5 -12  302.24   28.29
  -2   5 -12  255.22   25.15
  -2  -5 -13   -3.02    7.72
   2   5  13   -4.37    4.86
  -2   5 -13   -6.69    7.88
   2   5  13  -12.52   11.23
   2  -5  13   15.76    9.12
  -2  -5 -14   74.55   15.06
   2  -5  14   76.33   14.95
  -2   5 -14   78.22   15.49
   2   5  14  103.37   18.41
  -2  -5 -15   -2.65    7.34
   2  -5  15    0.65    6.80
  -2   5 -15   -0.43    7.45
   2   5  15   11.23   16.03
   2   5  16   16.52   10.96
   2   6 -17   -3.72    8.64
  -2  -6  16   60.30   14.03
   2   6 -16   90.09   15.92
  -2   6  15   54.63   11.07
   2   6 -15   66.34   13.60
  -2  -6  15   45.24   11.77
  -2   6  14    0.27    5.18
  -2  -6  14    4.16    7.07
   2   6 -14    2.43    7.45
   2  -6 -13  307.74   24.83
  -2  -6  13  268.72   24.40
   2   6 -13  334.73   26.67
  -2   6  13  291.66   23.10
   2   6 -12   41.35    9.82
  -2   6  12   41.89    8.85
  -2  -6  12   38.76    9.18
   2  -6 -12   35.68    8.96
   2   6 -11  315.73   22.78
  -2  -6  11  269.58   23.21
   2  -6 -11  283.72   22.24
  -2   6  11  300.51   21.81
   2   6 -10  316.70   12.36
   2   6 -10  316.97   21.11
  -2  -6  10  321.51   14.09
  -2   6  10  265.10   20.24
   2   6 -10  310.28   21.75
   2  -6 -10  264.61   21.05
  -2  -6  10  245.50   21.43
  -2  -6   9  707.74   36.71
   2   6  -9  719.40   33.74
  -2  -6   9  783.85   24.13
   2   6  -9  758.48   34.28
   2  -6  -9  670.01   34.44
  -2   6   9  698.83   34.60
   2   6  -9  792.44   24.99
  -2  -6   8  218.95    8.64
   2   6  -8  206.21   15.92
  -2  -6   8  215.01   17.71
   2  -6  -8  163.13   14.79
  -2   6   8  159.78   14.74
   2   6  -8  230.34   11.50
   2   6  -8  181.00   14.63
  -2   6   7  330.31   21.16
   2   6  -7  350.44   20.51
   2   6  -7  346.88   18.89
  -2  -6   7  319.03   20.89
  -2  -6   7  379.16   19.38
  -2   6   6   15.28    4.80
  -2  -6   6   12.79    5.24
   2   6  -6   22.13    4.26
   2   6  -6   14.63    4.70
  -2   6   5  116.11   11.39
  -2  -6   5   89.77    9.82
   2   6  -5  100.35    9.55
   2   6  -5  111.47    8.58
   2   6  -5   89.50    9.66
  -2   6   4   38.16    6.53
   2   6  -4   45.56    6.37
   2   6  -4   44.16    6.75
  -2   6   4   43.62    6.59
   2   6  -4   41.24    4.80
  -2   6   3  323.61   17.54
   2   6  -3  325.83   13.50
   2   6  -3  350.12   17.71
  -2   6   3  276.92   17.00
  -2  -6   3  302.35   16.09
   2   6  -3  326.53   10.47
   2   6  -3  355.19   17.11
   2  -6  -3  289.23   16.73
   2   6  -2    2.48    2.97
  -2   6   2    4.48    2.86
  -2   6   2    4.86    4.59
   2  -6  -2   -2.81    4.26
   2   6  -2    1.24    1.19
   2  -6  -2    3.08    2.32
   2   6  -2    5.94    3.29
  -2  -6   2   -0.05    3.13
   2  -6  -1  829.90   31.04
  -2   6   1  831.14   31.79
   2   6  -1  945.53   31.85
   2  -6  -1  857.43   28.12
  -2  -6   1  930.52   31.63
   2   6  -1  945.09   28.07
   2  -6  -1  865.42   32.12
  -2   6   1  934.73   32.01
   2   6   0  174.84   11.17
   2   6   0  157.89    9.61
  -2   6   0  157.95   10.85
   2  -6   0  148.72    9.99
   2  -6   0  168.58   11.17
  -2   6   0  150.23   10.36
   2  -6   0  150.17    9.45
  -2   6   0  165.23    9.82
  -2  -6   0  175.11   11.50
   2   6   1 2686.73   72.33
  -2   6  -1 2458.82   61.43
   2  -6   1 2590.69   69.31
   2   6   1 2615.53   68.88
   2   6   1 2498.71   62.08
  -2   6  -1 2556.79   69.69
  -2   6  -1 2500.06   69.10
   2   6   1 2544.70   69.58
   2  -6   1 2448.94   69.58
  -2   6  -1 2374.50   69.10
  -2  -6  -1 2422.54   71.20
   2  -6   1 2305.84   68.39
  -2  -6  -2  287.66   16.63
  -2   6  -2  280.54   13.71
   2  -6   2  325.40   14.36
   2   6   2  309.63   15.60
   2  -6   2  294.14   16.09
   2   6   2  304.18   10.74
  -2   6  -2  305.10   17.11
  -2   6  -2  314.92   16.03
   2  -6   2  269.42   14.03
   2   6   2  299.65   15.98
  -2   6  -3 3242.83   96.90
   2   6   3 3469.28   94.95
   2  -6   3 3433.87   95.60
   2  -6   3 3456.60   88.47
  -2   6  -3 3522.35   95.28
   2  -6   3 3281.54   90.63
  -2   6  -3 3628.53   97.54
  -2  -6  -3 3315.98   96.09
   2   6   3 3427.93   85.99
  -2   6  -3 3362.29   88.74
   2  -6   4 1056.51   30.28
   2   6   4  985.85   31.20
   2   6   4 1033.03   38.38
  -2   6  -4  965.66   39.35
   2  -6   4  971.49   38.49
  -2  -6  -4 1059.42   31.42
  -2  -6  -4  970.30   39.03
  -2   6  -4 1046.69   30.66
  -2   6  -5  496.41   20.35
  -2   6  -5  474.44   25.96
   2  -6   5  508.82   25.80
  -2  -6  -5  482.86   25.32
  -2  -6  -5  513.90   19.65
   2   6   5  468.39   24.56
  -2  -6  -5  453.01   24.99
   2  -6   5  472.82   25.15
  -2  -6  -6  180.40   11.39
  -2   6  -6  155.95   14.90
   2  -6   6  148.82   13.71
   2  -6   6  164.32   14.95
  -2   6  -6  191.58   11.44
   2   6   6  155.25   13.60
  -2  -6  -6  174.47   15.76
  -2   6  -7   73.31   10.63
  -2  -6  -7   99.65   12.69
   2   6   7   77.03   10.15
  -2   6  -7   98.73    8.53
   2  -6   7   91.71   11.34
  -2  -6  -7  105.75    9.39
   2  -6   7   95.76   12.15
  -2   6  -8  169.45   11.39
  -2  -6  -8  149.74   16.46
   2   6   8  165.45   15.06
  -2   6  -8  153.63   15.82
   2  -6   8  134.57   14.84
  -2   6  -9   45.83   10.36
   2   6   9   43.94    8.21
   2  -6   9   50.47    9.39
  -2  -6  -9   45.24    9.99
  -2  -6 -10    0.92    5.34
   2  -6  10  -10.69    7.50
  -2   6 -10    1.03    6.05
   2   6  10    2.16    4.21
   2   6  11   86.48   11.88
  -2  -6 -11  113.63   16.63
  -2   6 -11   92.31   14.52
   2  -6  11   96.52   14.09
  -2   6 -12   53.01   12.63
  -2  -6 -12   51.12   12.52
   2  -6  12   56.63   11.44
   2   6  12   64.13   11.07
  -2  -6 -13  193.20   23.59
   2   6  13  231.09   20.62
   2  -6  13  191.69   21.86
  -2   6 -13  184.24   22.51
  -2   6 -14   27.42   10.26
  -2  -6 -14   66.13   16.30
   2   6  14   27.75   15.38
   2  -6  14   34.87   10.96
   2  -6  15  179.70   22.73
   2   6  15  201.62   27.64
   2   7 -17  110.88   18.30
  -2   7  16    2.59    6.80
   2   7 -16   13.82    8.10
  -2  -7  16    2.65    8.37
   2   7 -15  308.66   27.80
  -2  -7  15  274.55   27.80
  -2   7  15  280.00   24.67
  -2   7  14   10.74    6.48
   2   7 -14   -3.56    7.50
  -2  -7  14    9.99    6.59
  -2   7  13  334.14   25.42
  -2  -7  13  307.26   26.56
   2   7 -13  339.32   26.61
   2  -7 -13  311.79   26.40
  -2   7  12    8.53    4.70
   2   7 -12   15.38    6.32
  -2  -7  12   21.16    7.34
   2  -7 -12   23.00    8.37
   2  -7 -11    4.21    5.13
  -2   7  11   10.74    6.53
  -2  -7  11   14.20    7.34
   2   7 -11   12.04    6.05
   2   7 -11   -0.38    4.32
  -2   7  10   10.26    5.78
  -2  -7  10    7.02    6.64
   2   7 -10    1.94    3.45
   2  -7 -10   -1.89    4.91
  -2  -7  10    0.76    1.08
   2   7 -10   -1.08    4.37
  -2   7   9   61.86    9.66
   2   7  -9   67.48    9.34
   2  -7  -9   72.39   10.36
  -2  -7   9   68.56   11.12
  -2  -7   9   55.11    3.62
   2   7  -9   67.37    9.23
   2   7  -9   79.24    6.05
   2   7  -8    9.23    3.72
  -2  -7   8    2.75    4.86
  -2   7   8    6.10    4.97
   2   7  -8   12.79    4.80
   2  -7  -8    5.99    4.21
  -2   7   7  847.66   38.43
  -2  -7   7  934.57   39.95
   2   7  -7  930.41   38.33
   2   7  -7  948.93   35.90
  -2   7   6   49.77    8.64
  -2  -7   6   47.99    7.94
   2   7  -6   45.51    7.13
   2   7  -6   44.59    5.99
  -2   7   5  428.50   23.97
   2   7  -5  497.54   23.32
   2   7  -5  488.15   20.67
   2   7  -5  425.58   23.00
   2   7  -4  161.78   10.20
  -2   7   4  167.83   13.77
   2   7  -4  154.76   11.50
  -2   7   3 1006.79   39.41
   2  -7  -3 1028.71   38.22
   2   7  -3 1085.82   29.15
   2   7  -3 1086.85   38.92
  -2  -7   3 1008.57   36.44
  -2   7   3 1123.55   39.51
   2   7  -3 1074.92   36.92
  -2   7   2  386.29   20.57
  -2  -7   2  408.53   19.33
   2   7  -2  441.62   19.70
   2   7  -2  438.59   15.38
   2  -7  -2  394.38   13.39
   2  -7  -2  407.23   15.82
  -2   7   2  454.90   20.89
   2  -7  -2  361.24   19.00
   2   7  -1 2472.85   70.07
   2  -7  -1 2352.26   65.59
   2  -7  -1 2645.70   72.71
  -2  -7   1 2432.64   70.01
  -2   7   1 2374.29   71.52
  -2   7   1 2504.92   71.15
   2   7  -1 2447.81   65.86
   2  -7  -1 2354.31   69.47
  -2  -7   0    9.66    3.78
  -2   7   0    2.97    2.91
   2   7   0   11.93    3.45
  -2   7   0   10.20    3.24
   2  -7   0    6.86    3.35
   2  -7   0    9.72    3.62
   2  -7   0    6.59    3.62
   2   7   0    9.01    2.86
  -2   7   0    5.61    3.18
  -2   7  -1  155.90   11.17
  -2  -7  -1  163.62   12.04
   2   7   1  149.04    5.88
   2  -7   1  175.01   11.44
   2  -7   1  164.21   10.96
   2   7   1  157.62   10.80
  -2   7  -1  186.67   11.28
   2   7   1  164.70   10.53
  -2   7  -1  181.81   11.23
   2  -7   1  156.17   10.36
  -2   7  -1  161.29    6.05
   2   7   1  164.43   11.93
  -2  -7  -2  212.52   14.09
  -2   7  -2  190.17   11.66
  -2   7  -2  203.62   12.96
   2  -7   2  214.03   13.44
  -2   7  -2  195.84    8.64
   2  -7   2  148.61   10.53
   2   7   2  216.62   13.23
   2   7   2  227.04   14.09
   2  -7   2  179.65   11.39
   2   7   2  197.41    7.23
   2  -7   3  373.33   15.71
  -2   7  -3  337.11   18.30
   2  -7   3  325.13   16.03
  -2   7  -3  337.16   15.44
   2   7   3  356.27   18.89
   2  -7   3  322.53   18.57
  -2  -7  -3  356.11   19.92
   2  -7   4  141.70   10.04
   2  -7   4  144.24   12.52
  -2   7  -4  132.63   12.85
  -2  -7  -4  159.03    8.10
  -2   7  -4  146.02    8.80
   2   7   4  131.77   12.47
  -2  -7  -4  148.12   12.96
  -2  -7  -5  355.25   14.95
   2  -7   5  329.50   21.05
  -2   7  -5  311.36   21.27
  -2   7  -5  345.15   17.33
   2   7   5  358.65   21.81
   2  -7   5  351.74   17.06
  -2  -7  -5  301.91   20.35
  -2   7  -5  365.93   13.66
  -2  -7  -6   22.35    6.48
   2  -7   6   43.45    8.31
  -2   7  -6   34.49    8.21
  -2  -7  -6   42.59    5.18
   2   7   6   30.39    6.64
  -2   7  -6   32.44    5.29
   2  -7   7 1136.89   48.37
  -2   7  -7 1207.76   40.43
  -2  -7  -7 1215.75   39.89
  -2   7  -7 1126.36   49.23
   2   7   7 1117.24   46.53
   2  -7   7 1144.82   47.99
   2   7   8   78.92   11.07
  -2   7  -8   90.58    8.58
  -2  -7  -8   92.95   13.23
   2  -7   8   95.22   12.52
  -2   7  -8   76.11   12.31
  -2   7  -9  550.06   24.56
  -2  -7  -9  474.33   32.23
   2  -7   9  510.33   31.04
   2   7   9  506.39   29.85
  -2   7  -9  520.37   32.66
   2   7  10   66.18   10.69
  -2   7 -10   50.04   10.36
  -2  -7 -10   55.38   11.34
   2  -7  10   67.48   11.50
  -2  -7 -11  248.63   24.94
  -2   7 -11  284.64   25.86
   2   7  11  250.74   21.16
   2  -7  11  309.58   25.48
  -2  -7 -12   19.43    9.77
   2   7  12    9.88    5.51
   2  -7  12   -1.19    7.72
  -2   7 -12   11.44    7.83
  -2  -7 -13   70.61   14.95
  -2   7 -13   64.67   13.71
   2   7  13   69.85   11.66
   2  -7  13   86.64   15.44
  -2   7 -14   10.04    8.80
   2  -7  14   16.46    8.69
   2   7  15   25.96   17.17
   2  -7  15   36.92   11.44
   2   8 -17   -7.02    8.64
   2   8 -16    2.91    6.75
  -2  -8  16   11.66    9.61
  -2   8  16   -6.21    7.61
  -2  -8  15   53.49   12.69
   2   8 -15   50.42   12.15
  -2   8  15   68.02   12.79
  -2   8  14   22.02    9.12
   2   8 -14   15.87    7.61
  -2  -8  14   18.73    8.80
   2   8 -13  107.96   14.90
   2  -8 -13   89.07   14.95
  -2  -8  13  103.27   15.98
  -2   8  13  114.06   15.17
   2   8 -12  236.65   21.38
  -2  -8  12  241.08   23.27
   2  -8 -12  233.14   21.86
  -2   8  12  240.27   21.75
   2   8 -12  253.39   20.94
  -2   8  11  112.50   14.09
  -2  -8  11  123.24   15.98
   2   8 -11  114.12   13.77
   2   8 -11  120.97   14.14
   2  -8 -11  124.97   15.44
  -2   8  10  551.03   32.12
  -2  -8  10  526.91   33.14
   2  -8 -10  533.33   31.79
   2   8 -10  572.79   30.93
   2   8 -10  578.56   30.93
  -2   8   9  470.28   29.37
  -2  -8   9  483.40   30.45
   2   8  -9  564.48   20.40
   2   8  -9  504.83   28.23
   2   8  -9  507.36   27.37
   2  -8  -9  459.43   28.61
   2   8  -8   37.03    7.02
   2   8  -8   48.91    8.10
  -2  -8   8   33.68    8.58
  -2   8   8   41.35    9.01
   2  -8  -8   33.09    6.91
   2   8  -7  450.25   24.83
   2  -8  -7  401.72   25.26
  -2   8   7  433.41   26.02
   2   8  -7  442.21   22.46
  -2  -8   7  442.59   26.50
  -2   8   6   61.54    9.12
   2   8  -6   62.51    7.29
   2   8  -6   57.60    8.15
  -2   8   5  173.66   15.17
   2   8  -5  172.63   14.09
   2   8  -5  180.94   12.04
   2   8  -5  201.62   13.71
   2   8  -4   40.22    5.29
  -2   8   4   45.78    7.83
   2   8  -4   42.91    6.15
   2  -8  -4   39.35    7.07
   2  -8  -3   43.56    7.07
  -2   8   3   42.37    7.61
   2  -8  -3   49.34    4.64
   2   8  -3   57.98    6.91
   2   8  -3   52.04    3.99
  -2  -8   3   47.56    6.69
   2  -8  -3   49.55    4.75
   2  -8  -2  174.09    7.56
   2  -8  -2  169.82   12.90
  -2   8   2  158.60   13.23
   2   8  -2  184.45    9.28
   2  -8  -2  175.44    9.39
   2   8  -2  122.21   10.53
  -2   8   2  187.20   13.33
  -2  -8   2  183.91   12.36
   2   8  -1  375.87   18.62
  -2   8   1  366.20   20.03
   2   8  -1  391.85   16.41
  -2  -8   1  374.79   18.73
   2  -8  -1  373.44   15.87
   2  -8  -1  353.95   18.35
   2  -8  -1  360.43   19.86
  -2   8   1  355.08   19.22
   2  -8   0  937.32   33.79
  -2   8   0  917.13   35.68
   2  -8   0 1031.08   36.49
  -2   8   0  999.78   34.82
  -2  -8   0  937.21   35.03
  -2   8   0  980.77   32.50
   2   8   0 1000.80   33.31
   2  -8   0  921.45   32.23
   2   8   0  976.46   35.09
  -2   8  -1  168.20   12.15
  -2   8  -1  168.47    6.32
   2  -8   1  179.49   12.52
   2  -8   1  178.30   11.88
   2  -8   1  147.58   11.12
  -2  -8  -1  178.41   13.06
  -2   8  -1  178.08   11.39
  -2   8  -1  177.00   11.55
   2   8   1  180.73   12.20
   2   8   1  177.16   12.58
  -2  -8  -2  643.23   28.66
  -2   8  -2  684.53   20.73
   2  -8   2  708.50   26.67
  -2   8  -2  667.90   26.45
   2  -8   2  640.21   27.48
   2   8   2  694.08   27.69
   2  -8   2  603.07   24.78
  -2   8  -2  685.45   27.37
  -2  -8  -3  212.79   15.44
  -2   8  -3  195.03   12.09
  -2   8  -3  210.96   10.63
   2  -8   3  205.83   12.36
   2  -8   3  204.15   14.47
   2   8   3  210.52   14.63
   2  -8   3  238.16   12.85
   2   8   4  573.11   29.58
  -2   8  -4  594.76   29.96
  -2   8  -4  629.25   23.21
  -2  -8  -4  583.91   28.88
   2  -8   4  615.65   24.02
   2  -8   4  622.77   29.20
  -2   8  -5  178.30   15.92
   2  -8   5  180.73   15.38
   2   8   5  145.80   14.41
  -2   8  -5  168.37   12.31
   2  -8   5  171.87   11.34
  -2   8  -5  184.99    9.99
  -2  -8  -5  179.86    9.18
  -2  -8  -5  149.96   14.57
  -2  -8  -6   40.81    8.26
   2  -8   6   43.29    5.78
  -2  -8  -6   43.35    4.91
   2   8   6   45.51    8.15
  -2   8  -6   61.81    7.72
  -2   8  -6   49.34    8.96
   2  -8   6   41.94    8.53
  -2  -8  -7    8.74    6.10
   2   8   7   -8.15    6.05
  -2  -8  -7    0.54    1.89
  -2   8  -7   -0.54    2.97
  -2   8  -7    7.13    6.69
   2   8   8   -4.70    5.61
   2  -8   8    0.59    5.40
  -2   8  -8    0.38    4.80
  -2  -8  -8   -3.18    2.32
  -2   8  -8    6.15    3.56
   2  -8   9  118.38   15.11
   2   8   9   99.38   13.28
  -2   8  -9   94.47   14.03
  -2   8  -9  105.42   10.26
  -2   8 -10   20.46    8.31
   2  -8  10   19.00    8.21
   2   8  10   21.21    6.96
  -2   8 -10   18.19    5.02
  -2   8 -11  156.38   19.33
   2  -8  11  164.53   19.33
   2   8  11  178.46   18.68
   2   8  12  155.90   17.65
  -2   8 -12  159.73   20.62
   2  -8  12  139.16   18.25
   2   8  13  231.20   22.24
  -2   8 -13  210.04   23.97
   2  -8  13  228.01   24.24
  -2   8 -14  222.24   26.18
   2  -8  14  249.82   26.13
   2   8  15  106.72   23.37
   2   9 -17   14.25    9.55
   2   9 -16  155.57   20.57
  -2   9  16  176.73   21.27
  -2   9  15    6.64    7.23
   2   9 -15   -3.02    7.88
  -2  -9  15    5.07    7.40
   2   9 -14  212.14   22.19
  -2  -9  14  223.59   24.72
  -2   9  14  204.21   22.46
   2  -9 -14  229.90   23.91
  -2   9  13    2.43    5.56
   2  -9 -13    5.34    7.50
  -2  -9  13   -0.54    6.32
   2   9 -13   -7.18    5.94
   2  -9 -12   28.45    9.99
   2   9 -12   16.84    7.07
  -2   9  12   19.38    7.83
  -2  -9  12   12.79    6.91
   2   9 -12   12.20    4.43
   2   9 -11   -7.07    6.05
  -2  -9  11    4.75    5.83
   2  -9 -11    7.67    5.29
  -2   9  11   18.19    7.67
   2   9 -11   10.80    5.72
   2  -9 -10    2.21    5.24
  -2  -9  10    8.42    6.53
  -2   9  10    2.05    5.07
   2   9 -10    1.51    4.16
   2   9 -10   -2.38    4.53
  -2   9   9   48.74    9.45
   2   9  -9   49.18    8.31
  -2  -9   9   48.96   10.58
   2  -9  -9   43.72    9.34
   2   9  -9   53.01    9.01
  -2   9   8   25.48    7.83
   2  -9  -8   34.06    8.37
   2   9  -8   37.95    7.40
   2   9  -8   37.03    7.02
  -2  -9   8   39.73    9.28
  -2   9   7   84.97   11.66
   2   9  -7  106.88   10.53
   2  -9  -7   87.29   12.63
   2   9  -7   93.71   11.34
  -2   9   6 1076.21   45.94
   2   9  -6 1068.98   44.21
   2   9  -6 1179.64   41.19
   2  -9  -6 1092.24   44.75
   2   9  -5    2.86    2.59
   2  -9  -5    3.89    4.91
   2   9  -5    2.54    3.78
  -2   9   5    4.75    5.29
   2   9  -4 1568.95   56.03
   2   9  -4 1721.88   52.04
   2   9  -4 1664.60   53.06
   2   9  -4 1647.87   50.58
   2  -9  -4 1530.51   55.28
  -2   9   4 1527.60   57.33
  -2  -9   3    6.53    3.72
   2   9  -3    1.94    2.86
  -2   9   3   10.26    5.72
   2  -9  -3    2.59    1.84
   2   9  -3    3.24    1.84
   2   9  -3   -0.22    1.35
   2  -9  -3    2.65    2.16
   2  -9  -3   -0.27    3.78
   2   9  -2 1327.01   38.87
  -2   9   2 1269.73   47.45
   2  -9  -2 1259.80   45.18
  -2  -9   2 1346.44   44.26
   2   9  -2 1307.63   39.35
   2  -9  -2 1280.15   38.33
   2  -9  -2 1285.39   35.41
   2   9  -2 1302.18   43.89
   2   9  -1   16.14    2.86
  -2   9   1   14.95    4.59
  -2  -9   1   15.06    4.32
   2  -9  -1   14.63    4.53
  -2   9   1   13.60    4.97
   2  -9  -1   16.68    3.45
   2   9  -1   12.42    3.99
   2   9  -1   17.98    3.56
  -2   9   0  565.93   26.34
   2   9   0  526.64   16.41
   2  -9   0  597.62   22.94
  -2   9   0  605.29   25.05
  -2  -9   0  515.89   24.29
   2  -9   0  553.52   24.08
   2   9   0  535.43   24.51
   2   9   0  557.62   23.05
  -2   9  -1   32.39    5.67
  -2   9  -1   26.83    5.56
   2  -9   1   31.96    5.88
   2   9   1   23.81    5.02
  -2  -9  -1   24.29    5.56
  -2   9  -1   30.88    4.80
   2  -9   1   26.34    4.97
   2  -9   1   37.79    5.78
   2   9   1   24.89    4.86
  -2   9  -1   25.64    2.11
   2  -9   2    1.89    2.65
   2  -9   2   -1.35    2.43
   2  -9   2   -0.43    3.51
  -2   9  -2   -0.81    3.02
   2   9   2    1.40    3.29
  -2  -9  -2   -1.94    3.29
  -2   9  -2    0.43    1.24
  -2   9  -2   -1.13    2.54
   2   9   3   36.22    7.83
   2  -9   3   56.79    6.42
   2  -9   3   53.17    7.56
  -2  -9  -3   50.74    7.56
  -2   9  -3   50.53    6.21
  -2   9  -3   61.70    5.24
  -2   9  -4  252.63   14.03
  -2   9  -4  266.45   13.50
   2   9   4  239.46   18.73
   2  -9   4  258.51   17.98
  -2   9  -4  234.11   17.87
  -2  -9  -4  267.47   18.35
   2  -9   4  257.81   13.98
  -2   9  -5    3.83    2.27
  -2  -9  -5   -0.05    4.05
   2   9   5    3.56    4.26
  -2   9  -5    4.64    4.86
  -2   9  -5    6.64    3.83
   2  -9   5    0.00    4.43
   2  -9   5    0.27    2.38
  -2   9  -6  558.97   19.22
  -2  -9  -6  555.89   19.70
   2  -9   6  539.43   29.74
  -2   9  -6  465.10   28.77
   2   9   6  456.35   28.72
  -2   9  -6  525.99   25.15
  -2  -9  -6  501.53   29.15
   2  -9   6  518.27   22.29
  -2   9  -7   94.30   13.28
   2   9   7   86.10   12.25
   2  -9   7   92.58    8.74
  -2  -9  -7   99.11    7.88
  -2   9  -7  114.33   11.01
  -2  -9  -7  121.67   14.20
   2   9   8  779.10   39.89
  -2   9  -8  777.86   41.13
  -2   9  -8  802.80   33.47
   2  -9   8  801.02   30.88
  -2  -9  -8  748.93   39.62
  -2   9  -9    2.11    5.67
   2  -9   9    0.22    2.81
  -2   9  -9    3.89    3.45
   2   9   9    5.99    5.24
  -2  -9  -9   -1.03    5.02
   2   9  10  202.05   20.03
  -2   9 -10  269.90   24.29
   2   9  11    8.64    6.69
  -2   9 -11   13.87    8.31
   2  -9  11   12.04    7.83
   2   9  12  161.29   18.79
   2  -9  12  198.59   22.40
  -2   9 -12  155.25   20.24
   2   9  13    9.77    7.94
   2  -9  13    0.81    6.26
  -2   9 -13   -6.96    9.66
   2   9  14    8.85    7.61
  -2   9 -14   12.09    9.23
   2  -9  14   -0.27    6.80
  -2  10  16    2.16    6.15
   2  10 -16   -9.07    8.47
  -2  10  15    5.56    6.59
   2  10 -15    1.19    5.72
  -2 -10  15    0.86    8.31
  -2 -10  14    2.48    8.26
  -2  10  14    4.26    5.40
   2  10 -14   -1.67    5.51
  -2  10  13   22.02    9.01
   2  10 -13   16.30    7.50
  -2 -10  13   12.69    7.50
   2 -10 -13   19.49    8.47
   2  10 -13   18.89    7.56
  -2  10  12  121.94   16.46
  -2 -10  12  142.24   18.73
   2 -10 -12  120.86   16.63
   2  10 -12  129.50   15.55
   2  10 -12  130.53   16.19
  -2  10  11  232.60   22.51
   2  10 -11  275.14   22.24
   2  10 -11  287.72   22.73
  -2 -10  11  266.34   24.62
   2 -10 -11  231.36   22.73
  -2  10  10  243.13   22.35
  -2 -10  10  270.71   23.70
   2 -10 -10  242.97   21.59
   2  10 -10  261.75   20.67
   2  10 -10  275.63   21.65
   2 -10  -9  457.22   30.01
  -2  10   9  465.85   30.88
   2  10  -9  527.61   20.73
   2  10  -9  486.15   29.37
   2  10  -9  502.18   27.91
  -2  10   8  129.77   15.28
   2  10  -8  161.19   15.76
   2 -10  -8  134.74   15.06
   2  10  -8  153.09   13.87
   2  10  -7  108.93   11.07
  -2  10   7   85.83   12.36
   2  10  -7   97.87   12.09
   2 -10  -7   95.01   12.79
   2  10  -6  211.93   17.44
  -2  10   6  195.84   18.03
   2 -10  -6  199.67   17.49
   2  10  -6  223.80   15.06
   2 -10  -5  120.65   12.69
   2  10  -5  110.71   10.04
  -2  10   5  118.16   13.39
   2  10  -5  101.75   11.61
   2 -10  -4   11.61    3.51
   2 -10  -4   -0.38    3.72
   2  10  -4    5.67    3.18
   2  10  -4    6.91    2.65
  -2  10   4    2.05    4.80
   2 -10  -4    7.13    2.27
   2  10  -4    6.42    3.99
   2  10  -4    5.99    1.30
   2 -10  -3  227.47   11.12
  -2  10   3  194.33   16.63
   2  10  -3  199.94   13.98
   2  10  -3  219.27   12.74
  -2 -10   3  172.90   13.39
   2 -10  -3  226.83   10.58
   2  10  -3  214.57   10.26
   2 -10  -3  207.77   15.71
   2  10  -2  145.59    9.18
  -2  10   2  134.68   13.17
   2  10  -2  145.42   11.39
   2  10  -2  136.89    8.96
   2 -10  -2  129.93   11.82
   2 -10  -2  153.09    9.18
   2 -10  -2  135.22    6.96
  -2 -10   2  133.17   11.28
   2 -10  -1   17.92    4.97
   2  10  -1   33.79    5.72
  -2  10   1   20.57    6.15
   2 -10  -1   26.13    4.21
   2  10  -1   39.46    5.51
  -2 -10   1   34.82    6.26
   2  10  -1   37.41    3.67
  -2 -10   0  763.66   31.47
   2 -10   0  782.02   30.77
  -2  10   0  772.84   33.20
   2  10   0  798.54   30.18
   2 -10   0  804.58   28.93
   2  10   0  747.96   21.16
  -2  10   0  768.04   31.20
   2 -10   1   94.30    9.01
  -2  10  -1   95.17   10.04
   2 -10   1   99.22    8.85
  -2 -10  -1   99.97   10.20
  -2  10  -1   83.89    4.21
  -2  10  -1   99.65    8.85
  -2  10  -1  100.51    9.12
  -2  10  -2  935.27   36.38
  -2  10  -2  958.80   27.04
  -2 -10  -2  892.03   37.41
   2  10   2  902.88   40.16
   2 -10   2  949.68   35.90
   2 -10   2  887.17   33.52
   2 -10   3  325.18   19.76
  -2  10  -3  338.40   14.03
   2  10   3  305.10   21.43
  -2  10  -3  337.11   18.41
  -2 -10  -3  339.81   21.27
   2 -10   3  342.24   16.90
  -2  10  -4  412.63   25.64
  -2  10  -4  454.79   18.84
   2  10   4  391.14   25.42
  -2 -10  -4  461.75   25.32
   2 -10   4  441.24   24.62
  -2  10  -4  447.77   20.94
   2 -10   4  442.21   19.76
   2  10   5  311.25   23.00
   2 -10   5  352.01   22.56
  -2  10  -5  332.09   23.37
  -2  10  -5  356.49   17.22
   2 -10   5  318.65   16.95
  -2  10  -5  358.32   17.49
  -2 -10  -5  313.14   21.97
   2 -10   6  273.79   14.90
  -2 -10  -6  245.83   20.08
  -2  10  -6  264.34   21.21
  -2  10  -6  260.62   17.49
   2  10   6  246.48   21.00
  -2  10  -6  302.94   13.98
  -2 -10  -7   25.91    7.40
   2 -10   7   32.93    5.07
  -2  10  -7   28.72    7.56
   2  10   7   33.95    8.74
  -2  10  -7   41.08    7.23
  -2  10  -8   14.84    6.53
  -2 -10  -8    7.88    6.15
   2  10   8    6.15    4.59
   2 -10   8   10.09    3.35
  -2  10  -8   17.92    6.21
  -2 -10  -9    7.61    7.77
   2  10   9    1.08    5.45
  -2  10  -9    1.03    3.62
  -2  10  -9   -6.86    7.61
   2  10  10  107.04   15.17
  -2  10 -10  119.24   16.73
  -2 -10 -10  103.21   14.68
  -2 -10 -11    4.80    6.53
  -2  10 -11   11.88    7.94
   2  10  11    8.31    6.37
  -2 -10 -12   99.05   16.36
   2  10  12  122.00   17.22
  -2  10 -12  130.96   18.95
  -2 -10 -13   68.02   15.01
   2  10  13   74.82   14.20
  -2  10 -13   64.61   14.20
   2  10  14  175.17   21.43
  -2  11  16   24.67   11.34
   2  11 -16   29.42   10.04
   2  11 -15  260.51   25.80
  -2  11  15  236.00   25.69
  -2  11  14   18.73    9.34
  -2 -11  14   11.82    9.77
   2  11 -14    3.67    6.42
  -2  11  13  138.78   18.41
  -2 -11  13  170.42   21.70
   2  11 -13  150.93   18.03
   2  11 -13  140.89   17.22
   2 -11 -13  126.69   18.25
  -2  11  12   -3.35    5.94
   2  11 -12   -6.15    6.21
   2 -11 -12    6.26    6.48
   2  11 -12    1.30    3.62
   2  11 -11  167.45   17.17
   2 -11 -11  147.58   17.92
  -2  11  11  149.58   18.46
   2  11 -11  139.81   16.03
   2  11 -10   -2.59    5.34
  -2  11  10   -2.27    5.56
   2  11 -10    0.16    4.26
   2 -11 -10    0.05    5.24
   2  11  -9   45.78    8.58
   2 -11  -9   34.12    8.58
  -2  11   9   55.22   11.44
   2  11  -9   42.86    8.80
   2  11  -8   68.99    9.55
   2  11  -8   64.83   10.53
  -2  11   8   32.44    8.53
   2 -11  -8   50.69    9.77
   2  11  -8   71.25    7.94
   2 -11  -7   46.53    9.18
   2  11  -7   52.42    8.10
  -2  11   7   55.49   10.26
   2  11  -7   59.65    9.50
   2  11  -7   59.11    7.50
  -2  11   6  187.96   18.41
   2  11  -6  184.40   14.20
   2 -11  -6  191.90   17.22
   2  11  -6  171.28   16.09
   2 -11  -6  194.55   14.03
   2  11  -5 1354.16   52.85
  -2  11   5 1260.12   54.14
   2 -11  -5 1362.63   44.86
   2 -11  -5 1261.47   51.55
   2  11  -5 1406.57   47.77
   2 -11  -5 1373.92   38.54
  -2  11   4    8.91    4.80
   2 -11  -4    6.15    2.75
   2 -11  -4    3.29    4.16
   2  11  -4    8.47    3.29
   2 -11  -4    7.67    2.21
   2  11  -4    8.04    4.43
   2  11  -4    8.21    1.51
   2 -11  -3 1346.33   38.81
  -2  11   3 1201.83   51.23
   2 -11  -3 1382.44   39.73
   2  11  -3 1348.11   43.13
   2 -11  -3 1225.58   48.37
   2  11  -3 1355.51   39.46
  -2 -11   3 1314.54   46.75
   2  11  -2   17.98    3.51
  -2  11   2   29.10    6.59
   2 -11  -2   18.30    5.07
   2  11  -2   23.43    3.99
   2 -11  -2   24.83    3.78
   2 -11  -2   19.00    2.70
  -2 -11   2   17.60    5.07
   2  11  -1 1939.80   56.79
   2 -11  -1 1779.31   59.38
   2 -11  -1 1836.10   54.14
   2  11  -1 1889.81   50.20
   2  11  -1 1755.67   62.67
  -2  11   1 1769.92   63.59
  -2 -11   1 1840.63   59.70
   2  11   0   68.12    7.77
   2 -11   0   55.49    7.72
  -2 -11   0   66.23    8.47
  -2  11   0   53.82    8.58
   2  11   0   61.75    9.18
   2 -11   0   78.00    7.77
  -2  11  -1  279.78   18.73
   2  11   1  245.23   19.16
   2 -11   1  279.89   16.63
  -2  11  -1  302.89   16.36
   2 -11   1  295.22   16.73
  -2 -11  -1  277.73   18.08
  -2  11  -1  299.38   17.27
  -2  11  -2   38.60    3.35
  -2  11  -2   42.86    6.96
   2  11   2   26.56    6.64
   2 -11   2   51.55    7.02
  -2 -11  -2   34.76    6.80
   2 -11   2   36.76    5.61
  -2  11  -3   47.72    7.07
   2  11   3   38.49    8.96
  -2 -11  -3   38.92    7.34
  -2  11  -3   40.81    4.26
   2 -11   3   47.88    7.88
   2 -11   3   42.37    6.10
   2 -11   4    6.48    5.02
  -2  11  -4    8.31    3.62
   2 -11   4    7.50    3.45
  -2 -11  -4    9.34    4.80
  -2  11  -4    6.15    2.27
  -2  11  -4   -0.54    4.05
   2  11   4    1.73    5.40
  -2  11  -5    2.16    2.38
  -2  11  -5    1.24    2.00
  -2 -11  -5    4.43    4.21
  -2  11  -5    6.91    5.18
   2  11   5    0.22    4.80
   2 -11   5    1.46    4.21
   2 -11   5    5.34    2.86
  -2  11  -6    4.97    2.05
   2  11   6   -7.56    6.10
   2 -11   6    3.78    2.48
  -2  11  -6    3.45    4.91
  -2  11  -6   -0.32    4.10
  -2 -11  -6    0.76    5.18
  -2  11  -7  206.85   16.25
   2  11   7  186.18   18.95
  -2  11  -7  203.29   19.92
  -2 -11  -7  184.83   18.41
   2 -11   7  217.00   12.90
   2  11   8   32.60    8.26
  -2  11  -8   40.70   10.36
  -2  11  -8   24.08    6.10
  -2 -11  -8   50.58   10.36
  -2  11  -9  358.00   22.56
   2  11   9  330.52   26.94
  -2 -11  -9  355.46   27.58
  -2  11  -9  362.59   28.34
  -2 -11 -10    0.49    6.32
   2  11  10   12.74    8.53
  -2  11 -10   -3.45    6.42
   2  11  11  334.19   28.83
  -2 -11 -11  295.11   27.42
  -2  11 -11  366.26   30.50
   2  11  12    4.05    6.69
  -2 -11 -12    3.24    6.86
  -2  11 -12    1.73    6.53
  -2 -11 -13   25.37    9.66
  -2  11 -13   45.88   12.74
   2  11  13   47.13   11.01
   2  11  14   -4.21    7.83
  -2  12  15   -5.51    8.42
  -2  12  14   14.25    8.47
   2  12 -14    7.67    6.69
   2  12 -14    8.74    6.48
   2  12 -13   29.85    9.45
  -2  12  13   25.75    8.58
   2 -12 -13   24.35    9.39
   2  12 -13   28.83    8.37
  -2  12  12   15.55    7.02
   2 -12 -12    6.05    5.99
   2  12 -12    0.32    5.40
   2  12 -12    7.50    3.94
  -2  12  11  223.37   23.05
   2  12 -11  198.70   19.16
   2  12 -11  224.45   21.00
   2 -12 -11  220.19   22.56
   2 -12 -10   60.67   12.04
  -2  12  10   44.97   10.90
   2  12 -10   59.59   10.26
   2  12 -10   62.08   11.23
  -2  12   9  335.76   27.64
   2  12  -9  386.77   24.83
   2 -12  -9  313.52   25.48
   2  12  -9  348.82   25.80
   2  12  -8   50.47    8.53
  -2  12   8   57.27   11.93
   2 -12  -8   31.42    9.07
   2  12  -8   52.42    9.66
   2  12  -8   54.68    7.40
   2  12  -7  934.14   39.08
   2  12  -7  989.57   36.98
  -2  12   7  835.08   44.32
   2 -12  -7  864.28   42.64
   2 -12  -7  874.92   37.19
   2  12  -7  843.72   42.00
   2 -12  -6   81.13   11.71
  -2  12   6   83.08   12.69
   2 -12  -6   87.34    5.78
   2  12  -6   82.48   11.44
   2  12  -6   99.22   10.90
   2  12  -6   93.33    9.99
   2 -12  -6   92.95    9.77
   2  12  -5  772.84   33.85
   2  12  -5  766.85   32.77
   2 -12  -5  796.65   30.45
  -2  12   5  706.71   38.33
   2 -12  -5  786.07   23.64
   2  12  -5  712.33   36.87
   2 -12  -5  788.23   37.35
  -2  12   4   39.89    8.69
   2  12  -4   35.41    5.51
   2 -12  -4   33.95    7.67
   2 -12  -4   37.62    5.24
   2  12  -4   35.63    3.51
   2  12  -4   31.47    6.26
   2 -12  -4   46.26    4.10
   2 -12  -3    0.00    1.73
   2 -12  -3    4.91    4.32
   2  12  -3    1.51    1.67
  -2  12   3   -5.61    5.78
  -2 -12   3   -1.46    3.13
   2  12  -3    1.13    1.94
   2 -12  -3    2.16    1.73
   2  12  -3   -0.49    3.18
   2 -12  -2    0.54    1.13
  -2  12   2   -2.48    4.32
   2  12  -2    0.11    2.16
   2  12  -2    0.76    1.89
   2 -12  -2    3.67    4.26
   2 -12  -2    0.27    1.89
   2  12  -2    1.13    3.56
  -2 -12   2    3.13    3.40
   2  12  -1  108.29   12.52
   2 -12  -1   99.81   10.58
   2  12  -1  127.07    7.02
   2 -12  -1  112.01    8.53
  -2 -12   1  108.34   10.96
  -2  12   1   96.36   12.25
   2  12  -1  118.97   10.20
   2  12   0  193.68   16.84
  -2  12   0  182.99   16.25
   2 -12   0  176.08   13.66
   2 -12   0  188.34   12.47
  -2 -12   0  186.83   14.79
  -2  12  -1  294.52   20.24
   2 -12   1  320.27   18.41
   2 -12   1  323.45   17.87
  -2 -12  -1  324.59   20.13
  -2  12  -1  332.84   17.60
   2  12   1  273.95   21.21
  -2  12  -2  361.72   21.97
   2  12   2  343.91   24.35
   2 -12   2  350.60   19.97
   2 -12   2  347.37   19.27
  -2 -12  -2  360.81   21.75
  -2  12  -2  350.82   12.52
  -2  12  -3  546.28   19.16
   2 -12   3  553.19   24.08
  -2  12  -3  557.30   27.48
  -2 -12  -3  570.85   29.20
   2 -12   3  546.55   27.53
   2  12   3  476.54   30.71
   2 -12   4  330.90   16.73
  -2  12  -4  307.10   18.73
  -2 -12  -4  289.01   21.11
   2  12   4  278.97   22.94
   2 -12   4  289.34   20.24
  -2 -12  -5  278.86   20.94
  -2  12  -5  266.50   21.48
   2  12   5  238.22   21.32
  -2  12  -5  262.99   16.57
   2 -12   5  265.05   14.74
   2 -12   6    8.91    3.29
  -2  12  -6    7.02    2.97
   2  12   6    2.48    4.70
  -2 -12  -6    4.53    4.97
  -2  12  -6    8.53    5.51
  -2  12  -6    3.67    4.32
  -2  12  -7  241.56   18.30
   2  12   7  213.39   21.32
  -2  12  -7  226.66   21.70
  -2 -12  -7  234.71   20.78
  -2 -12  -8    1.24    5.51
  -2  12  -8    7.18    5.45
   2  12   8   16.09    7.94
  -2  12  -8   10.96    5.29
  -2  12  -9   70.71   13.12
  -2 -12  -9   52.90   11.12
   2  12   9   55.98   11.82
  -2  12  -9   58.08    9.50
  -2 -12 -10   -8.42    7.02
  -2  12 -10   -6.37    6.69
   2  12  10    5.07    6.75
  -2 -12 -11    5.51    5.72
   2  12  11   23.54    9.77
  -2  12 -11   16.14    8.15
  -2 -12 -12   26.23    9.88
  -2  12 -12   35.09   11.55
   2  12  12   33.68   11.12
  -2 -12 -13   49.23   12.69
  -2  12 -13   45.99   11.17
   2  12  13   45.13   11.34
   2  12  14   19.76    8.26
  -2  13  14  213.01   25.59
  -2  13  13   95.33   16.30
   2 -13 -13   98.62   16.84
   2  13 -13  104.83   15.82
   2  13 -13  112.23   16.36
   2  13 -12   65.96   12.36
   2  13 -12   49.01   10.20
  -2  13  12   39.84   10.20
   2 -13 -12   53.28   12.25
  -2  13  11   25.26   10.04
   2 -13 -11   23.05    9.50
   2  13 -11   21.32    6.86
   2  13 -11   32.98    8.64
  -2  13  10   25.53    8.96
   2 -13 -10   26.99    9.45
   2  13 -10   25.53    7.29
   2  13 -10   32.93    8.69
   2  13  -9   98.41   12.47
   2  13  -9  101.00   14.36
   2 -13  -9  110.82   13.17
  -2  13   9   85.18   14.14
   2 -13  -9  100.24   13.87
  -2  13   8    3.72    7.40
   2  13  -8    3.08    3.24
   2  13  -8   -0.76    3.13
   2 -13  -8  -10.09    7.29
   2  13  -8   -2.32    3.83
   2 -13  -8   12.47    5.40
   2  13  -7   -0.32    3.89
  -2  13   7    6.37    6.26
   2  13  -7    3.83    3.45
   2  13  -7   -2.32    2.75
   2 -13  -7   -5.56    5.94
   2 -13  -7    0.16    3.56
  -2  13   6  223.53   21.70
   2 -13  -6  220.67   19.76
   2  13  -6  221.54   19.70
   2  13  -6  256.14   17.76
   2  13  -6  239.67   17.22
   2 -13  -6  221.00   15.60
  -2  13   5   -3.45    6.69
   2 -13  -5   -9.45    6.42
   2  13  -5    2.70    3.24
   2  13  -5    7.72    6.21
   2  13  -5   -1.78    3.56
   2 -13  -5    0.16    0.70
   2 -13  -5    0.38    2.70
   2 -13  -4  287.66   21.32
   2 -13  -4  337.27   16.57
  -2  13   4  313.03   24.83
   2 -13  -4  331.66   12.31
   2  13  -4  319.13   21.32
   2 -13  -3   31.31    4.10
  -2  13   3   21.05    7.34
   2 -13  -3   23.91    6.64
   2  13  -3   30.61    7.02
   2  13  -3   26.45    4.59
   2 -13  -3   33.52    3.94
  -2 -13   3   30.98    6.59
   2  13  -2  604.04   32.77
  -2  13   2  628.66   34.76
   2 -13  -2  674.65   21.54
   2 -13  -2  678.05   32.28
   2  13  -2  714.60   27.21
  -2 -13   2  670.39   30.45
   2 -13  -2  708.17   24.40
   2  13  -2  651.71   23.91
  -2  13   1  121.62   14.03
   2  13  -1  111.85   13.50
  -2 -13   1  110.39   11.34
   2 -13  -1  109.53    8.64
   2 -13  -1   92.52   10.63
  -2 -13   0   54.41    8.37
   2 -13   0   61.27    8.42
  -2  13   0   61.59    9.99
   2 -13   0   67.26    7.02
   2  13   0   41.89    8.58
  -2  13  -1   19.81    7.02
   2 -13   1   15.87    4.86
  -2 -13  -1   14.63    5.02
   2  13   1   14.14    6.53
   2 -13   1   15.82    4.64
  -2 -13  -2   13.44    4.75
   2  13   2    9.28    5.13
  -2  13  -2   10.42    4.75
   2 -13   2    5.34    3.56
   2 -13   2   14.63    4.48
   2  13   3    4.97    5.78
   2 -13   3    3.24    3.35
  -2 -13  -3   -2.75    5.24
  -2  13  -3    2.97    3.35
   2  13   4   57.76   10.74
  -2  13  -4   52.96    7.83
   2 -13   4   54.09    7.02
  -2 -13  -4   59.05    9.45
  -2  13  -5    0.54    4.32
   2  13   5   -0.49    6.42
  -2 -13  -5   -7.40    6.10
   2 -13   5   -0.92    2.11
  -2  13  -5   -1.84    3.02
   2  13   6  271.74   24.45
  -2  13  -6  295.00   21.38
  -2 -13  -6  285.72   22.78
  -2  13  -6  294.03   24.02
  -2 -13  -7   31.09    7.99
  -2  13  -7   20.03    7.83
   2  13   7   27.75    9.18
  -2  13  -7   37.30    8.31
  -2  13  -8  707.52   35.47
   2  13   8  641.07   40.43
  -2  13  -8  642.21   38.81
  -2 -13  -8  610.58   37.30
  -2 -13  -9   64.34   12.52
  -2  13  -9   60.46   12.96
   2  13   9   79.95   14.90
  -2  13 -10  237.89   24.62
   2  13  10  253.01   25.53
  -2 -13 -10  221.75   23.27
  -2  13 -11   61.05   12.85
  -2 -13 -11   44.16   10.85
   2  13  11   68.66   14.30
   2  13  12   86.80   16.84
  -2 -13 -12   82.97   15.38
  -2  13 -12  104.78   18.30
   2  13  13   22.46    8.31
   2 -14 -13   43.89   10.53
  -2  14  13   42.54   12.04
   2  14 -13   59.27   11.93
   2 -14 -12   57.33   11.44
  -2  14  12   76.60   15.44
   2 -14 -12   79.51   14.84
   2  14 -12   79.68   13.66
   2 -14 -11   -1.89    6.96
   2 -14 -11    9.55    6.64
   2  14 -11   -0.59    4.37
  -2  14  11    2.97    7.72
   2  14 -11    9.50    6.59
   2  14 -10  209.61   21.32
  -2  14  10  213.55   23.70
   2 -14 -10  200.21   19.00
   2  14 -10  214.84   19.49
   2 -14 -10  207.50   22.46
   2 -14  -9   35.63    7.61
  -2  14   9   30.66    9.72
   2  14  -9   47.23    9.66
   2 -14  -9   25.86    8.31
   2  14  -9   29.91    7.83
   2  14  -8  303.80   22.02
  -2  14   8  331.77   28.39
   2 -14  -8  327.28   21.86
   2 -14  -8  281.19   24.78
   2  14  -8  319.62   25.32
   2 -14  -7   11.39    4.59
   2  14  -7   13.23    5.40
   2 -14  -7   12.20    6.32
   2  14  -7   10.74    4.21
  -2  14   7   18.89    7.94
   2  14  -7   16.73    5.29
  -2  14   6  161.83   18.79
   2  14  -6  157.73   14.36
   2 -14  -6  169.07   13.55
   2  14  -6  159.51   17.11
   2  14  -6  163.35   14.84
   2 -14  -6  181.86   18.19
  -2  14   5   27.75    9.12
   2  14  -5   25.48    7.40
   2  14  -5   26.07    6.26
   2 -14  -5   29.42    5.29
   2 -14  -5   34.55    8.21
   2  14  -5   20.84    5.24
   2 -14  -4   14.79    3.78
   2 -14  -4   19.00    6.48
   2  14  -4   23.54    6.26
  -2  14   4   28.56    8.53
  -2 -14   3   73.31    9.34
  -2  14   3   59.92   11.12
   2 -14  -3   69.20    5.07
   2 -14  -3   53.06    9.50
   2  14  -3   82.05   11.34
   2 -14  -3   70.66    6.15
  -2  14   2  125.45   15.60
  -2 -14   2  125.72   12.20
   2 -14  -2  125.94    8.37
   2 -14  -2  130.36    7.07
   2 -14  -2  111.20   12.69
   2  14  -2  120.48   14.25
  -2 -14   1  116.06   11.82
  -2  14   1  114.01   13.82
   2 -14  -1  104.51    8.31
   2  14  -1   94.47   12.52
   2 -14  -1   95.76   11.28
   2 -14   0  413.22   23.05
   2 -14   0  412.14   19.92
  -2 -14   0  407.50   23.48
   2  14   0  365.88   26.13
  -2  14   0  393.14   26.13
   2 -14   1  183.26   14.25
   2  14   1  155.52   17.00
  -2  14  -1  174.30   16.63
  -2 -14  -1  168.20   15.06
  -2  14  -2  820.40   38.54
  -2 -14  -2  871.14   38.16
   2 -14   2  837.13   33.79
   2  14   2  796.70   42.27
  -2 -14  -3   93.06   11.66
   2 -14   3  115.19   10.26
  -2  14  -3  110.71   12.31
   2  14   3  103.37   14.57
  -2  14  -4  222.13   17.22
   2 -14   4  228.61   14.03
   2  14   4  191.58   20.67
  -2 -14  -4  213.76   18.62
  -2  14  -5   78.87    9.66
  -2 -14  -5   99.70   12.90
   2  14   5   83.35   13.77
  -2  14  -5   65.80   10.96
  -2  14  -6  113.58   13.55
  -2 -14  -6  101.16   13.93
  -2  14  -6   96.84   14.36
   2  14   6   81.40   13.66
  -2  14  -7    2.00    4.05
   2  14   7    0.92    6.86
  -2 -14  -7    6.48    5.45
  -2  14  -7    1.13    5.18
   2  14   8   83.08   14.09
  -2 -14  -8   69.69   12.63
  -2  14  -8   76.06   13.23
  -2  14  -8  103.16   13.60
  -2 -14  -9    5.51    6.59
  -2  14  -9   17.11    8.42
   2  14   9   -9.61    8.15
   2  14  10   11.66    9.01
  -2  14 -10    3.78    6.53
  -2 -14 -10   16.57    9.34
  -2  14 -11   15.65    8.26
  -2 -14 -11   28.02   10.15
   2  14  11   10.20    8.58
  -2 -14 -12   96.19   16.73
   2  15 -13   11.07    5.83
   2  15 -12   -2.97    6.42
  -2  15  12   18.73    9.55
   2 -15 -12    5.78    7.83
   2  15 -11    4.70    4.43
  -2  15  11   14.52   10.31
   2 -15 -11    0.43    6.53
  -2  15  10   33.04   11.50
   2 -15 -10   32.87    7.94
   2 -15 -10   19.11    8.96
   2  15 -10   35.68    9.77
   2 -15  -9   28.07    7.50
   2 -15  -9   11.71    6.64
  -2  15   9    7.50    5.78
   2  15  -9   35.09    7.56
   2  15  -9   16.84    5.51
   2 -15  -8   50.42    8.74
   2 -15  -8   45.99   10.58
  -2  15   8   37.95   10.20
   2  15  -8   44.16    8.15
   2  15  -8   38.27    9.34
   2 -15  -7  111.52   11.77
  -2  15   7  104.67   16.73
   2  15  -7  115.68   13.28
   2  15  -7  118.16   12.79
   2 -15  -7   97.33   14.30
   2  15  -7  109.58   14.95
   2  15  -6  129.50   13.55
   2  15  -6  123.83   13.39
  -2  15   6  131.07   17.76
   2  15  -6  128.85   16.03
   2 -15  -6  106.67   14.57
  -2  15   5  193.14   20.84
   2 -15  -5  229.09   20.51
   2  15  -5  229.26   21.43
   2  15  -5  207.50   17.87
   2  15  -5  237.08   17.98
  -2  15   4  278.59   23.97
   2  15  -4  215.17   18.89
   2 -15  -4  255.98   21.21
  -2 -15   3  439.94   24.29
   2  15  -3  394.11   26.77
   2 -15  -3  404.75   26.02
  -2  15   3  410.15   29.31
  -2  15   2   81.46   13.17
  -2 -15   2   93.71   10.96
   2 -15  -2   93.55   11.77
   2  15  -2   93.82   13.06
  -2  15   1  102.13   14.36
   2 -15  -1   95.71   11.34
  -2 -15   1   97.00   11.17
   2  15  -1   90.69   12.79
  -2  15   0   42.86    9.39
  -2 -15   0   42.37    7.99
   2 -15   0   40.86    7.56
   2  15   0   16.63    6.80
  -2  15  -1    1.24    4.32
   2  15   1    6.21    6.15
   2 -15   1   -0.97    3.08
  -2 -15  -1    1.89    3.78
   2 -15   2    6.91    3.89
   2  15   2    4.21    5.51
  -2  15  -2    5.07    5.18
  -2 -15  -2   -2.00    4.26
  -2 -15  -3    4.37    4.53
  -2  15  -3    2.65    4.59
   2  15   3    2.43    5.24
   2 -15   3   -2.38    3.94
  -2  15  -4  106.34   12.20
   2  15   4   81.78   13.28
  -2 -15  -4  103.27   13.17
  -2 -15  -5  141.65   15.98
   2  15   5  116.98   16.84
  -2  15  -5  151.31   17.92
   2  15   6   83.45   14.63
  -2  15  -6   67.53   10.90
  -2 -15  -6   66.83   11.39
  -2  15  -6   80.16   13.93
  -2  15  -7  240.16   23.10
  -2 -15  -7  244.32   22.51
   2  15   7  263.64   25.86
  -2  15  -7  261.70   21.59
   2  15   8   45.29   10.85
  -2 -15  -8   55.49   11.98
  -2  15  -8   55.11   11.50
  -2  15  -8   80.76   12.96
  -2  15  -9  145.86   19.81
   2  15   9   93.82   17.00
  -2 -15  -9   99.22   15.92
  -2  15 -10   39.46   10.85
   2  15  10   43.18   13.55
  -2 -15 -10   31.63    9.93
  -2  15 -11   46.64   12.25
  -2 -15 -11   17.92    7.94
   2  16 -12   -1.19    4.53
  -2  16  11  264.02   28.50
   2  16 -11  272.17   25.86
   2 -16 -11  299.21   28.93
  -2  16  10    5.56    7.07
   2  16 -10   -4.16    4.97
   2 -16 -10   -2.43    8.37
  -2  16   9  154.60   20.94
   2 -16  -9  120.43   16.84
   2  16  -9  138.35   17.81
  -2  16   8   -6.96    7.18
   2 -16  -8    4.64    6.64
   2  16  -8    9.28    7.02
   2  16  -7   74.87   13.17
  -2  16   7   69.20   14.36
   2  16  -7   82.05   11.39
   2 -16  -7   86.53   13.87
  -2  16   6   11.01    6.42
   2  16  -6   15.76    6.86
   2 -16  -6   16.63    6.59
   2  16  -6    9.34    4.26
   2  16  -6   14.30    4.48
   2 -16  -5   -4.91    5.07
   2  16  -5    3.29    3.72
  -2  16   5   -5.02    6.69
   2  16  -5    5.18    4.64
   2  16  -5   -2.27    3.94
  -2  16   4   25.15    9.28
   2  16  -4   32.82    8.69
   2 -16  -4   25.42    7.83
  -2  16   3   24.56    9.93
   2  16  -3   25.21    7.56
   2 -16  -3   14.68    5.67
  -2  16   2    5.29    6.10
  -2 -16   2   -2.75    3.67
   2 -16  -2   -3.40    4.75
   2  16  -2    0.76    4.91
  -2 -16   1   81.94   10.42
  -2  16   1   73.31   13.01
   2 -16  -1   72.17   10.31
   2  16  -1   68.99   11.98
  -2  16   0    2.48    4.64
   2  16   0    7.88    6.05
  -2 -16   0   17.38    5.78
   2 -16   0    3.45    3.99
   2 -16   1  268.93   18.25
  -2  16  -1  268.23   22.46
   2  16   1  219.54   21.86
  -2 -16  -1  249.39   19.54
  -2  16  -2   11.66    5.24
   2  16   2   11.61    7.50
  -2 -16  -2   11.17    5.72
   2 -16   2   -1.08    3.78
  -2  16  -3  549.52   31.96
   2  16   3  497.32   34.55
  -2 -16  -3  565.23   31.63
  -2  16  -4   23.59    6.69
   2  16   4    4.32    6.32
  -2 -16  -4   20.89    7.67
   2  16   5  194.92   21.97
  -2 -16  -5  158.54   17.49
  -2  16  -5  178.57   19.43
   2  16   6    9.82    8.53
  -2 -16  -6    6.21    5.94
  -2  16  -6    8.69    4.75
  -2  16  -6   18.89    7.23
   2  16   7    4.53    6.05
  -2 -16  -7   16.36    8.04
  -2  16  -7   13.33    7.34
  -2  16  -7    4.05    6.37
  -2 -16  -8    7.94    7.45
  -2  16  -8   -7.18    5.72
   2  16   8   -6.53    8.53
   2  16   9   17.00    8.58
  -2 -16  -9    9.34    8.10
  -2  16  -9    6.96    8.15
  -2  16 -10    3.40    6.59
  -2 -16 -10  -10.15    9.45
  -2 -16 -11  132.04   19.22
   2  17 -12   21.86    7.77
   2  17 -11   -3.24    6.15
   2 -17 -10   61.38   14.25
   2  17 -10   49.93   11.12
  -2  17   9    2.97    5.99
   2 -17  -9    4.16    6.10
   2  17  -9    9.34    7.34
  -2  17   8   -0.70    7.61
   2  17  -8    5.61    4.70
   2 -17  -8    5.02    5.07
   2 -17  -7   78.60   14.47
  -2  17   7   75.73   14.95
   2  17  -7   76.49   13.39
  -2  17   6   32.39   11.01
   2 -17  -6   32.71    9.28
   2  17  -6   32.44    9.23
   2  17  -5   49.88    9.72
  -2  17   5   81.02   14.68
   2 -17  -5   66.02   11.07
   2  17  -5   61.54   12.20
  -2  17   4  176.35   20.84
   2  17  -4  153.47   17.06
   2 -17  -4  137.65   16.30
  -2  17   3  210.20   22.24
   2  17  -3  212.47   20.03
   2 -17  -3  180.94   18.14
  -2 -17   2  151.31   14.09
  -2  17   2  126.15   17.33
   2 -17  -2  128.58   14.30
   2  17  -2  123.62   16.14
  -2  17   1   89.28   13.87
   2  17  -1   97.60   14.30
   2 -17  -1  104.99   12.69
  -2 -17   1  121.78   12.79
   2 -17   0   50.42    8.69
  -2  17   0   57.60   11.44
   2  17   0   60.67   11.77
  -2 -17   0   49.77    8.85
  -2  17  -1    7.34    6.21
   2 -17   1    3.89    3.83
  -2 -17  -1    6.69    5.34
   2  17   1    9.99    7.88
  -2 -17  -2    8.64    5.18
   2  17   2   17.11    7.88
  -2  17  -2   12.36    6.10
   2  17   3    0.49    6.37
  -2  17  -3   14.09    5.67
  -2 -17  -4   14.47    5.61
   2  17   4    6.15    6.32
  -2 -17  -5   20.94    6.86
   2  17   5   38.22   12.04
  -2  17  -5   17.27    7.02
  -2  17  -6   83.72   13.17
   2  17   6   73.31   14.68
  -2  17  -6   64.45   12.09
  -2 -17  -6   70.28   11.88
  -2  17  -7  127.23   18.14
  -2 -17  -7  138.57   17.33
   2  17   7  114.17   18.52
  -2  17  -7  116.11   15.65
  -2  17  -8   43.24   11.39
  -2 -17  -8   35.68   11.50
  -2 -17  -9   99.05   15.92
  -2  17  -9   96.30   16.57
  -2 -17 -10   35.74   11.01
   2  18 -10  258.08   26.13
   2 -18  -9    0.32    5.78
   2  18  -9    0.86    6.10
  -2  18   8  118.76   18.57
   2 -18  -8  122.59   17.65
   2  18  -8  122.27   17.49
  -2  18   7   -0.92    6.86
   2 -18  -7   -2.54    5.40
   2  18  -7   -3.35    5.40
  -2  18   6   52.09   12.85
   2  18  -6   67.64   13.12
   2 -18  -6   49.55   11.28
  -2  18   5    7.13    7.94
   2  18  -5   19.65    7.18
   2 -18  -5   23.10    7.77
   2  18  -5   19.22    6.96
   2 -18  -4   45.40   10.85
   2  18  -4   24.45    6.80
  -2  18   4   44.16   11.44
   2  18  -4   47.40   11.34
  -2  18   3    5.99    6.37
   2  18  -3    5.45    6.26
   2 -18  -3   11.71    6.86
  -2  18   2    0.65    6.48
   2  18  -2    7.23    5.45
   2 -18  -2   -1.35    4.70
   2  18  -1   -8.42    7.77
   2 -18  -1    2.38    4.80
  -2  18   0   40.49   10.53
   2  18   0   30.50    9.93
   2  18   1    5.56    6.21
  -2  18  -1    3.24    4.75
  -2  18  -2  167.88   18.57
   2  18   2  190.93   22.08
   2  18   3   -3.51    7.88
   2  18   4  171.87   21.54
  -2  18  -4  187.74   21.05
  -2  18  -5    4.32    7.13
   2  18   5    5.78    6.15
  -2  18  -6   59.70   12.74
   2  18   6   55.98   13.55
  -2  18  -6   63.21   12.47
  -2  18  -7   -3.56    6.15
  -2  18  -7    6.37    6.32
  -2  18  -8    4.53    5.78
   2  19  -8    7.18    3.89
   2 -19  -8    8.74    8.15
   2 -19  -7   39.41   11.88
   2  19  -7   25.86    8.80
  -2  19   6  153.36   21.54
   2 -19  -6  125.45   17.38
   2  19  -6  126.42   17.98
  -2  19   5   34.01   12.74
   2 -19  -5   36.87   11.34
   2  19  -5   26.29    8.91
  -2  19   4  120.54   19.16
   2  19  -4   97.60   15.33
   2  19  -4  114.55   16.09
   2 -19  -4  113.90   15.17
  -2  19   3   99.11   17.06
   2  19  -3   99.65   14.95
   2 -19  -3  121.67   15.44
   2 -19  -2   65.48   11.23
  -2  19   2   54.03   12.79
   2  19  -2   49.01   11.28
   2  19  -1  115.30   16.36
  -2  19   1  126.91   17.54
  -2  19   0  106.07   15.49
   2  19   0   87.66   14.74
  -2  19  -1   82.10   13.44
   2  19   1   96.41   16.09
  -2  19  -2   67.10   12.74
   2  19   2   60.51   13.66
   2  19   3    9.82    6.64
  -2  19  -4    2.86    5.13
   2  19   4   -3.78    8.26
  -2  19  -5   28.66   10.36
  -2  19  -5   13.12    6.86
  -2  19  -6   20.73    8.58
  -2  19  -6   33.74   10.15
  -2  19  -7   24.45    9.55
   2 -20  -7   51.39   12.96
   2 -20  -6    5.24    7.02
   2 -20  -5   46.37   11.66
  -2  20   4    6.15    5.94
   2 -20  -4    0.81    6.05
  -2  20   3   12.42    8.37
   2  20  -3   -0.59    5.45
   2  20  -2   -7.94    8.47
  -2  20   2   -1.51    6.86
  -2  20   1   38.33   11.28
   2  20  -1   14.57    7.77
   2  20   0   -4.32    7.40
  -2  20   0   15.49    9.28
  -2  20  -1  123.08   17.81
   2  20   1  136.79   19.11
   2  20   2   23.59   11.34
  -2  20  -4    9.50    6.37
  -2  20  -5   91.17   16.25
  -2  20  -5  105.15   16.63
  -2  20  -6    4.80    7.13
  -2  20  -6    8.26    7.83
   2 -21  -6    3.83    5.99
   2  21  -3   39.68   11.44
  -2  21   2    9.66    7.02
   2  21  -2    6.10    7.40
  -2  21   1   45.18   11.44
   2  21  -1   36.71    8.47
  -2  21   0   37.03   11.77
  -2  21  -4   15.17    8.53
   3   0 -18   21.27   12.52
   3   0 -17   47.77   14.09
  -3   0  17   33.95   12.47
  -3   0  16   -6.37    8.21
   3   0 -16   -7.94    8.10
  -3   0  15    4.64    8.47
   3   0 -15    9.28    8.31
  -3   0  14   -3.29    8.42
   3   0 -14    2.43    6.48
  -3   0  14   -1.78    3.45
   3   0 -13    1.94    5.72
  -3   0  13  -10.42   10.90
   3   0 -13    0.05    3.72
  -3   0  13   -0.22    3.24
   3   0 -12   -1.30    3.51
  -3   0  12   -7.02    7.07
   3   0 -12   -2.27    5.45
  -3   0  12   -1.19    3.24
   3   0 -11  374.36   20.24
  -3   0  11  351.52   25.32
   3   0 -11  354.60   20.84
   3   0 -11  370.74   24.72
  -3   0  11  373.49   20.46
  -3   0  10    1.46    3.24
   3   0 -10    2.48    3.13
  -3   0  10    2.91    6.48
   3   0 -10    0.38    4.10
   3   0 -10    1.03    3.02
   3   0  -9  482.97   22.29
   3   0  -9  449.71   22.02
  -3   0   9  463.80   26.88
   3   0  -9  437.41   24.94
  -3   0   9  434.22   21.59
  -3   0   8   -0.16    3.02
  -3   0   8    4.21    3.24
   3   0  -8   -1.73    3.78
   3   0  -8   -2.97    3.51
   3   0  -8    1.03    3.24
   3   0  -7 1611.11   48.85
   3   0  -7 1469.14   47.56
  -3   0   7 1579.20   48.80
  -3   0   7 1718.20   51.82
   3   0  -7 1519.02   49.99
  -3   0   7 1723.12   52.96
  -3   0   7 1485.39   48.15
   3   0  -6    7.13    3.62
  -3   0   6    0.54    2.91
  -3   0   6   -3.35    3.13
   3   0  -6    2.70    3.18
  -3   0   6    1.30    2.48
  -3   0   6    2.81    3.78
   3   0  -5  327.66   15.87
  -3   0   5  361.35   17.27
   3   0  -5  345.15   16.95
  -3   0   5  366.69   16.46
  -3   0   5  345.96   17.87
  -3   0   5  357.57   16.41
   3   0  -4   -0.76    3.02
   3   0  -4    1.89    3.35
  -3   0   4    0.11    2.27
  -3   0   4   -0.27    2.70
   3   0  -4    0.32    3.08
  -3   0   4    1.03    2.38
  -3   0   3    5.83    3.29
   3   0  -3    6.91    3.40
   3   0  -3    5.45    3.02
  -3   0   3   11.17    3.51
  -3   0   3    4.97    2.97
  -3   0   2    3.56    3.62
   3   0  -2   -0.76    2.81
   3   0  -2    6.26    3.83
  -3   0   2    4.53    2.97
  -3   0   1  414.03   16.95
  -3   0   1  428.82   15.71
   3   0  -1  437.03   16.84
   3   0   0    2.32    2.86
  -3   0   0    1.46    2.48
  -3   0   0    0.81    3.13
  -3   0   0   -1.57    1.73
   3   0   1  835.57   28.99
  -3   0  -1  878.21   23.59
  -3   0  -1  863.26   28.83
   3   0   1  897.10   29.10
   3   0   1  858.13   23.59
  -3   0  -1  815.49   29.15
   3   0   1  873.78   23.81
  -3   0  -2    0.54    3.29
   3   0   2    3.78    2.59
   3   0   2    6.69    4.16
  -3   0  -2   -2.05    3.40
  -3   0  -2   -1.67    3.13
   3   0   2   -0.49    2.81
   3   0   3 1760.15   50.69
   3   0   3 1708.81   54.14
  -3   0  -3 1824.82   54.47
   3   0   3 1912.70   55.92
  -3   0  -3 1730.13   55.01
  -3   0  -4   -1.19    3.72
  -3   0  -4   -1.73    3.72
   3   0   4    0.54    3.56
   3   0   4    1.03    4.16
   3   0   5 1275.56   41.03
  -3   0  -5 1173.32   44.21
   3   0   5 1174.73   42.75
   3   0   5 1132.62   30.12
   3   0   6    0.59    1.03
   3   0   6   -1.35    3.51
   3   0   6   -1.19    3.40
  -3   0  -6    6.10    5.07
   3   0   7  329.55   12.31
   3   0   7  299.75   19.27
   3   0   7  309.42   20.84
  -3   0  -7  310.12   21.92
   3   0   8    0.38    1.40
   3   0   8    3.13    2.70
   3   0   8    2.38    4.37
  -3   0  -8   -2.21    4.80
   3   0   8   -4.75    4.80
  -3   0  -9   -3.18    6.05
   3   0   9    2.75    4.59
   3   0   9   -0.32    2.21
   3   0   9   -0.76    1.78
  -3   0 -10   -7.83    7.83
   3   0  10   -2.27    2.48
   3   0  10   -1.89    5.40
  -3   0 -11   44.70   10.63
   3   0  11   38.70    8.96
  -3   0 -12    2.00    8.47
   3   0  12    3.56    5.99
  -3   0 -13  124.43   19.86
   3   0  13  113.09   16.30
   3   0  14   -4.86    6.80
  -3   0 -14   -4.59    6.53
   3   0  15  240.27   25.21
   3   0  16    1.67    7.72
   3   1 -18   -1.78    7.72
   3   1 -17   78.00   15.65
  -3   1  17   86.91   17.00
  -3  -1  17   79.14   14.63
   3  -1 -17   79.57   15.98
   3  -1 -16   70.98   15.01
  -3  -1  16   69.04   14.84
   3   1 -16   57.17   13.28
  -3   1  16   68.61   15.71
  -3  -1  15   46.86   13.66
   3  -1 -15   62.13   13.77
  -3   1  15   75.57   15.49
   3   1 -15   57.06   13.06
   3   1 -14  242.27   23.48
  -3  -1  14  241.19   23.27
  -3   1  14  342.13   28.77
   3  -1 -14  271.14   20.84
   3  -1 -14  258.08   24.29
  -3   1  14  289.17   19.81
   3  -1 -13  149.58   14.95
  -3   1  13  167.12   14.36
  -3  -1  13  131.71   16.90
   3   1 -13  166.42   18.19
  -3   1  13  113.68   15.17
   3  -1 -13  177.97   19.27
   3  -1 -12  312.39   24.02
   3   1 -12  311.09   17.65
  -3   1  12  250.58   23.10
  -3   1  12  301.27   19.27
   3   1 -12  285.77   18.89
   3   1 -12  306.66   23.48
  -3  -1  12  239.84   22.08
   3  -1 -12  272.22   20.57
   3   1 -11  152.98   11.88
  -3  -1  11  150.17   15.92
   3  -1 -11  138.30   15.01
   3   1 -11  148.01   12.74
   3  -1 -11  146.72   13.33
   3   1 -11  152.33   15.65
  -3   1  11  116.76   15.01
  -3   1  11  155.14   13.06
  -3  -1  10  183.05   17.76
   3   1 -10  166.26   12.20
   3  -1 -10  157.73   15.22
   3   1 -10  145.86   14.41
   3  -1 -10  172.31   13.66
   3   1 -10  152.71   12.31
  -3   1  10   91.55   14.14
  -3   1  10  149.80   12.74
  -3   1   9    9.39    4.32
  -3  -1   9    7.83    5.02
   3   1  -9    4.48    3.18
  -3  -1   9    3.51    2.70
   3  -1  -9    2.59    3.99
   3   1  -9    2.11    4.16
   3  -1  -9    8.58    4.32
   3   1  -9    3.67    3.08
   3  -1  -9    2.05    3.02
   3   1  -8  194.28   12.69
   3  -1  -8  213.22   14.14
   3  -1  -8  197.95   15.01
  -3  -1   8  371.17   22.51
   3   1  -8  211.39   13.12
   3   1  -8  212.52   14.84
  -3  -1   8  208.10   13.28
   3  -1  -8  198.27   14.14
  -3   1   8  216.84   14.36
  -3   1   8  236.81   15.28
  -3  -1   8  206.26   15.11
  -3  -1   7  551.57   23.59
   3  -1  -7  354.28   19.27
   3   1  -7  366.26   17.76
   3   1  -7  380.56   19.65
  -3   1   7  440.21   21.97
  -3  -1   7  536.24   26.13
  -3   1   7  385.37   19.81
   3   1  -7  413.17   18.95
  -3   1   7  424.94   20.67
  -3  -1   7  381.54   20.84
  -3  -1   7  385.75   18.19
   3  -1  -7  408.53   20.03
   3   1  -6  116.11    8.64
  -3   1   6  128.53    9.93
  -3  -1   6  130.04    9.66
  -3  -1   6  121.67    8.85
  -3   1   6  127.99    9.88
  -3  -1   6  103.70    9.88
  -3  -1   6  137.65   11.07
   3  -1  -6  136.89   10.53
  -3   1   6  122.05   10.20
   3   1  -6  117.35    9.34
   3   1  -6  124.16    9.55
   3  -1  -6  133.06   10.31
  -3   1   5  471.68   21.32
   3   1  -5  541.21   22.40
  -3   1   5  530.20   21.43
  -3  -1   5  508.88   19.65
  -3  -1   5  463.96   21.00
   3   1  -5  486.74   19.38
   3  -1  -5  486.74   20.94
  -3  -1   5  494.09   19.59
  -3  -1   5  495.00   22.08
  -3   1   5  524.31   21.65
   3  -1  -5  498.24   21.70
   3   1  -5  517.46   21.16
   3   1  -4 1016.56   33.85
  -3  -1   4  994.22   31.42
   3   1  -4 1033.57   33.74
   3  -1  -4 1056.19   32.93
  -3   1   4 1027.68   33.68
  -3  -1   4 1002.96   30.28
   3  -1  -4  994.70   33.04
   3   1  -4  974.40   31.09
  -3  -1   4  923.02   31.90
  -3   1   4  965.12   33.79
   3  -1  -4 1047.39   34.49
  -3  -1   4 1020.34   33.95
   3   1  -3  901.10   29.04
   3   1  -3  800.37   27.04
   3  -1  -3  804.15   28.61
   3  -1  -3  810.03   27.31
  -3   1   3  872.71   29.04
  -3  -1   3  870.71   29.10
  -3  -1   3  859.21   26.40
  -3   1   3  828.77   29.53
   3  -1  -2   21.86    3.62
   3   1  -2   15.49    3.78
  -3  -1   2   15.55    2.81
  -3   1   2   16.25    4.05
  -3  -1   2   15.71    3.62
   3   1  -2   18.41    4.37
  -3   1   2   16.14    3.56
  -3  -1   1  260.13   11.61
   3  -1  -1  237.57   11.17
   3   1  -1  259.22   12.85
  -3   1   1  234.82   11.12
   3  -1  -1  269.42   13.28
   3   1  -1  272.76   11.82
   3   1   0 2246.62   61.48
  -3   1   0 2159.28   59.38
  -3  -1   0 2135.48   57.98
  -3  -1   0 2275.55   57.60
   3  -1   0 2101.63   60.67
   3   1   0 2175.15   57.49
   3  -1   0 2247.11   59.43
  -3   1   0 2220.12   55.17
  -3  -1  -1  339.32   16.68
   3  -1   1  343.69   16.36
  -3   1  -1  347.20   16.03
  -3  -1  -1  356.97   15.22
   3   1   1  381.00   15.49
  -3   1  -1  328.69   15.33
  -3   1  -1  393.25   13.12
   3   1   1  350.87   12.47
  -3   1  -1  357.57   11.12
   3   1   1  343.48   15.44
   3   1   1  380.19   17.00
   3   1   2  194.71   10.04
  -3   1  -2  251.06   13.33
   3  -1   2  244.37   13.87
  -3   1  -2  276.76   11.77
   3  -1   2  282.10   14.95
   3  -1   2  242.81   11.07
  -3  -1  -2  286.58   13.98
  -3   1  -2  253.44   14.25
   3   1   2  246.31    9.07
  -3  -1  -2  222.29   13.71
   3   1   2  263.86   13.71
  -3  -1  -2  248.42   13.44
   3   1   2  237.95   13.06
   3   1   3   10.85    3.72
   3  -1   3   12.15    3.78
   3  -1   3   15.71    4.86
  -3   1  -3   13.28    4.70
   3   1   3    6.15    3.02
  -3  -1  -3   16.25    4.53
   3   1   3   10.63    3.35
  -3   1  -3   11.55    3.40
  -3  -1  -3   12.63    4.32
  -3  -1  -4  190.44   12.74
  -3  -1  -4  184.56   14.20
  -3   1  -4  177.22   13.87
   3   1   4  189.74   13.87
   3  -1   4  181.48   11.77
   3  -1   4  184.99   13.71
   3   1   4  195.41   13.39
  -3  -1  -5  199.89   15.33
   3  -1   5  215.76   13.87
   3   1   5  214.47   13.82
   3   1   5  202.37   14.14
   3  -1   5  206.37   15.17
  -3   1  -5  215.92   15.87
   3   1   6  179.05   14.09
   3   1   6  190.71   13.98
   3  -1   6  175.76   14.84
  -3  -1  -6  185.15   15.65
   3  -1   6  178.03   13.93
  -3   1  -6  162.00   14.95
  -3  -1  -7  205.40   17.98
   3  -1   7  235.25   16.79
   3   1   7  196.81   16.09
   3  -1   7  227.04   17.81
   3   1   7  221.59   16.73
   3  -1   7  234.11    9.01
  -3   1  -7  235.46   19.27
   3   1   8  342.24   21.75
   3  -1   8  370.36   15.92
  -3  -1  -8  324.42   24.24
  -3   1  -8  363.56   24.94
   3   1   8  335.44   17.71
   3  -1   8  335.38   21.86
   3   1   8  331.60   22.02
   3  -1   8  329.12   12.74
   3  -1   8  302.56   21.97
   3   1   8  354.55   14.84
   3  -1   9  941.04   30.12
   3   1   9  886.74   33.63
  -3  -1  -9  846.04   43.40
   3  -1   9  845.39   41.24
   3   1   9  814.14   38.92
  -3   1  -9  816.78   43.13
   3   1   9  881.61   29.42
   3  -1   9  892.89   40.81
   3  -1   9  858.51   26.99
   3  -1  10  792.81   27.10
   3   1  10  814.24   31.63
  -3   1 -10  668.71   40.49
   3   1  10  696.51   37.30
  -3  -1 -10  691.17   40.81
   3  -1  10  708.66   37.84
   3   1  11  211.77   14.47
  -3  -1 -11  182.67   21.16
  -3   1 -11  192.82   21.16
   3  -1  11  161.56   17.65
   3   1  11  169.50   17.44
   3  -1  12  132.79   17.11
  -3  -1 -12  150.55   20.40
   3   1  12  136.68   17.17
  -3   1 -12  133.22   19.00
  -3   1 -13    5.83    8.85
  -3  -1 -13   19.43   10.15
   3   1  13    7.72    6.53
   3  -1  13   18.41    7.23
  -3  -1 -14   47.72   14.14
   3   1  14   31.69   10.09
   3  -1  14   30.23   10.63
  -3   1 -14   25.26   10.90
   3  -1  15   -3.45    8.31
   3   1  15    4.48    6.96
   3  -1  16    9.66    8.69
   3   1  16   21.43   10.15
   3   2 -18  193.74   25.32
   3   2 -17   16.95    9.72
  -3  -2  17   25.53   11.12
  -3   2  17   27.58   13.28
   3   2 -16   78.87   14.30
  -3  -2  16   62.46   13.50
  -3   2  16   96.79   19.06
  -3   2  15   -2.05    4.26
  -3   2  15   -9.61   10.58
   3   2 -15   -0.11    7.02
  -3  -2  15   10.20    6.80
  -3   2  14    2.38    4.64
   3   2 -14   -3.83    6.86
  -3  -2  14   12.96    8.69
  -3   2  14  -10.36   12.90
   3  -2 -14   10.58    6.48
   3  -2 -13    3.78    5.67
   3   2 -13   18.68    8.31
  -3   2  13    8.74    4.80
  -3  -2  13   11.23    7.34
   3  -2 -13   14.03    6.32
   3   2 -12  125.72   12.04
   3  -2 -12  131.28   13.66
   3  -2 -12  101.05   14.36
  -3  -2  12  131.23   16.14
   3   2 -12  156.54   16.36
  -3   2  12  143.32   13.50
   3  -2 -11    3.45    4.70
  -3  -2  11   11.50    6.64
   3   2 -11   10.63    4.53
  -3   2  11    6.53    4.05
   3   2 -11    6.15    5.24
   3   2 -11   12.20    3.56
   3   2 -10  909.68   32.33
   3  -2 -10  792.60   35.68
  -3  -2  10  761.34   38.54
  -3  -2  10  932.08   34.33
   3   2 -10  810.47   31.90
   3   2 -10  806.36   37.41
  -3   2  10  869.14   36.01
  -3   2   9    6.86    3.40
   3   2  -9   19.59    4.43
  -3  -2   9   21.65    4.70
   3   2  -9   13.87    5.24
   3  -2  -9   17.11    5.51
   3   2  -9   15.65    4.32
  -3  -2   9   13.98    5.72
   3  -2  -8 3801.91  103.00
   3   2  -8 3675.33  102.89
  -3  -2   8 3721.80  102.83
   3  -2  -8 3571.79  102.46
   3   2  -8 3877.22   99.16
  -3  -2   8 3340.43  104.61
   3   2  -8 3479.86   96.84
  -3  -2   8 3827.34   98.62
  -3   2   8 3447.91  101.92
  -3   2   7   52.74    7.88
   3   2  -7   35.95    5.34
  -3   2   7   37.57    6.37
  -3  -2   7   38.54    4.97
   3  -2  -7   44.37    6.69
  -3   2   7   53.12    7.56
   3   2  -7   41.57    6.80
  -3  -2   7   36.22    5.67
   3   2  -7   38.54    5.18
   3  -2  -7   37.03    6.48
  -3  -2   7   26.94    6.26
   3  -2  -6 2273.77   65.80
   3   2  -6 2017.58   59.92
   3  -2  -6 2046.14   64.67
   3   2  -6 2334.45   67.04
  -3   2   6 2280.20   66.67
  -3  -2   6 2036.37   65.53
  -3  -2   6 2329.37   61.00
   3   2  -6 2124.84   62.35
  -3  -2   6 2257.58   66.50
  -3   2   6 2264.49   66.40
   3   2  -6 2302.60   63.43
  -3   2   6 2045.00   65.05
  -3  -2   6 2218.88   62.62
  -3   2   5   -3.89    3.89
   3  -2  -5    3.08    3.89
  -3   2   5    5.40    4.32
   3  -2  -5   -2.32    3.29
   3   2  -5    2.75    2.43
  -3   2   5   -0.11    3.24
  -3  -2   5    2.54    2.11
  -3  -2   5   -2.05    3.83
   3   2  -5    2.48    3.62
   3   2  -5    2.81    2.43
   3   2  -5    0.81    2.86
  -3  -2   5    3.78    2.91
  -3  -2   5    4.21    2.38
   3   2  -4  202.21   10.53
  -3  -2   4  219.27   10.63
  -3  -2   4  221.75    9.77
  -3  -2   4  224.07   12.42
   3   2  -4  222.08   12.52
   3  -2  -4  224.72   13.50
  -3  -2   4  217.16   13.12
  -3   2   4  226.07   13.33
  -3   2   4  210.42   13.28
   3  -2  -4  206.69   12.85
   3   2  -4  239.78   13.33
  -3  -2   3  830.44   28.34
  -3  -2   3  781.91   21.97
  -3   2   3  820.88   28.61
   3   2  -3  819.05   28.34
   3  -2  -3  826.71   25.75
  -3  -2   3  752.54   25.26
   3   2  -3  716.49   25.10
   3   2  -3  843.56   26.23
  -3   2   3  796.43   28.88
  -3  -2   2   39.89    3.72
   3   2  -2   49.77    6.10
  -3  -2   2   43.29    5.24
  -3   2   2   34.44    5.61
  -3   2   2   42.16    4.16
   3   2  -2   39.19    4.05
   3  -2  -2   43.24    4.26
   3   2  -2   33.31    5.07
  -3   2   2   44.75    5.56
  -3  -2   1 1113.08   34.12
  -3  -2   1 1121.18   29.64
   3  -2  -1 1112.60   32.33
   3   2  -1 1144.88   36.06
   3   2  -1 1168.30   30.01
  -3   2   1 1129.49   32.17
   3   2  -1 1046.42   33.79
  -3   2   1 1078.75   35.63
   3  -2  -1 1183.74   36.44
   3   2   0  104.51    8.31
  -3   2   0  107.26    6.80
  -3  -2   0  110.01    6.37
   3   2   0  108.23    6.96
   3   2   0  106.07    6.10
   3  -2   0  105.96    8.31
   3  -2   0  111.09    6.80
   3  -2   0  119.73    8.42
   3  -2   1    2.81    2.81
  -3   2  -1    4.21    2.48
   3   2   1   -3.78    3.78
   3   2   1    2.70    2.27
   3   2   1    2.21    2.21
  -3   2  -1    3.29    3.67
   3   2   1    5.07    3.18
   3  -2   1    7.40    3.72
  -3   2  -1    7.13    2.59
  -3  -2  -1    2.32    2.81
  -3  -2  -2   23.75    4.59
   3  -2   2   20.94    3.62
   3   2   2   18.73    3.89
  -3   2  -2   23.48    3.89
   3  -2   2   25.37    5.29
   3   2   2   20.84    3.94
  -3  -2  -2   27.91    4.37
  -3   2  -2   21.48    5.07
   3  -2   2   24.02    3.99
   3   2   3  144.13   10.36
  -3  -2  -3  149.36   11.28
   3   2   3  184.24   12.36
  -3   2  -3  160.32   12.36
   3  -2   3  156.65   11.82
  -3   2  -3  166.69   10.31
   3  -2   3  169.66   10.42
  -3  -2  -3  166.69   10.69
  -3  -2  -4 1482.04   49.99
  -3   2  -4 1334.40   49.28
   3  -2   4 1376.40   45.18
   3  -2   4 1400.64   49.12
   3   2   4 1415.43   46.64
   3   2   4 1493.91   49.18
  -3  -2  -4 1462.44   46.37
  -3   2  -4 1610.30   47.93
   3  -2   5   22.62    5.34
  -3  -2  -5   25.42    7.07
   3  -2   5   18.68    5.61
  -3  -2  -5   23.43    5.07
   3   2   5   14.03    5.40
  -3   2  -5   24.83    6.53
   3  -2   6 1812.67   62.78
   3  -2   6 1861.04   59.86
  -3  -2  -6 1855.05   64.08
   3   2   6 1850.73   60.30
  -3   2  -6 1859.31   64.56
   3  -2   7    7.23    4.70
   3   2   7   -9.01    6.21
  -3   2  -7    4.64    4.70
   3  -2   7    0.54    3.94
  -3  -2  -7   -3.99    5.67
   3   2   7    4.53    4.43
   3  -2   8  139.38   13.60
   3  -2   8  149.90    8.37
   3   2   8  147.80   14.25
   3   2   8  137.97   11.50
  -3  -2  -8  146.50   15.87
   3   2   8  154.98   14.79
  -3   2  -8  158.70   16.90
   3  -2   8  168.53   16.30
   3  -2   9   27.64    3.40
  -3  -2  -9   24.35    8.42
  -3   2  -9   19.49    6.64
   3   2   9   21.65    7.34
   3   2   9   26.13    5.94
   3  -2   9   24.62    7.56
   3  -2   9   23.43    7.02
  -3   2 -10  120.43   15.92
  -3  -2 -10   92.14   14.84
   3  -2  10  117.57   14.20
   3   2  10   87.83   12.63
   3   2  10  124.26   11.44
   3  -2  11   26.50    8.53
  -3  -2 -11    4.21    7.50
   3   2  11   17.44    5.51
  -3   2 -11   24.02    8.74
   3   2  11   30.01   10.09
   3  -2  12   92.85   13.82
  -3  -2 -12   85.18   15.92
  -3   2 -12   81.08   14.52
   3   2  12  105.91   15.28
   3   2  13   34.76    9.93
  -3   2 -13   36.81   10.90
  -3  -2 -13   36.49   11.28
   3  -2  13   32.82    9.77
   3  -2  14  212.63   23.05
   3   2  14  191.90   21.65
  -3   2 -14  206.91   25.26
  -3  -2 -14  251.01   27.96
   3   2  15   15.92    7.88
   3  -2  15   12.42    7.18
   3  -2  16  178.24   23.16
   3   2  16  148.23   20.30
   3   3 -18   15.01    7.56
  -3  -3  17   65.21   15.38
   3   3 -17   72.23   15.22
  -3   3  17   34.55   13.87
  -3  -3  16  306.12   29.91
  -3   3  16  302.18   30.07
   3   3 -16  286.75   27.91
   3   3 -15   55.49   12.58
  -3   3  15   62.13   10.80
  -3  -3  15   38.54   10.31
  -3   3  15   57.17   14.57
  -3  -3  14  277.35   25.86
  -3   3  14  316.33   29.04
   3  -3 -14  251.66   21.59
  -3   3  14  273.25   20.89
   3   3 -14  289.23   25.15
  -3   3  13  236.27   18.73
   3  -3 -13  226.93   19.33
  -3  -3  13  184.18   20.19
   3   3 -13  232.93   21.48
   3  -3 -12  979.59   44.26
  -3  -3  12  946.60   48.64
   3   3 -12 1118.91   48.42
  -3   3  12 1108.87   44.70
   3  -3 -11  205.07   17.44
   3   3 -11  240.92   14.03
  -3  -3  11  201.62   19.65
   3   3 -11  221.86   14.14
   3   3 -11  243.29   19.43
  -3   3  11  244.10   17.98
  -3  -3  11  238.81   15.28
   3   3 -10  273.90   14.90
   3   3 -10  257.33   18.89
   3  -3 -10  224.99   17.71
   3   3 -10  281.13   15.01
  -3  -3  10  225.21   19.59
  -3  -3  10  281.02   15.82
  -3   3  10  239.67   17.44
   3   3  -9  141.38   10.09
   3   3  -9  136.14   12.90
  -3  -3   9  151.04   14.68
   3   3  -9  128.10    9.39
   3  -3  -9  137.00   13.12
  -3  -3   9  146.61   10.36
  -3   3   9  132.20   12.69
   3   3  -8    8.42    2.48
   3   3  -8   17.54    3.99
  -3  -3   8    9.77    3.40
  -3   3   8    7.99    4.53
  -3  -3   8   15.22    6.37
  -3  -3   8   14.84    4.21
   3   3  -8    8.42    4.10
   3  -3  -8    4.80    3.99
   3   3  -7    6.37    2.32
   3   3  -7    8.21    2.75
  -3  -3   7    9.82    4.91
  -3  -3   7    6.48    2.75
  -3  -3   7    7.18    2.70
   3   3  -7    5.24    3.83
  -3   3   7    5.88    4.59
   3  -3  -7   -0.05    3.56
   3  -3  -7    4.64    3.56
   3   3  -7    0.76    3.56
   3   3  -6  224.34   14.47
   3  -3  -6  212.74   14.14
   3   3  -6  181.27    9.66
  -3  -3   6  194.71   13.87
  -3   3   6  205.72   14.25
   3   3  -6  203.13   14.41
  -3   3   6  212.20   14.41
  -3  -3   6  183.48   13.39
  -3  -3   6  202.37   10.09
  -3  -3   6  206.64   11.77
   3   3  -6  202.70   12.15
  -3   3   6  182.56   13.23
   3   3  -6  181.21   11.01
  -3   3   5  622.40   26.23
  -3  -3   5  647.07   20.84
   3   3  -5  643.18   26.29
  -3  -3   5  588.55   24.94
   3   3  -5  656.40   26.34
  -3   3   5  556.38   25.53
   3   3  -5  624.39   21.75
  -3  -3   5  614.52   21.70
   3   3  -5  636.27   20.73
  -3  -3   5  646.63   26.34
   3   3  -4 2393.88   63.64
  -3   3   4 2261.84   65.26
   3   3  -4 2233.77   64.88
  -3  -3   4 2226.92   57.11
   3   3  -4 2215.91   57.06
  -3  -3   4 2248.24   64.99
  -3  -3   4 2039.17   61.86
   3   3  -4 2185.57   58.25
  -3   3   4 2028.43   64.13
   3   3  -3 4373.73  105.32
   3  -3  -3 4015.41  102.19
  -3  -3   3 3860.64  103.59
  -3   3   3 4181.02  108.02
   3   3  -3 4179.94  107.37
  -3  -3   3 4096.32  107.26
  -3   3   3 3718.30  107.31
   3   3  -2 6862.24  164.75
  -3  -3   2 6842.00  168.85
  -3   3   2 6898.57  169.77
   3   3  -2 6874.55  169.28
   3   3  -2 6535.44  168.15
   3  -3  -2 6559.14  163.08
  -3   3   2 6441.08  169.23
  -3   3   1   24.62    4.75
   3  -3  -1   21.59    4.21
  -3   3   1   26.83    3.02
   3   3  -1   22.40    3.13
   3   3  -1   24.18    4.43
  -3   3   1   24.94    4.53
   3  -3  -1   15.33    2.38
   3   3  -1   26.61    4.80
  -3   3   0 2008.51   53.55
   3  -3   0 1953.72   58.08
  -3  -3   0 2087.05   53.55
   3   3   0 1971.27   56.30
   3   3   0 2128.40   53.60
   3  -3   0 1940.55   58.52
   3   3   0 2103.63   59.86
  -3   3   0 2029.24   57.81
   3  -3   0 2118.47   58.35
   3   3   1  346.07   14.68
  -3  -3  -1  351.36   14.84
   3   3   1  354.55   14.63
  -3   3  -1  368.96   15.11
   3  -3   1  330.20   16.68
  -3   3  -1  333.11   13.93
   3   3   1  379.16   18.25
   3  -3   1  361.18   15.87
  -3   3  -2  892.30   33.90
  -3  -3  -2  892.25   31.47
   3   3   2  963.23   31.69
   3  -3   2  881.99   33.04
   3   3   2  890.95   29.96
  -3   3  -2  969.44   31.31
   3  -3   2  962.10   30.01
   3   3   3 1111.52   38.70
  -3  -3  -3 1149.03   36.81
   3  -3   3 1137.10   37.14
  -3  -3  -3 1065.69   38.49
  -3   3  -3 1114.59   29.80
   3   3   3 1107.14   36.49
   3  -3   3 1122.74   40.22
  -3   3  -3 1085.55   40.54
   3  -3   3 1209.71   34.60
  -3   3  -3 1212.89   38.43
   3  -3   4   32.12    3.94
   3   3   4   41.51    6.37
  -3  -3  -4   16.90    6.21
  -3   3  -4   40.00    6.15
   3   3   4   43.78    6.37
  -3  -3  -4   35.84    5.29
   3  -3   4   34.66    5.78
  -3   3  -4   26.29    5.99
  -3   3  -4   35.68    2.54
   3  -3   4   32.55    7.13
   3  -3   5    2.43    1.62
   3  -3   5   -1.73    3.29
   3   3   5   -1.19    3.45
  -3  -3  -5    1.46    4.10
  -3  -3  -5    1.19    2.91
  -3   3  -5    4.70    5.24
  -3   3  -5   -4.53    4.86
   3  -3   5    3.56    4.75
   3  -3   6  158.00   14.68
  -3   3  -6  143.91   14.47
   3  -3   6  148.93   13.06
   3   3   6  127.23   11.50
  -3  -3  -6  140.57   14.09
   3  -3   6  160.27    8.10
  -3  -3  -7   71.47   11.66
  -3   3  -7   48.37    9.45
   3  -3   7   46.96    8.04
   3  -3   7   39.73    8.26
   3   3   7   53.93    8.10
   3  -3   7   47.13    3.94
   3  -3   8  141.97    6.53
   3  -3   8  122.54   14.52
   3   3   8  132.25   13.12
   3  -3   8  144.83   14.20
  -3   3  -8  146.67   16.03
  -3  -3  -8  137.65   15.01
   3  -3   8  145.48    6.69
   3   3   8  124.16   11.44
   3   3   9  209.50   15.65
  -3  -3  -9  222.18   21.27
   3  -3   9  219.86   18.89
   3  -3   9  215.98   19.38
  -3   3  -9  237.46   21.32
   3   3   9  182.24   17.71
  -3  -3 -10  651.17   39.78
  -3   3 -10  696.62   40.49
   3  -3  10  716.38   37.19
   3   3  10  619.97   34.87
   3   3  10  728.25   32.66
   3   3  11  416.57   24.08
  -3  -3 -11  368.36   30.45
  -3   3 -11  387.20   30.88
   3  -3  11  392.28   27.96
   3   3  11  453.06   30.98
   3   3  12  396.16   23.59
   3   3  12  328.31   27.37
  -3   3 -12  342.56   30.45
  -3  -3 -12  308.50   29.15
   3  -3  12  340.56   27.37
  -3  -3 -13  123.72   19.49
  -3   3 -13  124.16   19.92
   3   3  13  114.44   16.95
   3  -3  13  118.92   16.57
   3  -3  14   46.21   12.42
  -3   3 -14   34.39   11.55
   3   3  14   69.10   13.60
  -3  -3 -14   79.46   16.41
   3  -3  15   17.22    8.91
   3   3  15   21.43   10.80
   3   3  16   -9.39    9.01
   3   4 -18   43.35   12.42
   3   4 -17  317.14   30.45
  -3  -4  17  260.40   28.34
  -3  -4  16   20.30    9.72
   3   4 -16    9.18    6.96
  -3   4  16   -3.08   13.50
  -3   4  15  107.53   13.77
  -3   4  15   57.11   16.30
   3   4 -15  108.61   16.52
  -3  -4  15   86.48   15.65
   3  -4 -15  128.31   17.00
  -3   4  14   22.13    5.72
   3   4 -14   51.93   11.17
  -3  -4  14   44.16   11.55
   3  -4 -14   39.35    8.85
   3   4 -13   -1.78    5.51
  -3   4  13   -1.08    4.37
  -3  -4  13    3.62    6.48
   3  -4 -13   -0.97    4.75
  -3   4  12    9.93    5.45
   3  -4 -12   17.44    7.83
  -3  -4  12   -0.97    5.40
   3   4 -12    9.88    5.88
   3   4 -11  488.79   20.35
   3  -4 -11  415.87   25.96
  -3  -4  11  408.15   28.02
   3   4 -11  462.18   27.42
  -3  -4  11  449.77   21.27
  -3   4  11  432.06   26.13
   3   4 -10  217.60   12.63
   3   4 -10  211.17   12.25
   3   4 -10  213.12   16.79
   3  -4 -10  206.21   16.84
  -3  -4  10  197.84   18.14
  -3   4  10  208.58   16.79
  -3  -4  10  242.27   13.39
  -3   4   9 1912.05   66.18
   3  -4  -9 1909.30   67.48
   3   4  -9 1978.99   65.42
   3   4  -9 2018.34   57.17
  -3  -4   9 1867.84   68.34
  -3  -4   9 2150.54   58.68
   3   4  -9 2149.94   60.24
   3  -4  -8   80.11    9.93
  -3   4   8   91.34   10.42
   3   4  -8  101.38    9.99
   3   4  -8   78.87    6.32
  -3  -4   8   93.71    9.45
   3   4  -8   76.00    9.66
  -3  -4   8   98.35    7.13
   3   4  -8   99.49    8.42
  -3  -4   8   96.52   10.85
  -3   4   7 1725.60   59.70
   3   4  -7 1818.34   56.36
   3   4  -7 1810.24   50.31
  -3  -4   7 1759.55   60.46
  -3  -4   7 1894.78   50.96
   3   4  -7 1854.78   60.84
  -3  -4   7 1919.50   56.90
   3   4  -7 2006.73   56.19
  -3   4   6  220.30   15.71
   3  -4  -6  246.80   15.98
   3   4  -6  247.83   13.17
   3   4  -6  297.92   17.98
   3   4  -6  231.20   10.26
  -3  -4   6  249.23   15.98
  -3  -4   6  240.86   10.58
  -3  -4   6  271.85   13.50
   3   4  -5  718.21   28.83
   3   4  -5  733.65   29.20
  -3   4   5  664.02   28.61
   3   4  -5  669.41   23.16
  -3  -4   5  629.74   27.10
  -3  -4   5  715.51   23.54
   3   4  -5  698.89   21.48
  -3  -4   5  707.36   29.15
  -3   4   5  761.07   30.07
  -3   4   4   36.49    6.32
  -3   4   4   41.24    6.69
   3   4  -4   39.84    3.45
   3   4  -4   41.24    6.21
  -3  -4   4   44.43    3.83
  -3  -4   4   41.24    5.83
   3   4  -4   45.45    6.05
  -3  -4   4   40.00    5.78
   3   4  -4   41.51    3.89
  -3  -4   3   35.25    5.94
  -3   4   3   40.43    6.26
  -3  -4   3   25.26    4.75
   3   4  -3   29.20    5.13
   3   4  -3   33.95    5.07
   3  -4  -3   38.11    3.89
  -3  -4   3   28.02    5.13
  -3   4   3   39.46    6.26
   3   4  -2  502.18   21.48
  -3   4   2  504.88   22.46
   3  -4  -2  545.04   22.62
   3   4  -2  535.22   22.13
   3  -4  -2  514.65   16.36
   3   4  -2  568.69   19.86
  -3   4   2  478.27   21.81
   3  -4  -1  227.74   12.90
   3   4  -1  257.33   13.93
  -3   4   1  217.49    8.10
   3  -4  -1  196.71    8.04
  -3   4   1  242.16   13.50
   3  -4  -1  212.95   11.82
   3  -4  -1  215.11   12.96
  -3   4   1  198.59   12.58
   3   4  -1  232.44    7.77
   3   4  -1  223.97   12.63
  -3   4   0    5.18    3.51
   3  -4   0   -0.97    2.48
   3   4   0    1.24    2.59
  -3  -4   0    0.22    2.00
   3  -4   0   -1.19    3.67
  -3   4   0    1.62    1.51
   3   4   0   -0.43    1.57
   3  -4   0    0.38    3.62
   3  -4   1 2229.51   61.81
   3   4   1 2224.92   59.81
  -3   4  -1 2306.16   64.51
  -3   4  -1 2286.24   62.56
   3  -4   1 2148.48   63.81
  -3  -4  -1 2197.50   60.57
   3  -4   1 2084.79   63.21
   3   4   1 2414.66   66.83
  -3   4  -1 2147.19   58.08
  -3   4  -1 2138.88   61.81
   3   4   1 2280.84   60.51
   3  -4   2  404.80   16.36
   3  -4   2  389.79   19.33
  -3  -4  -2  366.64   17.22
   3   4   2  385.48   17.33
  -3   4  -2  377.65   17.87
   3   4   2  365.93   15.60
  -3   4  -2  352.22   19.49
  -3   4  -3 2362.09   76.11
  -3   4  -3 2653.58   73.74
  -3  -4  -3 2675.71   74.76
   3  -4   3 2439.44   75.52
   3  -4   3 2616.55   68.34
   3   4   3 2462.27   70.07
  -3  -4  -3 2611.58   70.34
   3   4   3 2586.38   73.74
  -3   4  -4 1291.11   47.72
  -3   4  -4 1455.86   46.69
   3  -4   4 1294.89   44.43
  -3  -4  -4 1190.49   45.18
   3   4   4 1274.65   42.00
   3  -4   4 1292.62   47.34
  -3   4  -4 1326.09   36.22
  -3  -4  -4 1329.92   42.05
   3   4   4 1294.51   45.34
   3  -4   4 1354.86   38.11
  -3   4  -5 3508.10  106.50
   3  -4   5 3570.39  102.35
   3  -4   5 3603.26  105.80
   3  -4   5 3700.91   91.93
   3   4   5 3648.55   99.76
  -3  -4  -5 3444.83  104.78
  -3   4  -5 3601.86   90.85
  -3  -4  -5 3863.29  100.13
  -3  -4  -6  264.61   19.70
  -3   4  -6  247.93   19.59
   3  -4   6  275.25   18.35
   3  -4   6  278.65   10.53
   3   4   6  233.95   15.65
   3  -4   6  279.67   20.08
   3   4   7 1239.02   46.64
   3  -4   7 1306.66   49.50
  -3   4  -7 1268.98   52.58
   3   4   7 1300.77   46.69
   3  -4   7 1336.29   52.31
  -3  -4  -7 1326.36   52.90
   3   4   8   69.26    9.12
  -3   4  -8   62.02   11.01
   3  -4   8   57.17    9.07
  -3  -4  -8   59.92   11.50
   3  -4   8   55.44   10.53
   3   4   9  449.98   25.64
  -3   4  -9  507.63   32.60
   3  -4   9  557.67   32.93
  -3  -4  -9  488.90   32.44
   3  -4   9  518.43   30.18
   3   4  10   39.51   14.90
   3  -4  10   74.01   12.42
  -3   4 -10   74.12   13.01
  -3  -4 -10   80.32   13.93
   3   4  10   97.38   11.28
  -3  -4 -11   22.40    9.50
   3  -4  11   17.17    8.04
   3   4  11   18.68    5.78
   3   4  11    0.65   10.20
  -3   4 -11   22.29    9.18
   3   4  12   -7.94    5.07
  -3   4 -12   -7.56    9.72
   3  -4  12   -6.96    7.40
  -3  -4 -12    2.00    7.29
   3   4  12   12.20    9.99
  -3  -4 -13  208.96   24.94
  -3   4 -13  177.33   22.83
   3  -4  13  171.12   20.08
   3   4  13  182.94   21.16
   3  -4  14   17.11    8.21
  -3  -4 -14   -4.53    7.61
   3   4  14   -1.08    9.66
  -3   4 -14    3.51    6.21
   3   4  15  130.96   19.27
   3  -4  15  119.78   18.30
   3   5 -18   20.40   10.42
  -3  -5  17   95.98   18.19
   3   5 -17   91.50   17.00
  -3   5  17  156.06   28.56
  -3   5  16   78.43   12.90
  -3  -5  16   66.34   13.87
   3   5 -16   72.01   14.36
  -3   5  16   71.96   20.67
  -3  -5  15  721.18   45.99
   3   5 -15  810.57   46.32
   3  -5 -15  794.92   43.56
  -3   5  15  878.59   43.83
   3   5 -14   36.71   10.90
  -3  -5  14   18.46    9.61
  -3   5  14   21.38    6.69
   3  -5 -14   20.62    7.07
   3   5 -13  617.65   35.52
  -3  -5  13  574.52   36.92
  -3   5  13  592.11   33.20
   3  -5 -13  537.59   33.52
  -3   5  12   89.39   12.15
   3  -5 -12   77.62   11.66
  -3  -5  12   55.60   11.28
   3   5 -12   75.36   11.34
  -3   5  11  999.02   44.10
   3   5 -11 1007.98   43.62
   3  -5 -11  980.18   44.37
  -3  -5  11  984.18   46.75
  -3  -5  11 1008.41   34.60
  -3  -5  10    2.65    2.38
   3   5 -10    2.38    2.21
  -3   5  10    4.70    4.53
   3   5 -10    1.08    4.21
  -3  -5  10    4.80    4.97
   3  -5 -10    6.69    4.32
   3   5  -9  133.66   12.15
  -3  -5   9  129.45   14.63
   3   5  -9  132.04   12.85
  -3  -5   9  132.31    8.42
   3  -5  -9  122.81   13.17
   3   5  -9  135.98   10.04
  -3   5   9  106.29   12.36
   3   5  -8    1.89    2.16
  -3   5   8    2.32    4.05
  -3  -5   8    0.97    2.86
  -3  -5   8    2.70    1.84
   3   5  -8   -0.97    1.73
   3   5  -8    6.21    3.99
  -3  -5   8   -4.70    5.51
   3   5  -8    4.10    4.21
  -3   5   7    6.15    5.13
  -3  -5   7   -1.57    2.70
   3   5  -7    1.30    3.40
   3   5  -7    1.89    1.46
  -3  -5   7    1.46    1.35
   3   5  -7    0.43    3.51
  -3  -5   7    5.18    5.18
   3   5  -6   73.47    4.64
  -3  -5   6   92.68    7.40
  -3   5   6   81.89    9.93
   3   5  -6   88.58    7.29
  -3  -5   6   92.20    9.88
  -3   5   5  214.47   15.65
   3   5  -5  256.89   16.19
   3   5  -5  218.84   15.01
  -3  -5   5  263.86   12.09
   3   5  -5  248.47    9.28
  -3  -5   5  251.71   15.49
   3   5  -5  229.31   11.34
   3   5  -4   60.24    7.34
  -3   5   4   76.22    8.58
  -3   5   4   65.05    8.47
   3   5  -4   77.95    8.26
  -3  -5   4   66.61    7.67
   3   5  -4   70.44    4.75
   3   5  -4   71.15    4.80
  -3  -5   4   69.90    7.34
  -3   5   3 2047.97   64.88
   3   5  -3 2155.50   54.30
  -3  -5   3 2029.57   63.64
   3   5  -3 2188.05   64.08
   3   5  -3 2302.49   63.10
  -3   5   3 2327.05   66.18
  -3   5   2  204.10   13.66
  -3   5   2  216.41   13.71
   3   5  -2  229.42   12.31
   3  -5  -2  245.94   14.47
   3   5  -2  228.23   13.82
  -3  -5   2  227.42   13.87
   3  -5  -2  217.54    8.21
   3  -5  -2  197.35   13.44
   3  -5  -1 2554.26   72.23
   3   5  -1 2603.65   72.87
   3   5  -1 2653.58   63.70
  -3  -5   1 2385.78   72.17
   3  -5  -1 2378.01   71.58
  -3   5   1 2556.31   72.44
  -3   5   1 2388.59   71.63
   3  -5  -1 2404.89   69.31
   3  -5   0    8.15    3.35
  -3   5   0    5.18    1.24
   3   5   0    5.72    2.16
   3   5   0    1.19    3.02
   3  -5   0    1.78    3.24
  -3   5   0    3.94    3.45
   3  -5   0    5.88    3.83
   3  -5   1 1235.29   38.16
   3   5   1 1172.30   36.28
   3  -5   1 1111.89   39.19
   3   5   1 1109.95   34.33
   3  -5   1 1137.91   38.97
  -3   5  -1 1214.30   32.98
  -3   5  -1 1291.65   40.59
   3   5   1 1256.45   41.73
  -3   5  -1 1165.06   38.06
  -3   5  -2   39.62    5.13
   3  -5   2   43.02    4.97
  -3  -5  -2   36.92    5.29
   3  -5   2   37.68    6.26
   3   5   2   27.80    3.83
  -3   5  -2   40.76    6.10
  -3   5  -2   48.47    6.64
   3  -5   2   39.19    5.88
   3   5   2   34.17    5.13
   3  -5   3  478.16   17.98
  -3  -5  -3  430.39   21.00
   3   5   3  440.97   21.00
   3  -5   3  426.39   22.56
  -3   5  -3  468.44   22.13
  -3   5  -3  429.20   23.27
   3   5   3  433.52   17.98
   3   5   4   23.27    5.67
   3  -5   4   10.90    2.48
   3  -5   4   12.96    5.02
  -3   5  -4   10.36    3.51
  -3  -5  -4   24.13    5.99
  -3   5  -4   13.28    2.75
  -3  -5  -4   15.28    3.40
  -3   5  -4   17.00    6.05
   3   5   4   15.49    3.94
   3  -5   5   72.50    5.13
  -3  -5  -5   77.57    7.56
  -3  -5  -5   74.60    9.34
   3  -5   5   73.14    8.96
   3   5   5   77.19    7.77
   3  -5   5   69.10    9.82
  -3   5  -5   74.17    5.67
  -3   5  -5   88.64   10.69
   3  -5   6  274.82    9.93
   3   5   6  305.31   17.17
   3  -5   6  263.59   19.81
  -3  -5  -6  326.10   17.38
   3  -5   6  285.29   19.00
  -3  -5  -6  318.22   21.59
  -3   5  -6  303.21   12.79
  -3   5  -6  290.20   21.21
  -3  -5  -7  615.81   33.47
   3   5   7  612.90   29.69
   3  -5   7  608.79   32.87
   3   5   7  603.02   27.69
  -3   5  -7  605.18   33.36
   3  -5   7  594.06   30.55
  -3   5  -8  125.88   15.49
  -3  -5  -8  127.66   15.49
   3  -5   8  137.92   14.63
   3  -5   8  129.39   15.44
   3   5   8  139.65   13.60
  -3   5  -9  306.88   24.78
   3   5   9  335.49   21.75
  -3  -5  -9  272.28   23.86
   3  -5   9  322.48   23.43
   3  -5   9  301.27   24.08
  -3   5 -10   82.32   13.98
  -3  -5 -10   73.79   13.01
   3   5  10   92.74   11.66
   3  -5  10   93.93   13.39
   3   5  11  711.20   35.20
  -3   5 -11  640.70   40.65
   3  -5  11  641.18   37.30
  -3  -5 -11  592.22   39.62
   3   5  12    5.40    4.75
  -3   5 -12    7.67    7.83
  -3  -5 -12    1.35    6.37
   3   5  12   11.23   10.53
   3  -5  12    5.51    6.75
  -3  -5 -13  272.60   28.50
   3   5  13  281.99   26.99
   3  -5  13  269.31   25.96
  -3   5 -13  285.99   28.72
  -3   5 -14    4.86    8.47
  -3  -5 -14   -2.21    8.21
   3  -5  14   -1.57    6.53
   3  -5  15   82.75   16.73
   3   5  15   87.50   17.33
   3   6 -18   44.97   12.31
   3   6 -17   78.97   15.65
  -3   6  16    9.77    8.15
   3   6 -16    2.27    5.72
  -3  -6  16   11.71    8.69
  -3  -6  15   18.95    8.58
  -3   6  15    8.31    6.21
   3  -6 -15    3.89    5.18
   3   6 -15    4.16    5.34
  -3   6  14    0.27    5.78
   3   6 -14   16.73    7.45
   3  -6 -14   17.38    7.56
  -3  -6  14    2.32    6.05
  -3  -6  13    2.00    5.13
  -3   6  13    1.78    4.59
   3  -6 -13    2.21    6.53
   3   6 -13    6.15    6.05
  -3   6  12   69.85   11.23
   3  -6 -12   69.37   11.17
  -3  -6  12   73.95   13.33
   3   6 -12   80.32   11.93
  -3   6  11   56.25   10.15
   3  -6 -11   53.28    9.82
  -3  -6  11   45.99    9.72
   3   6 -11   59.70    9.45
  -3  -6  10  130.31   15.22
   3   6 -10  157.08   14.09
   3  -6 -10  160.27   16.09
  -3   6  10  157.79   15.76
  -3  -6  10  184.13    9.45
   3   6 -10  169.18   10.85
   3   6 -10  147.69   14.95
  -3   6   9  607.23   32.01
   3   6  -9  646.96   29.91
   3  -6  -9  605.34   32.23
   3   6  -9  644.64   32.28
  -3  -6   9  603.40   32.77
  -3  -6   9  668.28   21.00
   3   6  -9  699.10   26.29
  -3   6   8  629.58   31.74
  -3  -6   8  708.06   29.10
   3  -6  -8  616.35   31.52
   3   6  -8  658.02   28.50
   3   6  -8  657.00   31.63
  -3  -6   8  637.89   32.06
  -3   6   7  788.44   36.60
   3   6  -7  875.62   32.44
   3   6  -7  837.89   36.65
  -3  -6   7  977.70   33.25
  -3  -6   7  848.85   36.65
  -3  -6   6  394.49   22.02
  -3   6   6  369.98   22.29
   3   6  -6  403.56   17.81
  -3   6   5  335.81   20.62
   3   6  -5  330.36   10.53
   3   6  -5  345.10   14.74
  -3  -6   5  349.20   19.11
  -3   6   4  280.59   18.19
   3   6  -4  320.92   17.49
  -3  -6   4  287.77   17.27
   3   6  -4  300.73   12.31
   3   6  -4  339.92   18.03
  -3  -6   3  635.84   27.58
   3   6  -3  705.10   27.21
   3   6  -3  693.06   27.96
  -3   6   3  739.86   30.07
   3   6  -3  667.69   20.35
  -3   6   3  686.42   29.42
  -3   6   2  905.74   34.55
   3  -6  -2  881.07   30.07
   3  -6  -2  937.86   34.71
   3   6  -2  987.74   32.82
  -3   6   2  924.15   34.55
   3  -6  -2  857.97   23.70
  -3  -6   2  996.05   34.82
   3   6  -2 1005.66   34.39
   3  -6  -2  840.37   33.20
  -3   6   1  179.70   12.69
   3  -6  -1  186.67   11.50
   3   6  -1  186.61   12.85
   3   6  -1  191.36    8.53
   3  -6  -1  201.40   13.28
  -3  -6   1  174.90   12.74
  -3   6   1  195.19   13.44
   3  -6  -1  163.08   12.85
   3   6   0  694.89   27.75
   3  -6   0  647.07   25.69
   3   6   0  634.11   21.54
   3  -6   0  596.65   24.40
  -3   6   0  642.42   25.86
   3  -6   0  586.77   25.21
  -3  -6   0  609.77   26.72
  -3   6   0  595.19   25.05
   3  -6   1  102.62    8.74
  -3  -6  -1  109.09   10.42
   3   6   1  115.95   10.36
   3  -6   1   91.44    8.85
  -3   6  -1  126.15   10.09
   3   6   1  104.24    8.96
   3   6   1  102.51    7.99
   3  -6   1   88.47    8.69
   3   6   1  108.61    6.64
  -3   6  -1  107.31    9.07
  -3   6  -1  101.16    5.24
   3  -6   2 1700.23   49.77
   3   6   2 1639.77   45.99
  -3   6  -2 1769.76   54.09
   3  -6   2 1595.18   53.22
  -3   6  -2 1745.09   53.98
   3   6   2 1680.74   50.85
   3  -6   2 1555.67   51.01
  -3   6  -2 1641.88   49.99
   3  -6   3  290.79   13.50
  -3   6  -3  246.15   17.49
  -3  -6  -3  245.77   15.55
   3  -6   3  241.73   15.11
   3   6   3  254.46   12.63
   3   6   3  266.66   15.76
   3  -6   3  292.04   17.87
  -3   6  -3  270.39   13.50
   3  -6   4  514.44   18.89
  -3   6  -4  482.37   26.56
  -3  -6  -4  487.55   24.62
   3  -6   4  468.23   25.48
  -3  -6  -4  538.35   20.51
   3   6   4  488.15   20.03
   3  -6   5  282.97   11.55
  -3  -6  -5  242.16   18.19
   3   6   5  261.70   14.41
  -3   6  -5  283.56   20.40
   3  -6   5  270.28   19.43
  -3  -6  -5  297.38   15.06
  -3   6  -5  277.24   13.39
  -3  -6  -5  258.08   19.11
  -3  -6  -6  236.06   18.68
   3  -6   6  227.53   18.25
  -3   6  -6  224.02   18.89
   3  -6   6  218.03   17.22
   3  -6   6  226.23    8.26
   3   6   6  224.56   14.25
  -3  -6  -6  237.57   14.25
  -3   6  -6  216.03   11.82
  -3  -6  -6  198.65   17.71
   3  -6   7  179.00   17.11
  -3  -6  -7  149.96   16.03
   3   6   7  157.30   14.63
  -3   6  -7  178.78   17.33
   3  -6   7  173.44   15.82
  -3   6  -7  187.31   10.53
  -3  -6  -7  146.50   15.76
   3   6   8  115.90   12.85
  -3  -6  -8  128.15   15.49
   3  -6   8  128.58   14.25
   3  -6   8  114.33   14.36
  -3   6  -8  108.39   14.47
  -3   6  -9   55.17   11.39
   3   6   9   77.30   10.74
  -3  -6  -9   75.68   12.79
   3  -6   9   92.90   13.33
  -3  -6 -10    7.34    7.72
   3   6  10    1.35    4.16
  -3   6 -10    5.78    5.88
   3  -6  10   12.31    6.15
   3   6  11    5.67    5.18
  -3  -6 -11   12.79    8.42
   3  -6  11   19.43    8.42
  -3   6 -11   13.44    7.72
  -3  -6 -12   63.16   14.14
   3   6  12   25.21   12.79
   3   6  12   45.02    9.77
  -3   6 -12   60.46   13.50
   3  -6  12   70.17   13.71
   3  -6  13    3.99    6.15
   3   6  13   14.14   14.20
  -3  -6 -13   -3.89    7.45
  -3   6 -13   -0.49    7.77
  -3  -6 -14  240.27   28.45
   3   6  14  333.01   32.55
  -3   6 -14  216.62   26.18
   3  -6  14  216.30   24.13
   3  -6  15   27.85   10.58
   3   6  15   37.14   14.79
   3   7 -18    8.31    9.28
   3   7 -17   -5.94    8.26
  -3  -7  16   36.44   11.98
  -3   7  16   39.78    9.99
   3   7 -16   54.90   13.06
  -3  -7  15   -5.67    7.88
  -3   7  15    2.91    5.99
   3   7 -15   12.90    7.34
   3  -7 -15    3.29    5.72
  -3   7  14  188.72   20.35
   3  -7 -14  198.86   20.40
   3   7 -14  199.78   20.73
  -3  -7  14  194.98   21.92
  -3   7  13   19.43    7.23
  -3  -7  13   14.84    6.86
   3  -7 -13   23.86    7.34
   3   7 -13   25.48    8.42
  -3   7  12  321.99   24.94
  -3  -7  12  322.21   26.40
   3   7 -12  340.02   24.35
   3  -7 -12  317.62   24.99
  -3   7  11    1.84    4.75
   3   7 -11   -7.18    6.15
   3   7 -11    0.00    4.64
  -3  -7  11   -4.59    7.23
   3  -7 -11  -14.63    7.50
   3  -7 -10   53.49    9.55
   3   7 -10   47.72    5.99
  -3   7  10   45.83    9.66
   3   7 -10   46.15    7.94
  -3  -7  10   45.56    9.72
  -3  -7  10   42.64    3.24
   3   7 -10   42.37    7.88
  -3  -7   9   13.82    5.72
  -3   7   9   29.64    7.77
   3  -7  -9    8.10    5.13
   3   7  -9   19.49    5.29
   3   7  -9   15.98    5.18
   3   7  -9   19.65    4.48
   3  -7  -8   53.44    8.58
  -3   7   8   54.68    9.34
  -3  -7   8   56.14    9.45
   3   7  -8   57.92    9.18
   3   7  -8   52.74    7.40
   3   7  -7   27.91    5.02
  -3   7   7   19.70    5.83
  -3  -7   7   19.27    5.67
   3   7  -7   21.97    5.67
   3   7  -6  445.88   19.27
  -3   7   6  397.19   24.24
  -3  -7   6  435.79   23.86
   3   7  -6  450.47   24.40
  -3   7   5   19.43    7.13
   3   7  -5   15.49    2.75
  -3   7   4  777.32   34.66
   3   7  -4  843.66   23.59
   3   7  -4  848.90   26.56
  -3  -7   4  775.11   32.60
  -3   7   3    5.78    4.97
   3   7  -3   11.55    4.05
   3   7  -3   13.98    3.89
   3  -7  -3   13.87    4.64
   3   7  -3   12.09    2.27
  -3  -7   3   12.15    4.80
  -3   7   2 2416.34   76.06
   3  -7  -2 2713.45   77.14
   3   7  -2 2726.19   75.73
  -3   7   2 2726.13   76.81
   3   7  -2 2658.60   74.39
   3  -7  -2 2458.93   70.28
   3   7  -2 2530.99   68.12
  -3  -7   2 2475.50   74.98
   3  -7  -2 2326.62   74.60
   3   7  -1   45.34    6.64
   3  -7  -1   40.97    6.80
   3  -7  -1   49.01    6.75
  -3  -7   1   28.99    5.72
   3  -7  -1   38.38    5.34
   3   7  -1   42.75    5.18
  -3   7   1   46.05    7.07
  -3   7   1   38.00    6.10
   3  -7   0  448.53   21.16
  -3   7   0  457.00   21.27
  -3   7   0  435.14   21.00
   3   7   0  460.24   19.59
   3  -7   0  407.23   19.59
   3   7   0  442.91   17.65
  -3  -7   0  418.67   21.70
   3  -7   0  378.46   20.19
   3   7   0  440.10   21.70
   3   7   1   21.97    3.99
   3  -7   1   19.33    4.86
  -3   7  -1   29.37    5.40
  -3   7  -1   26.29    5.13
   3   7   1   16.68    2.75
   3  -7   1   19.11    3.83
   3  -7   1   19.86    5.13
  -3  -7  -1   20.08    5.83
   3   7   1   22.67    4.91
  -3   7  -1   21.27    1.94
   3   7   2  349.90   17.38
  -3  -7  -2  328.20   19.97
   3  -7   2  377.32   17.38
   3  -7   2  352.22   19.59
   3   7   2  338.84   13.33
   3  -7   2  307.91   17.22
  -3   7  -2  342.89   17.17
   3   7   3   72.33    5.83
  -3   7  -3   72.66   10.36
   3  -7   3   77.62    6.91
   3  -7   3   66.34    8.80
  -3   7  -3   70.07    7.07
   3   7   3   68.23    7.94
  -3  -7  -3   78.70   10.15
   3  -7   3   62.56    7.77
  -3  -7  -4   23.97    6.59
   3  -7   4   20.57    3.35
  -3   7  -4   22.02    6.21
   3   7   4   14.57    3.13
   3  -7   4   22.78    6.21
   3  -7   4   24.18    5.24
  -3   7  -4   17.87    3.62
  -3  -7  -5   -2.91    4.53
   3  -7   5    0.65    3.94
  -3  -7  -5    3.83    4.26
   3  -7   5    2.75    1.73
  -3   7  -5    1.03    4.59
   3   7   5    3.08    2.16
  -3  -7  -5    2.59    1.94
  -3   7  -5    2.21    2.05
   3   7   6   68.45    9.66
  -3  -7  -6   65.59   10.53
  -3  -7  -6   72.50   10.90
  -3   7  -6   77.95   11.66
  -3  -7  -6   79.19    7.61
  -3   7  -6   72.82    6.91
   3  -7   6   67.69   10.58
  -3  -7  -7    4.16    4.70
  -3   7  -7    2.91    5.78
  -3  -7  -7    2.00    4.48
   3   7   7   -4.21    5.45
  -3  -7  -7    3.83    3.13
   3  -7   7    5.83    6.48
   3  -7   7   -1.73    4.97
  -3   7  -7    1.94    2.27
  -3   7  -8  300.02   24.51
   3  -7   8  371.98   24.62
   3   7   8  326.10   23.00
  -3   7  -8  355.19   17.17
   3  -7   8  326.80   24.89
  -3  -7  -8  314.44   24.62
  -3  -7  -8  334.57   25.42
  -3  -7  -9    1.03    5.83
   3  -7   9   -5.34    5.40
  -3   7  -9   -1.94    5.61
   3   7   9   -4.21    5.34
   3   7  10  519.83   31.36
  -3  -7 -10  535.92   36.28
  -3   7 -10  455.49   33.09
   3  -7  10  489.87   32.01
  -3  -7 -11   20.78    8.53
   3   7  11   12.52    6.42
   3  -7  11    5.45    6.21
  -3   7 -11   26.88   10.20
   3   7  12  298.41   24.62
  -3   7 -12  304.61   29.04
   3  -7  12  289.23   26.40
  -3  -7 -12  327.61   30.55
  -3   7 -13   13.93    9.28
   3  -7  13    8.91    8.31
   3   7  13   15.87   14.25
   3   7  13    9.23    5.83
  -3  -7 -13   26.72   11.88
   3  -7  14    5.83    6.75
  -3  -7 -14   23.64   12.20
   3   7  15   35.74   17.11
   3   8 -17   33.63   10.69
  -3   8  16    2.11    6.05
   3   8 -16   -6.32    8.10
  -3  -8  16    5.45    8.04
  -3   8  15   15.65    8.37
   3   8 -15   23.10    9.55
  -3  -8  15    7.94    7.67
   3  -8 -15   16.25    9.39
  -3   8  14   15.71    7.94
   3   8 -14   11.01    7.18
  -3  -8  14   13.82    6.96
   3  -8 -14   19.49    9.39
  -3  -8  13    2.38    6.75
  -3   8  13    3.18    5.94
   3   8 -13    6.26    5.94
   3  -8 -13   13.55    6.91
  -3   8  12   20.08    7.88
  -3  -8  12   22.24    7.45
   3  -8 -12   14.84    5.99
   3   8 -12   16.46    6.05
   3   8 -12   14.90    6.21
   3   8 -11  393.84   24.99
  -3  -8  11  338.08   26.83
   3   8 -11  317.68   24.02
  -3   8  11  343.05   25.75
   3  -8 -11  355.95   26.23
  -3   8  10   58.46   10.90
  -3  -8  10   62.89   11.71
   3   8 -10   43.35    7.34
   3  -8 -10   40.22    9.01
   3   8 -10   52.31    9.34
  -3   8   9   65.26   10.80
   3   8  -9   75.20    9.50
  -3  -8   9   48.74    9.23
   3  -8  -9   49.82    9.45
   3   8  -9   64.24   10.04
   3   8  -8  335.81   19.11
   3  -8  -8  297.16   22.08
  -3   8   8  330.58   23.43
   3   8  -8  335.22   22.51
  -3  -8   8  353.52   23.75
  -3   8   7  408.09   25.32
  -3  -8   7  387.69   24.45
   3   8  -7  415.00   20.13
   3   8  -7  376.68   23.75
   3  -8  -7  381.21   24.24
  -3   8   6  296.62   21.21
   3   8  -6  341.10   16.79
   3   8  -6  322.32   20.94
  -3   8   5  404.05   24.35
   3  -8  -5  438.22   23.97
   3   8  -5  409.34   17.81
  -3  -8   4   21.00    5.40
  -3   8   4   14.90    5.99
   3   8  -4   22.19    3.83
   3  -8  -4   22.35    6.15
   3   8  -4   20.57    2.32
   3   8  -3   46.15    4.26
   3  -8  -3   52.90    5.61
  -3  -8   3   48.85    7.34
   3  -8  -3   44.86    7.88
  -3   8   3   32.55    6.37
  -3   8   2   -5.78    4.91
  -3  -8   2   -0.92    3.40
   3  -8  -2    5.02    3.83
   3   8  -2    3.24    2.05
   3  -8  -2    3.40    2.91
   3  -8  -1   19.70    5.29
  -3  -8   1   29.74    6.21
   3  -8  -1   31.09    5.02
  -3   8   1   24.51    6.15
   3   8  -1   23.86    4.43
  -3   8   1   20.84    5.40
   3   8   0   82.48    7.88
  -3   8   0   81.83    8.85
  -3  -8   0   77.68    9.07
   3   8   0   82.86    7.07
  -3   8   0   87.34    8.91
   3  -8   0   68.50    7.61
   3  -8   0   84.16    8.91
   3  -8   0   59.43    7.72
  -3   8  -1  670.12   28.39
   3   8   1  689.60   21.05
   3  -8   1  715.68   28.77
  -3  -8  -1  691.33   30.93
   3  -8   1  667.26   28.39
  -3   8  -1  717.30   28.72
   3  -8   1  617.54   27.75
   3   8   1  746.39   27.26
  -3   8  -2  220.30   13.98
  -3  -8  -2  219.22   16.14
   3  -8   2  235.57   13.87
   3   8   2  215.76   13.87
   3  -8   2  218.57   15.38
   3   8   2  218.78    9.34
   3  -8   2  211.44   14.03
  -3  -8  -3  333.01   21.48
   3  -8   3  354.44   21.00
   3   8   3  348.12   13.50
   3  -8   3  385.31   17.92
   3  -8   3  346.93   18.57
   3   8   3  370.15   19.86
  -3   8  -3  365.40   17.92
   3  -8   4  594.76   22.24
  -3   8  -4  511.84   29.15
   3  -8   4  542.88   24.51
   3  -8   4  575.81   29.15
   3   8   4  533.87   19.97
  -3   8  -4  590.60   22.83
  -3  -8  -4  544.66   29.10
  -3   8  -5  181.48   17.00
   3  -8   5  182.99   16.25
  -3   8  -5  191.25   12.69
   3  -8   5  189.96   13.50
   3  -8   5  203.99   10.42
  -3  -8  -5  193.41   17.06
   3  -8   6  114.87   10.90
  -3  -8  -6   96.90   12.52
   3   8   6   86.58   11.88
  -3  -8  -6  100.19    8.37
   3  -8   6   96.68   12.69
  -3   8  -6   97.87    8.91
  -3   8  -6   90.42   12.58
   3  -8   7  135.60   15.49
  -3  -8  -7  122.75   14.95
   3   8   7  124.75   14.30
  -3  -8  -7  129.01   10.26
  -3   8  -7  127.77   10.31
  -3   8  -7  115.84   14.74
  -3  -8  -8   23.05    7.88
   3  -8   8   15.38    6.42
   3   8   8   11.93    4.86
  -3   8  -8   16.63    6.21
  -3   8  -8   19.38    4.26
  -3  -8  -9   26.94    7.99
  -3   8  -9   39.57    9.28
   3   8   9   14.68    7.02
  -3  -8 -10   34.06   10.36
  -3   8 -10   49.01   10.58
   3   8  10   33.52    9.18
   3  -8  10   53.33   11.28
  -3  -8 -11   44.05   11.50
   3   8  11   45.56   10.63
   3  -8  11   38.16   10.74
  -3   8 -11   23.05    8.91
   3  -8  12   28.72    8.42
  -3  -8 -12   22.35   10.09
   3   8  12   32.66    8.96
  -3   8 -12   20.67    8.42
   3   8  13   57.49   11.71
  -3  -8 -13   63.97   14.90
   3  -8  13   64.56   14.09
  -3   8 -13   70.28   15.87
   3  -8  14   34.12   11.28
   3   8  14   53.44   19.70
   3   8  15  154.60   24.94
   3   9 -17  114.49   18.95
  -3   9  16   15.60    8.64
   3   9 -16   10.26    8.31
  -3   9  15  213.01   23.21
   3   9 -15  185.53   21.05
  -3  -9  15  207.23   24.40
   3  -9 -15  218.35   23.81
  -3   9  14    9.66    7.23
   3   9 -14   -1.67    6.21
  -3  -9  14    9.45    8.21
   3  -9 -14    3.62    5.02
  -3   9  13  135.92   17.44
  -3  -9  13  155.95   19.27
   3  -9 -13  170.20   19.65
   3   9 -13  167.93   18.30
   3   9 -13  157.52   17.38
   3   9 -12    7.18    5.13
  -3   9  12   -0.43    6.48
  -3  -9  12    3.62    5.02
   3  -9 -12   19.27    8.74
   3   9 -12    1.13    4.43
   3   9 -11  234.28   19.00
  -3   9  11  224.78   21.70
  -3  -9  11  250.52   23.00
   3   9 -11  226.34   19.97
   3  -9 -11  172.25   18.95
  -3  -9  10   88.91   13.60
  -3   9  10   78.54   12.47
   3  -9 -10   94.09   13.50
   3   9 -10   86.85   10.53
   3   9 -10   69.64   10.74
   3   9  -9  185.53   14.90
   3  -9  -9  166.75   17.11
  -3  -9   9  178.46   17.76
  -3   9   9  151.58   16.73
   3   9  -9  179.49   16.79
  -3   9   8  243.83   20.46
   3   9  -8  225.05   18.35
   3   9  -8  219.49   15.38
  -3  -9   8  215.65   19.22
   3  -9  -8  234.44   19.06
   3  -9  -7  125.34   14.25
   3   9  -7  136.63   11.07
   3   9  -7  133.06   14.14
  -3   9   7  138.89   15.06
  -3   9   6   55.87    9.45
   3  -9  -6   28.66    7.40
   3   9  -6   48.58    8.64
   3   9  -6   51.01    6.26
   3  -9  -5  502.61   27.21
  -3   9   5  499.65   28.77
   3   9  -5  550.17   21.97
   3   9  -5  519.29   28.02
   3   9  -4   12.79    3.29
  -3  -9   4    9.82    4.37
  -3   9   4    9.45    5.07
   3  -9  -4    4.80    4.26
   3   9  -4   13.98    2.05
  -3   9   3  789.85   36.81
   3  -9  -3  824.01   35.68
  -3  -9   3  863.15   35.20
   3   9  -3  919.18   27.75
   3  -9  -3  862.66   29.91
   3  -9  -3  843.39   24.78
  -3   9   2   31.09    6.96
   3  -9  -2   41.84    7.13
  -3  -9   2   34.66    6.37
   3   9  -2   33.52    4.43
   3  -9  -2   28.93    4.64
   3  -9  -1  466.39   23.48
  -3   9   1  473.19   25.05
   3  -9  -1  482.59   21.27
   3   9  -1  521.18   21.38
  -3  -9   1  496.57   24.62
  -3   9   0    1.13    3.78
   3  -9   0   -2.05    3.24
   3   9   0    5.51    2.54
   3  -9   0    2.54    3.56
   3   9   0    1.46    2.43
  -3  -9   0    5.13    3.62
  -3   9  -1  454.36   22.46
   3   9   1  393.52   13.23
   3  -9   1  469.90   22.40
  -3  -9  -1  375.00   22.35
   3  -9   1  428.50   21.43
   3  -9   1  418.62   21.11
   3   9   1  409.44   20.03
   3  -9   2    0.92    3.94
  -3   9  -2   12.63    3.99
   3   9   2   17.27    4.37
   3   9   2   17.76    2.11
   3  -9   2   15.71    5.02
   3  -9   2   16.73    4.53
  -3  -9  -2   26.61    6.37
  -3   9  -2   16.09    2.16
   3  -9   3    4.48    3.40
   3  -9   3    4.59    3.40
   3   9   3    3.62    1.40
  -3   9  -3    3.72    3.08
   3  -9   3    8.96    5.07
  -3  -9  -3    6.05    4.91
  -3   9  -4   16.73    4.05
   3  -9   4   26.02    6.69
  -3  -9  -4    8.74    5.02
  -3   9  -4   13.82    6.32
   3  -9   4   18.95    3.99
   3  -9   4   21.59    4.91
   3  -9   5   22.78    7.07
  -3  -9  -5   17.22    6.15
   3   9   5   18.84    6.91
  -3   9  -5   23.70    4.97
  -3   9  -5   26.02    7.40
   3  -9   5   19.27    4.86
  -3   9  -5   32.33    4.80
  -3  -9  -6   25.91    7.61
   3   9   6   30.39    8.21
  -3   9  -6   30.82    8.15
   3  -9   6   27.85    7.61
  -3   9  -6   31.52    5.78
   3  -9   6   25.26    5.61
   3  -9   7  278.59   22.94
  -3   9  -7  309.74   17.54
   3   9   7  266.12   21.86
   3  -9   7  278.81   17.60
  -3  -9  -7  271.20   22.56
  -3   9  -7  287.02   23.75
  -3  -9  -8    2.75    5.83
   3   9   8    4.10    4.91
   3  -9   8   -5.24    6.32
  -3   9  -8    0.54    4.43
   3  -9   8   -3.40    4.32
  -3   9  -8    2.81    2.86
   3   9   9  549.47   33.85
  -3   9  -9  528.74   35.47
  -3  -9  -9  500.24   33.95
  -3  -9 -10   10.80    7.61
   3   9  10   -1.51    5.02
  -3   9 -10   -5.24    6.91
   3   9  11  297.81   25.42
  -3   9 -11  324.86   29.37
  -3  -9 -11  289.82   27.04
   3   9  12   29.64    9.07
  -3  -9 -12   25.96    9.99
  -3   9 -12   41.62   12.15
  -3  -9 -13  141.27   20.84
  -3   9 -13  140.08   20.51
   3   9  13  132.36   17.92
  -3  10  17   25.37   10.42
  -3  10  16   73.20   14.36
   3  10 -16   83.83   15.22
  -3  10  15   21.00    8.58
  -3 -10  15   44.75   12.04
   3  10 -15   29.80    9.28
   3 -10 -15   22.73    9.93
  -3  10  14   19.22    9.18
   3  10 -14   15.87    7.29
  -3 -10  14   14.25    7.83
   3 -10 -14    3.18    5.61
  -3 -10  13    2.70    6.32
  -3  10  13   13.50    8.47
   3 -10 -13    8.64    7.67
   3  10 -13   18.57    7.34
   3  10 -13   13.50    5.88
  -3 -10  12  104.72   16.41
   3  10 -12  111.20   14.25
   3  10 -12  111.20   14.79
  -3  10  12  107.80   15.82
   3 -10 -12  107.69   15.49
   3  10 -11  263.37   22.46
  -3  10  11  234.17   22.51
  -3 -10  11  309.58   25.69
   3  10 -11  284.96   21.38
   3 -10 -11  275.52   23.48
  -3  10  10  281.02   24.08
   3  10 -10  301.86   21.00
   3  10 -10  285.40   22.94
  -3 -10  10  265.64   23.70
   3 -10 -10  253.60   22.24
   3  10  -9  430.01   24.08
  -3  10   9  378.08   28.02
   3  10  -9  449.28   28.39
   3 -10  -9  374.25   26.88
  -3  10   8  109.26   14.68
   3 -10  -8  105.21   13.77
   3  10  -8  123.67   14.25
   3  10  -8  132.04   12.04
  -3  10   7  219.11   19.81
   3 -10  -7  251.44   20.40
   3  10  -7  284.59   17.06
   3  10  -7  259.97   20.40
  -3  10   6  544.88   31.52
   3  10  -6  540.89   30.45
   3  10  -6  585.58   24.94
   3 -10  -6  559.89   30.93
  -3  10   5  593.63   32.06
   3 -10  -5  593.57   30.61
   3  10  -5  593.14   24.40
   3  10  -5  583.10   30.98
   3  10  -4  299.38   21.00
  -3  10   4  312.22   21.81
   3  10  -4  304.40   12.15
   3  10  -4  330.25   16.09
   3 -10  -4  315.30   20.89
   3 -10  -4  342.83   15.44
  -3 -10   4  307.10   19.43
   3 -10  -4  319.62   13.77
   3 -10  -3   77.46    4.75
   3 -10  -3   78.22   10.31
   3  10  -3   83.62    6.37
   3 -10  -3   75.30    7.02
  -3 -10   3   84.37    9.82
  -3  10   3   90.31   11.61
  -3 -10   2   40.16    6.64
  -3  10   2   43.56    7.50
   3 -10  -2   43.67    7.56
   3 -10  -2   43.24    5.72
   3  10  -2   35.74    4.80
  -3  10   1    9.50    5.24
   3  10  -1    5.67    2.59
   3 -10  -1    9.93    4.48
   3 -10  -1    2.81    2.59
  -3 -10   1   -2.75    4.64
   3  10   0   38.70    5.40
  -3 -10   0   44.97    7.50
   3 -10   0   36.22    5.83
   3 -10   0   34.44    6.69
  -3  10   0   43.08    7.45
  -3  10  -1  120.21   11.44
  -3 -10  -1   96.30   11.23
   3  10   1  124.05   10.42
   3 -10   1  124.97   11.17
   3 -10   1  110.98   10.53
  -3  10  -2  474.81   23.37
  -3 -10  -2  457.86   25.64
  -3  10  -2  407.50   12.69
   3 -10   2  464.40   23.97
   3 -10   2  414.41   21.21
  -3 -10  -3  308.82   21.11
   3 -10   3  332.04   21.00
  -3  10  -3  333.06   13.23
   3 -10   3  305.37   17.87
   3 -10   3  341.16   18.30
  -3  10  -3  338.19   18.68
  -3 -10  -4  370.74   24.18
  -3  10  -4  394.76   16.79
   3  10   4  328.74   23.91
  -3  10  -4  368.20   25.10
  -3  10  -4  394.76   19.86
   3 -10   4  387.85   24.02
   3 -10   4  372.20   19.86
  -3 -10  -5  200.59   18.25
   3 -10   5  236.92   19.06
  -3  10  -5  245.02   13.87
   3  10   5  180.30   17.71
   3 -10   5  217.60   14.57
  -3  10  -5  203.99   19.00
   3  10   6  147.96   16.30
   3 -10   6  169.23   16.95
  -3  10  -6  165.29   17.76
  -3  10  -6  169.50   13.28
   3 -10   6  162.43   12.79
  -3 -10  -6  164.43   17.06
   3 -10   7  112.12   10.63
  -3  10  -7  125.34   15.87
   3 -10   7   97.11   13.28
   3  10   7  117.89   15.28
  -3  10  -7  111.42   10.96
  -3 -10  -7   95.11   13.71
  -3  10  -8  170.09   19.16
   3  10   8  168.47   18.46
   3 -10   8  159.40   13.44
  -3  10  -8  178.03   13.82
  -3 -10  -8  156.81   18.08
  -3 -10  -9    3.13    6.80
   3  10   9   -2.05    5.02
  -3  10  -9    3.02    5.78
  -3 -10 -10   30.50    9.99
   3  10  10   22.13    8.21
  -3  10 -10   27.15    9.39
  -3  10 -11   10.15    8.42
   3  10  11    9.66    7.02
   3  10  12    0.81    6.75
  -3  10 -12   11.71    8.42
  -3 -10 -12   -5.40    6.48
   3  10  13  125.07   17.76
  -3 -10 -13  157.14   21.54
  -3  11  16  250.04   26.61
  -3  11  15    2.00    6.53
   3 -11 -15    2.91    6.59
  -3  11  14  312.12   29.47
   3  11 -14  323.24   27.04
  -3 -11  14  284.69   28.45
   3 -11 -14  281.24   28.34
   3  11 -14  312.33   27.58
  -3  11  13    2.75    6.86
   3  11 -13   -1.19    5.40
  -3 -11  13   -0.27    6.42
   3 -11 -13   -3.78    5.24
   3  11 -13   -3.99    4.70
  -3  11  12  408.74   31.69
   3  11 -12  375.38   26.88
   3 -11 -12  394.49   30.45
   3  11 -12  363.99   28.23
  -3  11  11   58.95   12.36
   3  11 -11   58.25    9.82
   3 -11 -11   24.13    8.42
   3  11 -11   41.08    9.66
  -3  11  10  226.29   22.29
   3 -11 -10  278.43   23.91
   3  11 -10  263.53   22.24
   3  11 -10  276.17   20.24
  -3  11   9   -1.24    6.80
   3  11  -9   -5.72    4.48
   3  11  -9   -8.85    5.94
   3 -11  -9    3.78    4.10
   3  11  -8   10.90    3.78
  -3  11   8   12.47    5.99
   3 -11  -8    5.18    5.07
   3  11  -8    9.77    5.67
  -3  11   7  156.11   17.33
   3  11  -7  205.40   14.52
   3 -11  -7  156.11   16.19
   3  11  -7  198.00   17.98
  -3  11   6  120.70   14.79
   3 -11  -6  137.87   15.33
   3  11  -6  156.98   12.04
   3  11  -6  153.04   15.71
   3 -11  -5    7.29    4.64
   3 -11  -5    4.91    2.32
  -3  11   5    1.84    4.59
   3  11  -5    4.91    3.89
   3  11  -5    6.26    2.75
   3 -11  -5    5.24    2.48
   3 -11  -4  932.25   29.80
  -3  11   4  872.54   42.37
   3 -11  -4  885.44   40.11
   3  11  -4  986.39   34.49
   3 -11  -4  944.50   32.12
   3  11  -4 1032.76   36.22
   3  11  -4  883.12   41.35
   3  11  -4  997.29   28.93
  -3 -11   4  995.89   39.68
   3 -11  -3   35.03    4.91
   3 -11  -3   38.97    7.45
  -3  11   3   37.95    8.21
  -3 -11   3   33.41    6.96
   3 -11  -3   36.76    3.02
   3  11  -3   39.08    5.40
   3  11  -3   36.44    4.53
  -3 -11   2 1163.50   43.89
  -3  11   2 1038.05   45.29
   3 -11  -2 1071.41   43.40
   3  11  -2 1157.99   37.68
   3 -11  -2 1105.15   37.52
   3  11  -2 1137.86   35.68
  -3  11   1    1.78    4.10
   3 -11  -1    0.81    3.89
   3  11  -1   -0.92    1.78
   3 -11  -1    2.11    2.70
   3  11  -1    0.65    2.70
  -3 -11   1    9.39    4.97
   3 -11   0 1642.47   55.71
  -3  11   0 1596.59   58.14
  -3 -11   0 1637.61   57.49
   3 -11   0 1726.68   54.36
   3  11   0 1635.51   42.70
  -3  11  -1    1.35    3.62
  -3 -11  -1    7.23    4.86
   3 -11   1    4.80    3.62
   3  11   1    6.86    3.08
   3 -11   1    2.97    3.45
  -3  11  -2  358.22   20.89
  -3 -11  -2  337.70   22.24
   3 -11   2  367.28   21.59
   3 -11   2  342.72   19.65
  -3  11  -3   23.05    5.45
   3 -11   3   17.76    4.86
  -3  11  -3   15.98    2.38
   3 -11   3   18.35    5.61
   3  11   3    9.12    4.80
  -3 -11  -3   15.17    5.88
  -3 -11  -4  102.94   12.74
  -3  11  -4  126.48   14.68
   3 -11   4  108.02   12.63
  -3  11  -4  125.83   11.07
   3 -11   4  103.05   10.15
   3  11   4   87.50   12.52
   3 -11   5   63.64    8.10
  -3  11  -5   85.29    8.26
   3  11   5   57.33   10.63
  -3 -11  -5   61.75   10.85
  -3  11  -5   71.90   11.88
   3 -11   5   72.71   10.96
  -3 -11  -6  221.70   20.03
  -3  11  -6  202.43   19.70
   3  11   6  203.35   19.92
   3 -11   6  211.71   19.43
   3 -11   6  216.46   14.90
  -3  11  -6  216.03   16.19
   3 -11   7    6.37    3.51
  -3 -11  -7    7.02    5.99
  -3  11  -7    1.94    5.29
   3 -11   7    0.81    5.56
  -3  11  -7    6.26    4.26
   3  11   7    0.32    5.07
   3  11   8  237.35   22.89
  -3  11  -8  271.74   18.46
  -3  11  -8  263.91   24.02
  -3 -11  -8  240.48   22.78
  -3 -11  -9   29.10    8.10
  -3  11  -9   31.96    9.93
   3  11   9   20.30    7.94
   3  11  10  548.93   37.35
  -3  11 -10  592.28   40.11
  -3 -11 -10  574.08   38.49
  -3 -11 -11    2.27    7.02
   3  11  11    7.94    7.50
  -3  11 -11    0.32    7.77
   3  11  12  222.62   23.86
  -3 -11 -12  210.09   24.45
  -3  11 -12  204.59   24.78
   3  11  13   -4.80    7.29
  -3  12  15  -17.17    9.39
  -3  12  14    7.83    8.69
   3 -12 -14    4.48    7.50
   3  12 -14   -0.92    6.21
  -3  12  13   28.72   10.80
   3  12 -13   15.17    6.91
   3 -12 -13   23.32   10.20
   3  12 -13   38.70    9.88
  -3  12  12   47.66   12.52
   3  12 -12   63.54   12.20
   3 -12 -12   49.77   11.50
   3  12 -12   35.47    9.18
   3  12 -11  106.83   13.66
   3 -12 -11   99.27   15.22
  -3  12  11  114.17   17.33
   3  12 -11  103.37   14.74
   3 -12 -10  281.99   24.62
  -3  12  10  277.41   25.48
   3  12 -10  275.09   20.51
   3  12 -10  266.61   23.54
  -3  12   9  197.89   21.00
   3  12  -9  201.19   16.41
   3 -12  -9  196.38   20.24
   3  12  -9  198.06   19.49
  -3  12   8  552.76   35.41
   3 -12  -8  529.39   34.12
   3  12  -8  579.97   34.06
   3  12  -8  598.27   29.10
  -3  12   7  495.92   32.77
   3 -12  -7  463.21   30.39
   3  12  -7  498.46   30.88
   3  12  -7  519.83   25.64
  -3  12   6  515.19   32.66
   3 -12  -6  495.97   30.39
   3 -12  -6  524.42   20.73
   3  12  -6  503.21   30.55
   3 -12  -6  534.73   23.54
   3  12  -6  537.81   25.15
   3 -12  -5  169.07   16.36
   3  12  -5  189.96   13.39
   3 -12  -5  190.44   11.01
  -3  12   5  187.15   18.73
   3  12  -5  146.18   15.65
   3 -12  -5  186.67   11.61
  -3  12   4  164.91   16.95
   3 -12  -4  176.46    9.50
   3 -12  -4  188.93   16.63
   3  12  -4  160.21   11.98
   3 -12  -4  183.59   11.01
   3  12  -4  169.66    8.96
   3  12  -4  165.02   16.30
  -3 -12   4  162.48   14.25
   3  12  -3   86.05    7.18
  -3  12   3   79.89   11.71
  -3 -12   3   84.05   10.42
   3 -12  -3   80.54    7.50
   3 -12  -3   93.22    4.48
   3  12  -3   83.56    7.72
   3 -12  -3   85.83   11.44
  -3  12   2    4.10    3.94
   3  12  -2    2.70    2.21
   3  12  -2   -0.54    2.43
  -3 -12   2    7.88    4.64
   3 -12  -2    9.55    5.24
   3 -12  -2   -3.24    3.29
   3  12  -1    4.26    1.57
  -3 -12   1    0.16    3.67
  -3  12   1    0.65    4.05
   3 -12  -1   -1.08    4.21
   3 -12  -1    3.89    3.02
  -3  12   0  127.88   13.50
   3 -12   0  118.97   11.50
   3 -12   0  139.00   11.71
  -3 -12   0  141.81   13.44
  -3  12  -1  163.78   14.84
   3 -12   1  133.93   12.47
  -3 -12  -1  179.22   15.76
   3 -12   1  154.98   13.17
   3 -12   2  291.98   18.14
  -3  12  -2  298.84   19.86
   3  12   2  279.94   22.67
  -3 -12  -2  332.68   22.13
   3 -12   2  317.62   20.24
  -3  12  -3   69.10    9.12
   3 -12   3   70.44    8.42
   3  12   3   41.84    9.18
   3 -12   3   66.29    9.99
  -3 -12  -3   61.00    9.99
   3  12   4  671.79   38.16
  -3 -12  -4  720.97   37.19
  -3  12  -4  666.45   37.68
   3 -12   4  733.27   35.79
   3 -12   4  766.31   31.15
  -3  12  -4  794.81   32.71
  -3  12  -5   31.47    5.83
   3 -12   5   24.51    5.29
   3  12   5   16.90    7.77
  -3  12  -5   28.12    8.37
  -3 -12  -5   33.31    8.85
   3 -12   5   25.10    7.34
  -3 -12  -6 1112.60   50.42
   3  12   6 1033.41   51.07
  -3  12  -6 1064.28   51.34
   3 -12   6 1082.37   49.93
   3 -12   6 1159.45   40.65
  -3  12  -6 1066.77   43.83
   3  12   7   58.78   11.98
  -3  12  -7   34.22    8.96
  -3 -12  -7   32.71    9.01
  -3  12  -7   39.03    7.07
   3  12   8  236.00   23.21
  -3  12  -8  232.49   23.37
  -3 -12  -8  244.64   23.10
  -3 -12  -9   -7.50    7.23
  -3  12  -9    1.19    5.83
  -3 -12 -10   20.94    8.91
   3  12  10   24.13    9.82
  -3  12 -10   28.39   10.42
  -3  12 -11   15.33    9.12
   3  12  11   12.42    8.15
  -3 -12 -11   26.67    9.01
  -3 -12 -12   10.31    7.88
  -3  12 -12   26.67   11.17
   3  12  12   12.90    7.67
   3  12  13   86.26   16.14
  -3  13  14   39.24   11.71
   3  13 -14   35.47    8.96
  -3  13  13  175.17   22.51
   3  13 -13  191.36   21.48
   3 -13 -13  191.63   22.40
   3  13 -12   53.55   11.01
  -3  13  12   72.98   14.25
   3 -13 -12   73.31   13.33
  -3  13  11  142.19   19.38
   3  13 -11  157.57   16.36
   3 -13 -11  145.69   18.62
   3  13 -11  118.16   16.09
  -3  13  10   61.81   13.93
   3 -13 -10   68.29   13.06
   3  13 -10   52.09    9.07
   3  13 -10   70.77   12.04
  -3  13   9   46.69   10.47
   3  13  -9   49.55    8.31
   3 -13  -9   56.90   11.82
   3  13  -9   48.04   10.20
   3 -13  -8   19.54    5.13
  -3  13   8   25.53    9.18
   3  13  -8   14.57    4.91
   3 -13  -8    9.12    5.51
   3  13  -8   23.59    7.50
   3  13  -8   24.94    5.99
   3  13  -7   31.63    8.37
   3 -13  -7   31.25    5.83
  -3  13   7   44.10   10.58
   3  13  -7   35.68    6.64
   3 -13  -7   31.20    8.31
   3 -13  -6   -1.94    3.08
  -3  13   6   -3.62    5.72
   3  13  -6    1.24    2.81
   3  13  -6    8.37    5.56
   3 -13  -6    9.93    5.99
   3 -13  -6    2.81    1.89
   3 -13  -5  222.02   12.42
  -3  13   5  183.16   19.33
   3 -13  -5  208.91   18.84
   3  13  -5  227.31   15.33
   3 -13  -5  222.02   11.55
   3  13  -5  203.13   18.95
  -3 -13   4   54.36    8.74
  -3  13   4   54.95   10.63
   3 -13  -4   63.27    6.21
   3 -13  -4   63.70   10.42
   3  13  -4   62.02   10.96
   3 -13  -4   55.22    5.02
  -3  13   3  778.56   40.22
   3 -13  -3  778.56   28.61
  -3 -13   3  809.33   35.74
   3 -13  -3  727.61   35.95
  -3  13   2  227.74   20.08
  -3 -13   2  264.56   19.16
   3 -13  -2  243.40   18.30
   3 -13  -2  286.91   15.71
  -3 -13   1  252.47   18.84
  -3  13   1  211.66   18.95
   3 -13  -1  224.07   17.06
   3 -13  -1  243.72   15.17
  -3  13   0  203.83   17.76
   3 -13   0  202.00   16.14
   3  13   0  191.69   18.46
   3 -13   0  231.15   15.38
  -3 -13   0  210.52   17.17
  -3  13  -1  144.34   14.47
   3 -13   1  134.09   12.47
   3  13   1  104.67   13.66
  -3 -13  -1  114.06   12.90
   3 -13   1  143.59   12.74
  -3  13  -2  162.70   15.06
   3 -13   2  153.04   12.90
  -3 -13  -2  158.06   15.55
   3 -13   2  141.81   13.82
   3  13   2  135.49   15.92
  -3  13  -3  325.94   21.11
   3  13   3  293.38   24.29
   3 -13   3  340.46   22.19
  -3 -13  -3  321.99   23.21
   3 -13   3  311.58   18.95
  -3  13  -4    1.03    3.13
   3 -13   4    6.10    5.07
  -3 -13  -4    1.35    4.43
   3  13   4    4.10    4.75
  -3  13  -4    7.40    6.86
   3 -13   4    0.65    3.18
   3 -13   5   87.83   12.69
   3  13   5   95.33   14.36
  -3  13  -5   87.99   13.50
  -3  13  -5   96.46   10.26
   3 -13   5   93.55    9.72
  -3 -13  -5   90.53   13.01
   3  13   6   45.67   11.23
  -3  13  -6   51.93   11.66
  -3 -13  -6   57.38   10.90
  -3  13  -6   55.49    9.07
  -3 -13  -7  171.77   18.84
   3  13   7  148.55   18.30
  -3  13  -7  185.37   16.41
  -3  13  -7  183.75   20.57
   3  13   8   -0.11    5.34
  -3 -13  -8    0.27    7.02
  -3  13  -8    5.45    6.05
   3  13   9  239.35   24.89
  -3 -13  -9  264.40   25.53
  -3  13  -9  273.74   26.18
  -3  13 -10   44.80   13.33
   3  13  10   30.28   10.74
  -3 -13 -10   46.15   11.55
  -3 -13 -11  137.92   19.59
  -3  13 -11  139.16   20.57
   3  13  11  168.96   21.92
   3  13  12   43.62   11.93
   3  14 -14   -0.97    4.70
  -3  14  13   19.70    9.34
   3  14 -13   27.75    8.26
  -3  14  12    0.65    7.18
   3 -14 -12    0.38    6.59
   3  14 -12    6.91    5.18
  -3  14  11   98.62   17.11
   3 -14 -11  111.04   17.00
   3  14 -11   67.91   12.63
   3 -14 -10    1.19    4.10
  -3  14  10   -0.16    6.10
   3 -14 -10   -2.70    5.72
   3  14 -10    2.59    5.13
  -3  14   9  147.31   20.24
   3 -14  -9  201.56   20.94
   3  14  -9  171.28   19.49
   3 -14  -9  190.82   16.41
  -3  14   8   17.65    7.45
   3 -14  -8   22.73    5.56
   3  14  -8   26.18    6.10
   3  14  -8   19.97    5.45
   3 -14  -8   16.03    6.42
   3  14  -8   21.27    7.83
   3 -14  -7  226.88   21.05
  -3  14   7  222.72   22.46
   3  14  -7  226.56   17.76
   3  14  -7  218.35   20.78
   3 -14  -7  223.64   15.49
   3  14  -7  232.06   17.22
  -3  14   6   42.00    9.55
   3  14  -6   62.24    8.42
   3 -14  -6   55.92    6.80
   3 -14  -6   46.05   10.36
   3  14  -6   45.45    9.12
   3  14  -6   62.29    9.66
   3  14  -5  152.87   17.33
  -3  14   5  141.59   17.49
   3 -14  -5  126.42   15.49
   3  14  -5  157.84   13.06
   3  14  -5  147.37   14.79
  -3 -14   4  103.48   12.09
  -3  14   4   66.88   11.88
   3 -14  -4   73.09    6.64
   3 -14  -4   82.54   11.82
   3  14  -4   81.51   12.47
   3  14  -4   93.55   11.98
  -3  14   3   91.77   13.60
   3 -14  -3   99.65    8.37
   3 -14  -3   94.30   12.25
   3  14  -3  101.38   13.23
  -3 -14   3   93.49   11.50
  -3  14   2   81.40   12.36
   3  14  -2   81.02   11.93
   3 -14  -2   78.33   10.74
   3 -14  -2   80.32    8.15
  -3 -14   2   86.69   11.17
   3  14  -1   52.69   10.15
  -3  14   1   50.69    9.39
  -3 -14   1   56.95    9.01
   3 -14  -1   53.49    7.13
   3 -14  -1   65.15    9.93
  -3  14   0   23.64    7.56
   3  14   0   23.54    8.42
   3 -14   0   22.02    6.21
   3 -14   0   25.96    5.72
  -3 -14   0   24.24    6.48
  -3 -14  -1  379.65   24.67
   3  14   1  371.87   27.10
  -3  14  -1  355.62   24.78
   3 -14   1  371.98   22.29
   3 -14   1  377.59   21.86
   3  14   2   47.50    9.82
  -3 -14  -2   58.08    9.93
   3 -14   2   50.63    7.99
   3 -14   2   49.99    8.21
  -3  14  -2   57.38    9.93
  -3  14  -3  376.41   23.81
   3 -14   3  394.87   21.70
   3  14   3  348.93   27.37
  -3 -14  -3  399.08   26.34
   3 -14   3  372.36   24.02
  -3  14  -4    6.53    3.24
   3  14   4   13.28    7.13
  -3  14  -4    8.21    6.10
   3 -14   4   10.42    3.89
   3 -14   4    5.56    5.24
  -3 -14  -4    8.31    5.88
  -3 -14  -5  222.99   20.67
   3  14   5  210.96   21.70
  -3  14  -5  216.30   21.21
  -3 -14  -6   78.49   13.39
  -3  14  -6   60.24   10.20
  -3  14  -6   73.31   12.90
   3  14   6   59.76   12.31
  -3 -14  -7  174.84   19.33
   3  14   7  156.76   19.76
  -3  14  -7  180.62   16.90
  -3  14  -7  166.91   20.03
   3  14   8   19.49    7.94
  -3 -14  -8   18.25    8.42
  -3  14  -8   24.83    9.45
   3  14   9   67.91   14.74
  -3  14  -9   49.77   13.01
  -3 -14  -9   59.22   12.85
  -3 -14 -10    6.26    6.80
  -3  14 -10   19.27    9.88
   3  14  10   15.44    7.72
   3  14  11   -7.94    7.45
  -3 -14 -11    1.94    7.29
   3  15 -14   39.03   10.69
   3  15 -13   40.97   11.28
  -3  15  12   46.05   12.36
   3 -15 -12   69.74   14.36
   3  15 -12   35.20    9.77
  -3  15  11   33.09   12.25
   3 -15 -11   45.72   12.42
   3  15 -11   22.62    7.23
  -3  15  10   37.35   12.42
   3 -15 -10   28.07    9.55
   3  15 -10   32.77    9.28
  -3  15   9    4.53    6.42
   3 -15  -9   -2.48    5.83
   3  15  -9   -5.07    6.26
  -3  15   8    2.54    6.86
   3  15  -8   -2.11    4.10
   3 -15  -8   -6.42    5.99
  -3  15   7    8.58    7.13
   3  15  -7   11.39    5.13
   3 -15  -7    0.92    5.18
   3  15  -7   10.58    5.88
   3  15  -6   65.10    9.99
  -3  15   6   60.51   12.85
   3  15  -6   61.81    8.91
   3 -15  -6   51.50   11.23
   3  15  -6   46.48   10.26
   3  15  -5   56.09    8.04
  -3  15   5   30.93    8.91
   3  15  -5   41.24    8.31
   3 -15  -5   60.08   11.07
   3  15  -5   53.93   10.96
  -3  15   4  127.02   16.84
   3  15  -4  127.29   15.92
   3  15  -4  128.42   14.57
   3 -15  -4  127.02   15.11
  -3 -15   4  125.45   13.44
  -3 -15   3  102.08   11.98
  -3  15   3  105.21   14.41
   3  15  -3  119.89   14.14
   3 -15  -3  100.51   13.17
  -3  15   2  173.22   18.19
   3  15  -2  158.38   17.17
   3 -15  -2  160.00   15.76
  -3 -15   2  157.89   15.01
   3 -15  -2  163.35   11.55
  -3  15   1   67.58   11.01
   3 -15  -1   52.52    8.96
  -3 -15   1   68.61   10.47
   3 -15  -1   65.21    7.72
   3  15  -1   52.79   10.63
   3  15   0   28.34    8.37
  -3 -15   0   47.29    8.64
  -3  15   0   42.32    9.18
   3 -15   0   50.09    8.47
   3 -15   0   39.95    6.75
  -3 -15  -1   87.61   11.98
  -3  15  -1   99.00   13.12
   3 -15   1   89.66   10.31
   3  15   1   92.31   13.87
   3 -15   1   94.84   11.01
  -3  15  -2   37.03    8.15
  -3 -15  -2   24.83    7.13
   3  15   2   25.05    7.50
   3 -15   2   40.11    7.18
   3 -15   2   35.57    7.23
  -3  15  -3   41.67    8.31
  -3 -15  -3   34.76    8.42
   3 -15   3   49.34    7.83
   3 -15   3   39.57    8.53
   3  15   3   36.65    9.93
  -3  15  -4    2.00    4.59
   3  15   4    8.58    6.42
  -3  15  -4    9.61    6.21
  -3 -15  -4    3.24    4.86
   3  15   5   -8.15    7.45
  -3 -15  -5    5.67    4.86
  -3  15  -5    3.13    5.88
  -3  15  -6   90.74   14.68
   3  15   6  104.56   16.03
  -3 -15  -6   92.47   13.82
  -3  15  -6   93.98   12.96
  -3 -15  -7   82.48   13.82
   3  15   7  100.62   16.30
  -3  15  -7   88.47   16.03
   3  15   8  102.35   17.54
  -3  15  -8  110.55   17.11
  -3 -15  -8  122.81   17.71
  -3  15  -9   38.92   12.25
   3  15   9   43.99   11.93
  -3 -15  -9   45.29   11.77
  -3  15 -10   82.86   16.25
  -3 -15 -10   52.52   13.01
   3  16 -13   -6.21    5.83
   3  16 -12   32.33   10.47
  -3  16  11   28.77   11.34
   3 -16 -11   15.01    8.80
   3  16 -11   25.69    9.45
  -3  16  10   40.00   11.39
   3 -16 -10   30.93   10.42
   3  16 -10   34.87   10.26
  -3  16   9    6.96    7.29
   3 -16  -9    6.96    7.13
   3  16  -9   10.85    7.02
  -3  16   8  143.43   19.97
   3  16  -8  163.24   19.65
   3 -16  -8  135.06   17.98
  -3  16   7   17.38    8.37
   3  16  -7   25.10    7.34
   3 -16  -7   24.94    7.67
   3  16  -7   23.05    7.61
  -3  16   6  188.45   21.38
   3  16  -6  231.42   19.54
   3  16  -6  177.81   20.08
   3 -16  -6  166.96   18.52
   3 -16  -5   -8.69    6.10
  -3  16   5    8.58    8.47
   3  16  -5    1.24    5.45
   3  16  -5    1.30    3.72
  -3  16   4   18.62    8.26
   3  16  -4   16.09    5.29
   3 -16  -4   25.05    7.45
   3  16  -4   17.22    7.34
  -3  16   3   27.42    8.42
   3  16  -3   34.33    9.45
  -3 -16   3   23.54    6.48
   3 -16  -3   18.52    6.91
  -3  16   2   22.35    7.99
   3 -16  -2   13.39    6.05
  -3 -16   2   18.30    6.48
   3  16  -2   10.04    7.29
  -3  16   1   19.16    7.40
   3  16  -1    1.46    6.05
   3 -16  -1    8.96    4.70
  -3 -16   1   18.25    6.48
  -3  16   0  169.01   18.30
   3  16   0  180.78   19.70
   3 -16   0  182.89   16.25
  -3 -16   0  209.39   18.35
   3 -16   1    3.67    3.29
  -3  16  -1    3.94    5.67
  -3 -16  -1    0.81    4.32
   3  16   1   -0.59    6.26
  -3  16  -2  299.05   23.59
   3 -16   2  327.82   20.84
   3  16   2  294.46   26.18
  -3 -16  -2  333.60   24.56
  -3  16  -3    4.21    5.61
  -3 -16  -3   -0.22    5.07
   3  16   3   -3.35    4.59
  -3 -16  -4  114.55   15.11
   3  16   4   94.79   15.82
  -3  16  -4  100.84   15.28
  -3  16  -5   57.54   12.20
   3  16   5   52.79   12.58
  -3 -16  -5   52.25   10.74
   3  16   6   78.27   14.90
  -3  16  -6   93.28   15.82
  -3  16  -6   72.87   11.61
  -3 -16  -6   81.83   14.30
   3  16   7   14.63    8.10
  -3 -16  -7    7.61    5.56
  -3  16  -7   12.36    7.18
  -3  16  -8   41.67   12.20
   3  16   8   23.32   10.42
  -3 -16  -8   44.59   11.77
  -3  16  -9    4.59    6.48
  -3 -16  -9   -2.38    7.07
  -3 -16 -10    4.86    7.56
   3  17 -11   85.29   15.22
   3 -17 -10   12.90    7.88
   3  17 -10    4.59    5.13
   3 -17  -9   11.98    6.96
  -3  17   9   -5.99    8.58
   3  17  -9   14.47    7.02
  -3  17   8   -9.55   10.58
   3 -17  -8   -3.83    7.61
   3  17  -8    8.69    5.78
  -3  17   7   16.68    9.39
   3 -17  -7    1.89    5.34
   3  17  -7    3.13    5.40
  -3  17   6   32.82   11.39
   3  17  -6    6.42    3.94
   3 -17  -6   21.59    8.42
   3  17  -6    8.74    5.56
  -3  17   5  106.50   16.46
   3  17  -5  100.57   14.09
   3 -17  -5  126.64   15.82
   3  17  -5  101.54   15.60
  -3  17   4   77.08   14.68
   3  17  -4   74.71   13.28
   3 -17  -4   58.84   11.23
   3  17  -4   86.37   13.71
  -3 -17   3  155.36   15.44
  -3  17   3  110.93   16.30
   3 -17  -3  122.16   14.74
   3  17  -3  134.68   16.73
  -3 -17   2  172.25   16.73
  -3  17   2  168.47   19.54
   3  17  -2  183.80   19.81
   3 -17  -2  144.18   16.09
  -3  17   1  102.83   15.33
   3  17  -1   87.18   14.25
   3 -17  -1   81.94   11.55
  -3 -17   1   88.47   12.04
  -3  17   0   22.89    8.21
  -3 -17   0    7.56    4.91
   3  17   0   14.63    7.83
   3 -17   0    7.23    5.24
  -3  17  -1  139.86   16.68
   3 -17   1  152.28   14.74
   3  17   1  124.48   17.54
  -3 -17  -1  146.77   16.14
  -3  17  -2   13.33    7.13
  -3 -17  -2   12.63    5.51
   3  17   2   11.28    7.02
   3  17   3   22.19    8.58
  -3 -17  -3   21.32    8.10
  -3 -17  -4   32.23    9.01
  -3  17  -4   27.37    9.66
   3  17   4   25.59    9.45
  -3 -17  -5   10.47    7.45
   3  17   5    5.72    5.99
  -3  17  -5   -3.40    6.05
   3  17   6   23.86   10.96
  -3 -17  -6   23.27    7.67
  -3  17  -6   25.26    7.94
  -3  17  -6    8.80    5.45
  -3  17  -7   32.23   10.63
  -3 -17  -7   33.47   11.07
  -3  17  -8   43.62   12.36
  -3 -17  -8   50.58   12.74
  -3 -17  -9   55.28   13.44
   3 -18  -9   90.90   16.25
   3  18  -9  118.70   17.71
  -3  18   8    8.69    7.18
   3 -18  -8   -5.72    6.96
   3  18  -8   10.09    7.02
  -3  18   7  196.33   23.97
   3 -18  -7  211.82   22.35
   3  18  -7  191.47   22.08
   3  18  -6   -8.26    8.21
  -3  18   6    4.59    6.64
   3 -18  -6    2.86    6.05
  -3  18   5  136.36   19.27
   3  18  -5  158.49   18.25
   3 -18  -5  146.83   18.03
   3  18  -5  172.31   20.73
  -3  18   4    4.97    5.99
   3  18  -4    0.32    5.13
   3 -18  -4    1.51    5.45
   3  18  -4   -1.67    5.78
  -3  18   3   55.60   12.58
   3  18  -3   55.17   12.04
   3 -18  -3   44.10    9.72
   3 -18  -2    1.57    5.34
   3  18  -2    9.12    6.05
  -3  18   2   -1.19    5.18
  -3  18   1   -3.18    5.29
   3 -18  -1   -2.81    4.48
   3  18  -1   -3.08    6.53
  -3  18   0   -0.81    5.40
   3  18   0    9.93    7.50
  -3  18  -1  140.19   17.71
   3  18   1  134.14   18.73
  -3 -18  -1  153.84   16.30
  -3  18  -2   -2.32    6.91
   3  18   2    7.61    5.40
  -3 -18  -2    5.61    5.24
   3  18   3  176.68   21.54
  -3 -18  -3  170.69   18.30
  -3 -18  -4    0.32    5.72
  -3  18  -4  -13.39    8.37
   3  18   4   -2.65    6.64
   3  18   5  137.92   19.97
  -3 -18  -5  113.58   15.76
  -3  18  -5  125.18   18.25
  -3 -18  -6   23.97    9.93
  -3  18  -6   19.81    8.15
  -3  18  -7  105.21   17.06
  -3 -18  -7   88.91   15.38
   3 -19  -8    6.59    6.10
   3 -19  -7    8.04    6.86
   3  19  -7   -7.29    7.45
  -3  19   6  116.65   19.27
   3 -19  -6  100.73   15.65
   3  19  -6   82.21   14.84
  -3  19   5   75.52   15.22
   3 -19  -5   73.74   13.12
   3  19  -5   83.56   15.06
   3  19  -5   62.56   12.20
  -3  19   4   33.68    9.99
   3  19  -4   58.03   12.09
   3 -19  -4   64.72   11.93
   3  19  -4   66.02   13.28
  -3  19   3  108.77   17.22
   3  19  -3   92.58   15.17
   3 -19  -3  119.14   15.65
   3  19  -3  110.39   17.00
  -3  19   2  100.19   16.41
   3  19  -2  148.01   19.54
   3 -19  -2  127.77   15.82
  -3  19   1  248.80   24.89
   3  19  -1  301.86   27.31
  -3  19   0   41.08   11.17
   3  19   0   47.72   11.61
  -3  19  -1   92.85   15.76
   3  19   1   86.85   15.28
   3  19   2    9.72    6.75
   3  19   3   43.13   12.31
  -3  19  -4   -3.89    7.50
  -3  19  -5   14.90    8.96
   3 -20  -7  -15.11    9.45
   3 -20  -6  230.34   24.40
   3 -20  -5    6.69    5.67
  -3  20   4   74.49   14.84
   3  20  -4   75.30   13.93
   3 -20  -4   75.63   13.71
  -3  20   3   -1.46    6.59
   3  20  -3   16.25    8.37
  -3  20   2    4.43    8.37
   3  20  -2    7.02    6.59
  -3  20   1    8.42    8.37
   3  20  -1    0.11    6.42
   3  20   0   19.59   10.26
  -3  20   0    6.10    6.86
   3  20   1   -8.31    7.02
  -3  20  -4  110.82   17.71
   3 -21  -6   -5.45    8.04
   3  21  -3   12.42    8.04
  -3  21   2   60.19   13.50
   3  21  -2   64.29   14.41
  -3  21   1   42.91   13.17
  -3  21   0  103.32   16.73
  -4   0  17   -5.51    8.15
  -4   0  16   37.35   12.58
   4   0 -15   -1.40    5.88
  -4   0  15    7.77    8.96
   4   0 -15   -4.86    5.18
   4   0 -14  126.85   16.68
  -4   0  14  158.81   20.13
   4   0 -14  163.24   15.17
   4   0 -13    0.81    5.61
  -4   0  13   -6.10    8.15
   4   0 -13    3.18    3.99
   4   0 -12    1.78    3.67
   4   0 -12    3.18    4.53
  -4   0  12   -9.34    8.85
  -4   0  12    3.83    3.51
   4   0 -11    6.48    5.40
  -4   0  11   -4.80    6.80
  -4   0  11   -4.86    4.10
   4   0 -11    3.67    3.89
  -4   0  10  200.92   19.00
   4   0 -10  182.62   14.14
  -4   0  10  188.28   14.84
  -4   0   9   -1.62    4.53
   4   0  -9   -0.76    3.08
  -4   0   9    1.30    3.72
  -4   0   8  675.84   33.47
   4   0  -8  777.21   31.85
   4   0  -8  702.29   29.96
  -4   0   8  833.03   32.66
  -4   0   8  846.69   32.12
  -4   0   8  742.61   31.47
  -4   0   7   -1.19    2.75
   4   0  -7    2.81    3.78
   4   0  -7   -4.80    4.10
  -4   0   7   -0.27    3.51
  -4   0   7   -1.89    3.78
  -4   0   6 3181.57   89.88
   4   0  -6 3424.21   93.49
   4   0  -6 3421.40   93.39
  -4   0   6 3398.51   94.47
  -4   0   6 3359.97   91.39
   4   0  -6 3096.92   90.20
   4   0  -5   -2.75    3.13
   4   0  -5    3.13    3.29
   4   0  -5    2.59    3.40
  -4   0   5    0.54    2.86
  -4   0   5   -0.38    3.18
  -4   0   5   -3.24    3.83
   4   0  -4  603.02   24.18
  -4   0   4  579.05   23.91
  -4   0   4  647.93   24.78
  -4   0   4  611.39   25.05
   4   0  -4  628.93   24.51
   4   0  -4  642.75   26.34
  -4   0   3   -1.89    3.83
  -4   0   3    0.43    2.86
   4   0  -3   -0.38    2.97
   4   0  -3   -0.92    3.40
   4   0  -2  608.96   23.59
  -4   0   2  663.42   23.27
  -4   0   2  614.41   23.70
   4   0  -2  585.10   24.35
  -4   0   1    0.38    3.29
  -4   0   1    2.65    2.38
   4   0  -1   -1.13    2.75
  -4   0   0    6.59    3.08
   4   0   0   12.31    3.72
   4   0   0    5.45    3.78
  -4   0   0    5.29    3.51
  -4   0   0    8.64    2.43
   4   0   1    0.49    1.13
  -4   0  -1   -6.64    3.89
  -4   0  -1    0.27    1.46
   4   0   1    2.81    3.78
  -4   0  -1   -0.11    3.40
  -4   0  -2  121.94   10.26
   4   0   2  136.68    7.29
   4   0   2  131.82   10.58
   4   0   2  119.30   10.31
  -4   0  -2  136.68   10.69
  -4   0  -2  126.31   10.47
  -4   0  -3   -1.84    4.26
   4   0   3    2.97    3.51
   4   0   3   -1.46    2.38
  -4   0  -3   -2.21    4.05
   4   0   3   -2.11    4.26
  -4   0  -3    0.11    3.13
  -4   0  -4  616.19   28.83
   4   0   4  638.65   24.67
   4   0   4  628.82   28.56
  -4   0  -4  609.33   28.29
  -4   0  -5   -1.03    4.26
   4   0   5   -3.56    4.80
   4   0   5    4.53    3.56
   4   0   6  379.92   20.84
  -4   0  -6  366.47   23.81
   4   0   6  377.43   23.10
   4   0   7   -0.16    4.86
   4   0   7   -0.97    4.59
  -4   0  -7    2.59    4.16
  -4   0  -8  158.76   17.38
   4   0   8  132.95   14.74
   4   0   8  173.12   15.17
   4   0   9    1.78    2.43
  -4   0  -9    4.16    6.64
   4   0   9    1.24    4.86
   4   0   9    5.13    5.88
   4   0  10  109.69    9.77
   4   0  10   83.72   12.63
  -4   0 -10   81.46   13.93
  -4   0 -11    6.75    7.23
   4   0  11  -15.06    7.88
  -4   0 -12    3.62    7.29
   4   0  12   -2.32    5.67
   4   0  13    0.70    5.78
  -4   0 -13   -4.10    7.77
   4   0  14  124.80   17.76
  -4   0 -14  179.11   24.83
   4   0  15   10.53    7.77
   4   1 -17   13.60    8.47
  -4  -1  17   21.92   11.98
  -4   1  17    2.91    7.77
   4   1 -16   65.05   13.55
  -4  -1  16   43.89   12.15
  -4   1  16   99.22   18.73
   4   1 -15   68.18   12.58
  -4   1  15   68.23   14.57
  -4  -1  15   61.00   13.28
   4  -1 -15   80.49   11.93
  -4   1  15   93.93   11.82
   4   1 -14   79.73   13.12
  -4  -1  14   77.35   13.82
  -4   1  14  131.82   21.81
   4  -1 -14   79.14   11.55
   4   1 -14   81.51   11.12
  -4   1  14  102.40   12.20
   4  -1 -13  137.16   14.03
  -4  -1  13  138.46   16.73
  -4   1  13  102.89   14.95
   4   1 -13  129.55   13.44
   4   1 -13  130.20   15.55
  -4   1  13  139.27   13.93
   4  -1 -12  230.07   18.25
   4   1 -12  210.96   18.89
   4   1 -12  248.96   16.79
  -4   1  12  213.82   20.78
  -4  -1  12  219.70   20.67
  -4   1  12  212.14   16.79
   4  -1 -11  250.96   17.49
   4   1 -11  233.90   16.25
  -4   1  11  208.80   19.65
  -4  -1  11  224.13   20.19
   4   1 -11  239.62   19.11
  -4   1  11  238.59   17.27
   4   1 -10  316.00   18.14
   4  -1 -10  290.20   18.95
  -4  -1  10  302.40   23.43
  -4   1  10  302.99   19.38
   4   1 -10  306.07   20.46
  -4   1   9   40.27    7.18
  -4  -1   9   33.74    6.10
   4   1  -9   38.92    6.05
   4   1  -9   27.48    6.15
   4  -1  -9   27.96    6.48
   4   1  -9   27.21    5.72
  -4  -1   9   41.62    8.47
   4   1  -8  236.49   14.95
   4  -1  -8  277.08   17.27
  -4  -1   8  305.26   17.44
  -4  -1   8  279.67   18.46
  -4  -1   8  300.94   16.68
  -4   1   8  260.83   17.17
   4   1  -8  284.80   16.79
   4  -1  -7  393.30   20.67
   4   1  -7  367.55   18.41
  -4   1   7  421.91   20.62
   4  -1  -7  370.31   19.43
  -4  -1   7  339.86   19.65
  -4   1   7  398.59   20.57
  -4  -1   7  399.35   18.95
  -4  -1   7  390.01   19.00
  -4   1   7  359.67   20.19
   4   1  -7  386.50   20.03
  -4   1   6   -1.19    3.94
   4   1  -6    0.05    2.59
   4  -1  -6   -4.86    3.89
   4  -1  -6   -2.97    3.56
   4   1  -6   -0.11    3.02
   4  -1  -6    2.32    3.56
  -4   1   6    4.37    3.83
   4   1  -6   -5.40    3.35
  -4  -1   6  -10.47    5.51
  -4  -1   6  -14.57    6.86
  -4  -1   6    0.49    2.43
  -4   1   6    1.57    4.05
   4   1  -5   54.90    7.40
   4   1  -5   52.52    6.15
   4   1  -5   55.28    7.45
   4  -1  -5   57.22    7.18
  -4  -1   5   51.88    6.59
   4  -1  -5   67.96    7.50
  -4   1   5   67.15    7.67
  -4  -1   5   54.74    5.61
  -4  -1   5   57.76    6.48
  -4  -1   5   74.44    8.26
  -4   1   5   69.64    8.42
   4   1  -4  105.75    9.12
   4  -1  -4  104.13    8.53
  -4  -1   4  100.08    7.77
   4   1  -4  113.14    9.77
  -4  -1   4  122.75    9.72
  -4   1   4  108.56    9.34
   4   1  -4   98.14    8.31
   4  -1  -4   94.95    9.01
  -4  -1   4   90.96    8.74
  -4   1   4   75.36    8.47
  -4  -1   3 1331.33   43.89
   4   1  -3 1399.45   44.16
   4   1  -3 1472.59   44.43
  -4   1   3 1317.78   41.84
   4   1  -3 1368.36   43.29
  -4   1   3 1445.98   45.02
  -4  -1   3 1477.83   43.99
   4  -1  -3 1417.64   42.59
   4  -1  -3 1317.99   43.99
  -4  -1   3 1389.68   39.08
  -4  -1   2  230.93    8.58
   4   1  -2  234.98   13.23
  -4   1   2  223.80   12.25
   4  -1  -2  218.46   11.82
  -4  -1   2  253.98   13.01
  -4  -1   2  238.97   13.50
   4   1  -2  236.27   12.69
   4  -1  -1  828.82   27.80
   4   1  -1  817.11   29.47
  -4  -1   1  794.49   25.15
  -4  -1   1  782.56   29.26
   4   1  -1  762.53   26.56
  -4  -1   1  814.95   26.94
  -4   1   1  797.35   27.75
  -4   1   1  825.04   26.45
   4  -1  -1  861.05   30.82
  -4   1   0  224.13   12.69
  -4  -1   0  209.01   14.14
   4   1   0  241.29   11.07
  -4   1   0  212.09    8.31
   4  -1   0  229.90   13.55
  -4  -1   0  258.46   11.28
  -4   1   0  232.12   10.20
  -4  -1   0  238.27   11.82
   4  -1   0  247.50   13.06
   4   1   0  251.93   14.09
   4   1   1 1551.78   39.41
  -4   1  -1 1478.15   46.64
  -4  -1  -1 1444.09   48.31
   4   1   1 1679.82   49.66
  -4  -1  -1 1515.29   46.32
  -4   1  -1 1512.92   40.11
   4   1   1 1609.60   46.86
   4  -1   1 1437.07   47.88
   4   1   1 1518.15   47.29
  -4   1  -1 1442.74   47.29
   4   1   1 1478.53   41.67
  -4   1  -1 1570.95   41.30
   4  -1   2  460.40   16.79
  -4  -1  -2  433.19   20.62
  -4   1  -2  418.73   21.11
   4   1   2  470.01   21.16
   4   1   2  453.38   20.62
  -4   1  -2  493.98   17.60
   4   1   2  442.80   14.84
   4  -1   2  436.76   21.43
   4   1   2  448.53   15.98
  -4   1  -2  445.83   20.73
  -4  -1  -2  437.14   21.65
  -4   1  -3   47.23    6.91
   4  -1   3   53.87    7.83
   4  -1   3   55.11    7.45
   4  -1   3   44.48    5.07
  -4   1  -3   60.67    8.37
   4   1   3   58.03    7.67
   4   1   3   56.14    5.45
  -4  -1  -3   54.74    7.07
   4   1   3   55.33    3.67
  -4  -1  -3   47.18    6.91
   4   1   3   52.09    7.02
   4   1   4   27.75    6.10
  -4   1  -4   26.61    6.26
  -4  -1  -4   30.23    6.64
   4  -1   4   34.87    5.56
   4  -1   4   27.48    6.48
   4   1   4   31.25    2.48
   4   1   4   43.18    6.15
   4  -1   5    0.92    3.08
  -4  -1  -5    3.24    4.53
  -4   1  -5   -6.21    5.45
   4   1   5   -2.16    4.16
   4   1   5    2.43    3.51
   4  -1   5    0.65    4.97
  -4  -1  -6   21.11    6.15
  -4   1  -6   23.70    7.13
   4  -1   6   15.17    4.43
   4   1   6   14.57    5.40
   4  -1   6   14.20    5.18
   4   1   6   14.41    4.48
  -4   1  -7   71.15   11.28
   4   1   7   62.24    9.50
  -4  -1  -7   62.94   10.80
   4  -1   7   83.35   11.28
   4  -1   7   79.41    9.99
   4   1   7   69.85    9.18
   4   1   7   71.79    4.48
   4  -1   8  432.87   25.32
   4  -1   8  441.35   27.58
   4   1   8  383.80   23.81
   4   1   8  396.81   25.59
  -4   1  -8  395.03   27.96
   4   1   8  409.93   14.20
  -4  -1  -8  424.34   28.72
   4  -1   9   91.44    8.10
   4   1   9   99.32    9.77
   4  -1   9   86.48   11.39
   4   1   9   88.47   12.58
   4   1   9  101.27   12.90
  -4  -1  -9   75.73   12.69
  -4   1  -9   80.65   13.23
   4  -1   9   80.11   12.09
   4   1  10  277.08   17.22
  -4  -1 -10  221.75   23.16
  -4   1 -10  234.87   23.48
   4  -1  10  275.36   23.59
   4  -1  10  266.61   21.38
   4   1  10  274.98   22.29
   4  -1  11  325.61   25.32
  -4   1 -11  330.04   29.31
  -4  -1 -11  330.96   29.15
   4   1  11  350.01   26.13
  -4  -1 -12   17.38    9.99
  -4   1 -12    4.10    7.45
   4  -1  12   15.22    6.91
   4   1  12   11.82    6.69
  -4  -1 -13   76.71   16.41
  -4   1 -13   76.54   16.25
   4  -1  13   51.01   11.28
   4   1  13   59.65   11.98
  -4   1 -14   39.73   14.47
   4   1  14   56.03   12.42
   4  -1  14   56.46   12.69
  -4  -1 -14   75.41   16.95
   4  -1  15  111.47   18.08
   4   1  15   99.27   17.81
   4   2 -18    4.97    6.21
   4   2 -17  105.59   16.63
  -4   2  17  135.01   20.57
  -4  -2  17  125.56   19.97
   4   2 -16   -3.51    6.15
  -4  -2  16   -2.05    9.12
  -4   2  16    0.43   11.07
   4  -2 -16   -9.88    6.32
   4   2 -15  156.00   19.06
  -4   2  15  160.16   16.19
  -4   2  15  145.59   19.92
   4  -2 -15  144.99   16.73
  -4  -2  15  135.44   19.49
  -4   2  14   11.66    5.51
   4   2 -14   12.47    6.21
  -4  -2  14   27.58    9.39
   4  -2 -14   13.71    5.02
   4   2 -14   12.04    5.02
  -4   2  13   11.23    5.34
  -4   2  13  -21.43   15.17
  -4  -2  13   20.46    8.58
   4  -2 -13   16.90    7.23
   4   2 -13   16.52    5.24
   4   2 -13   23.81    8.47
  -4   2  12    0.11    4.97
   4   2 -12    3.13    5.07
  -4  -2  12   -3.78    5.40
   4  -2 -12    2.86    4.05
   4   2 -12    2.48    3.45
  -4   2  11   43.51    8.04
   4   2 -11   53.82    7.67
   4   2 -11   43.99    8.42
  -4  -2  11   36.98    9.07
   4  -2 -11   40.22    7.88
   4   2 -11   54.30    7.40
  -4   2  10   27.75    6.53
  -4  -2  10   25.48    5.51
   4   2 -10   26.56    5.45
   4   2 -10   26.72    6.10
   4   2 -10   21.32    5.02
  -4  -2  10   17.54    5.83
   4  -2 -10   28.99    7.13
   4   2  -9  776.94   33.14
   4  -2  -9  721.07   33.04
   4   2  -9  740.72   29.69
  -4  -2   9  674.27   34.39
  -4  -2   9  874.92   31.79
   4   2  -9  829.30   32.06
  -4   2   9  749.31   33.74
  -4   2   8   77.62    9.45
   4   2  -8   71.58    8.15
   4   2  -8   79.30    7.88
   4  -2  -8   81.19    9.28
  -4  -2   8   70.88    9.55
  -4  -2   8   75.30    8.26
  -4  -2   8   89.39    7.99
   4   2  -8   98.03    9.61
   4   2  -7 2699.20   77.62
   4  -2  -7 2671.88   82.10
   4   2  -7 2719.06   78.38
  -4   2   7 2975.74   83.56
  -4  -2   7 2983.94   79.41
  -4  -2   7 2612.02   82.16
  -4  -2   7 2952.31   78.43
   4   2  -7 2985.35   82.48
  -4   2   7 2677.87   82.81
   4   2  -6    5.02    3.89
  -4   2   6   -2.11    4.43
  -4   2   6    6.10    3.94
   4  -2  -6   -1.84    3.29
   4   2  -6    3.94    3.29
  -4   2   6    2.91    3.18
   4  -2  -6    1.24    3.40
  -4  -2   6    0.81    3.67
  -4  -2   6    2.32    2.70
   4   2  -5 2292.34   66.02
  -4  -2   5 2142.01   58.35
  -4  -2   5 2074.75   62.51
   4  -2  -5 2018.12   64.13
  -4  -2   5 2136.45   61.11
  -4  -2   5 2257.53   65.96
  -4   2   5 2315.72   66.02
   4   2  -5 2164.57   61.05
   4  -2  -5 2220.28   63.10
  -4   2   5 2035.66   65.37
   4   2  -4  211.77   12.09
  -4  -2   4  234.55    9.72
   4  -2  -4  254.95   13.01
  -4  -2   4  224.51   11.98
  -4  -2   4  208.91   13.66
  -4   2   4  238.00   14.47
   4   2  -4  229.63   14.14
  -4   2   4  202.97   14.14
  -4   2   3  536.51   24.02
  -4  -2   3  561.67   19.06
   4   2  -3  555.84   23.10
   4   2  -3  565.07   21.65
  -4   2   3  601.56   24.29
  -4  -2   3  593.52   23.21
   4   2  -3  538.51   22.62
   4  -2  -3  595.95   21.16
  -4   2   3  531.93   20.24
   4  -2  -2   22.83    5.51
   4   2  -2   17.11    4.26
   4  -2  -2   22.89    4.16
  -4  -2   2   23.37    2.86
   4   2  -2   20.40    2.75
  -4   2   2   16.03    3.29
  -4  -2   2   25.69    4.80
   4   2  -2   21.05    4.70
   4  -2  -1  109.80    7.56
   4   2  -1   99.59    8.96
  -4   2   1  103.91    7.61
  -4  -2   1  112.66    6.32
  -4  -2   1  117.19    8.26
   4   2  -1  111.25    8.10
   4  -2  -1  107.96    9.66
   4  -2   0    0.76    3.45
   4  -2   0    7.67    3.08
  -4  -2   0    5.02    2.43
  -4   2   0    2.91    1.84
   4  -2   0    1.67    3.62
  -4   2   0    9.39    3.35
   4   2   0    5.83    2.65
   4   2   0    6.32    3.83
  -4   2  -1   73.63    7.07
   4   2   1   72.17    7.94
  -4  -2  -1   77.57    7.29
  -4   2  -1   69.58    5.67
  -4   2  -1   81.46    8.42
   4  -2   1   74.87    8.31
   4   2   1   72.06    7.40
   4   2   1   72.87    5.83
   4   2   1   74.33    6.80
   4  -2   1   81.02    7.61
   4   2   2   12.63    3.99
  -4   2  -2   15.33    4.80
  -4   2  -2   18.35    4.43
   4  -2   2   19.49    5.34
  -4   2  -2   11.98    2.97
   4   2   2   14.84    4.10
   4   2   2   12.52    2.59
  -4  -2  -2    7.29    3.29
   4  -2   2   19.16    4.48
   4  -2   3 1337.10   41.19
   4   2   3 1393.78   45.83
   4  -2   3 1311.46   46.64
  -4   2  -3 1454.67   42.91
   4   2   3 1280.37   44.32
  -4  -2  -3 1415.59   45.34
  -4   2  -3 1314.05   47.13
  -4  -2  -3 1281.12   45.29
  -4   2  -3 1261.20   44.21
  -4  -2  -4   21.70    6.69
  -4   2  -4    9.18    4.91
   4   2   4   23.64    7.29
   4  -2   4   13.39    5.88
  -4   2  -4   19.92    6.26
   4  -2   4    7.99    3.29
   4   2   4    0.76    4.05
  -4  -2  -5 2289.43   73.90
  -4   2  -5 2334.66   75.14
   4   2   5 2500.38   69.15
   4   2   5 2331.75   71.25
   4  -2   5 2341.79   74.39
  -4   2  -6   29.10    7.83
  -4  -2  -6   30.34    7.56
   4  -2   6   30.93    6.42
   4  -2   6   23.16    6.96
   4   2   6   34.76    7.02
   4   2   6   42.59    8.04
   4   2   7  973.76   39.41
  -4  -2  -7  975.05   44.80
   4  -2   7  986.33   39.84
   4   2   7  944.01   40.76
   4  -2   7 1017.16   44.32
  -4   2  -7  943.20   44.21
  -4  -2  -8    8.64    6.10
  -4   2  -8   22.29    8.31
   4  -2   8   23.37    8.37
   4   2   8   24.02    7.23
   4  -2   8   20.78    6.32
   4   2   8   34.71    7.40
   4  -2   9  121.19    8.42
   4   2   9  137.81   12.58
   4   2   9  124.86   14.36
   4   2   9  132.63   14.09
   4  -2   9  123.67   14.03
   4  -2   9  123.45   15.33
  -4  -2  -9  133.39   16.90
  -4   2  -9  129.18   16.41
   4   2  10   28.18    6.05
  -4   2 -10   21.54    8.04
  -4  -2 -10   17.33    8.53
   4  -2  10   22.19    7.67
   4   2  10   19.70    6.48
   4  -2  10   34.82    9.12
   4   2  11   75.20    9.55
   4  -2  11   39.78    9.99
  -4   2 -11   70.82   13.77
  -4  -2 -11   64.02   13.44
   4   2  11   57.00   11.01
   4  -2  12    9.01    8.42
  -4   2 -12   -1.94    7.50
   4   2  12   -4.43    6.21
  -4  -2 -12   -2.11    7.23
  -4   2 -13   -4.48    8.42
   4   2  13    5.45    6.91
  -4  -2 -13    7.61    8.74
   4  -2  13    1.73    6.05
  -4   2 -14   16.57   11.17
  -4  -2 -14    9.66    8.74
   4   2  14    1.08    6.59
   4  -2  14   -7.56    7.07
   4  -2  15   96.36   16.68
   4   2  15   80.59   15.01
   4   3 -18   25.32    9.55
   4   3 -17   74.49   14.84
  -4   3  17   75.20   16.68
  -4  -3  17   75.84   14.57
  -4   3  16   33.90    8.15
  -4  -3  16   39.46   12.36
  -4   3  16   53.82   17.54
   4   3 -16   48.20   11.98
   4  -3 -16   47.02   10.74
   4   3 -15  303.86   26.40
  -4   3  15  336.14   24.51
  -4  -3  15  298.57   28.07
  -4   3  15  299.86   29.37
   4  -3 -15  289.93   24.02
   4   3 -14  404.75   28.83
  -4  -3  14  379.48   30.34
  -4   3  14  425.53   34.98
   4  -3 -14  366.47   26.23
  -4   3  14  406.20   26.83
   4   3 -13  522.69   32.01
  -4  -3  13  539.16   34.98
   4  -3 -13  525.45   31.04
   4   3 -13  575.43   26.72
  -4   3  13  526.04   30.18
  -4  -3  12  278.65   23.81
   4  -3 -12  292.85   21.59
   4   3 -12  298.62   17.54
   4   3 -12  296.89   22.46
  -4   3  12  306.18   21.59
   4   3 -11  670.66   28.34
   4   3 -11  602.59   31.52
   4  -3 -11  568.58   30.77
  -4  -3  11  593.36   34.49
   4   3 -11  615.76   26.34
  -4   3  11  581.37   31.09
  -4  -3  11  678.97   28.18
   4   3 -10  471.90   22.62
   4   3 -10  448.04   24.78
   4  -3 -10  455.27   25.91
   4   3 -10  434.76   20.57
  -4  -3  10  412.20   26.67
  -4  -3  10  470.01   21.70
  -4   3  10  487.07   26.67
   4   3  -9  269.53   17.49
   4  -3  -9  236.81   17.87
   4   3  -9  276.70   14.84
  -4  -3   9  262.35   19.54
  -4  -3   9  289.93   15.55
  -4   3   9  259.22   18.68
   4   3  -9  319.19   17.81
   4  -3  -8  314.49   19.81
   4   3  -8  295.27   15.01
   4   3  -8  314.98   17.49
  -4  -3   8  325.50   17.60
  -4  -3   8  316.16   20.46
  -4  -3   8  317.35   15.71
   4   3  -8  339.92   18.41
  -4   3   8  304.45   19.86
   4   3  -7    3.35    3.35
  -4   3   7    4.64    4.86
   4   3  -7   -0.05    2.59
   4  -3  -7   -3.02    4.59
  -4  -3   7    0.81    2.75
   4   3  -7   -1.89    2.59
  -4  -3   7    2.54    5.18
  -4  -3   7   -1.24    2.32
  -4   3   6   60.84    8.74
   4   3  -6   70.98    6.42
  -4  -3   6   73.90    6.21
  -4  -3   6   67.42    8.37
   4   3  -6   71.42    6.42
  -4  -3   6   75.09    6.48
   4  -3  -5  471.25   20.13
   4   3  -5  478.00   22.73
  -4  -3   5  466.66   16.41
   4   3  -5  499.11   21.92
  -4  -3   5  440.10   20.19
  -4  -3   5  462.29   22.83
  -4   3   5  484.96   23.16
   4   3  -5  431.58   18.57
  -4   3   5  420.56   22.51
  -4  -3   4  227.20   14.09
  -4  -3   4  195.52    7.88
  -4  -3   4  186.23   11.12
   4  -3  -4  195.52   11.34
   4   3  -4  221.64   12.36
   4   3  -4  198.27   11.23
  -4   3   4  219.70   14.25
   4   3  -4  213.39   13.93
  -4   3   4  185.75   13.77
  -4  -3   3 1529.81   47.83
   4   3  -3 1523.93   43.13
   4   3  -3 1543.69   48.15
  -4  -3   3 1445.44   42.32
  -4   3   3 1521.61   48.64
   4   3  -3 1451.38   47.02
   4  -3  -3 1453.05   42.91
  -4   3   3 1373.43   47.93
  -4   3   2  613.00   25.53
  -4   3   2  535.49   24.29
  -4  -3   2  619.97   23.86
  -4   3   2  540.99   19.76
   4   3  -2  608.04   25.05
   4   3  -2  576.19   19.38
   4  -3  -2  566.04   20.13
   4   3  -2  555.03   23.10
   4  -3  -2  616.08   25.48
   4  -3  -1 3607.42   93.28
   4   3  -1 3860.43  100.35
  -4  -3   1 3619.84   90.31
   4   3  -1 3719.54   90.47
  -4   3   1 3575.79   93.06
   4   3  -1 3568.61   96.63
  -4   3   1 3469.55   98.84
   4  -3  -1 3740.27   99.81
  -4   3   0  354.81   15.22
   4   3   0  391.79   14.90
  -4  -3   0  360.70   14.63
   4  -3   0  352.82   18.30
   4   3   0  348.66   16.09
   4  -3   0  382.51   15.55
   4  -3   0  381.91   18.46
   4   3   0  384.29   19.33
  -4   3  -1 1104.88   35.90
   4   3   1 1090.52   35.25
   4  -3   1 1106.23   39.62
   4   3   1 1108.82   36.98
  -4   3  -1 1209.44   35.74
  -4  -3  -1 1076.05   36.11
   4   3   1 1195.73   36.44
   4   3   1 1257.91   41.89
   4  -3   1 1218.67   39.03
  -4   3  -2  885.28   36.33
   4   3   2  998.70   34.28
   4   3   2  914.97   33.20
   4  -3   2  880.75   35.79
  -4  -3  -2 1064.17   36.06
  -4   3  -2 1029.57   32.82
  -4   3  -2  961.88   33.20
   4  -3   2 1043.61   33.95
  -4  -3  -3  259.16   16.36
  -4   3  -3  274.92   18.14
  -4   3  -3  308.18   16.09
   4  -3   3  293.38   18.25
   4   3   3  279.46   15.71
  -4  -3  -3  305.15   16.41
   4  -3   3  291.71   15.28
   4   3   3  294.79   16.95
   4  -3   3  303.48   15.06
   4  -3   4   12.36    3.35
   4   3   4    8.04    3.67
  -4  -3  -4   -0.27    4.91
   4  -3   4   13.66    3.99
   4  -3   4    6.48    4.21
  -4   3  -4   14.41    4.32
  -4  -3  -4   11.98    3.67
  -4   3  -4    8.26    4.97
  -4  -3  -5  101.92   11.71
  -4   3  -5   84.32   11.55
   4  -3   5  103.80   10.15
  -4   3  -5  115.46   10.63
   4  -3   5  107.96   11.98
   4   3   5   91.88    9.82
   4  -3   5  103.37    7.94
  -4  -3  -6   45.51    8.26
  -4   3  -6   50.20    9.61
   4   3   6   61.70    8.64
   4  -3   6   57.38    9.28
  -4  -3  -6   76.81   11.50
   4  -3   6   57.81    8.37
   4  -3   6   60.46    5.72
   4  -3   7    1.84    1.78
  -4   3  -7    3.56    4.10
  -4  -3  -7   -7.99    5.94
   4  -3   7    2.54    3.78
   4   3   7    0.38    3.94
   4  -3   7    7.23    6.53
   4   3   7   -4.75    6.80
  -4  -3  -8  405.99   28.12
  -4   3  -8  457.65   30.23
   4  -3   8  427.80   26.02
   4   3   8  416.30   25.64
   4   3   8  442.21   26.23
   4  -3   8  431.20   28.72
   4  -3   8  480.70   17.81
   4   3   9  474.81   25.48
  -4  -3  -9  456.78   31.42
   4  -3   9  441.35   27.69
   4   3   9  419.27   26.88
   4   3   9  442.05   27.53
   4  -3   9  453.01   30.55
  -4   3  -9  494.95   32.93
   4   3  10  176.30   15.11
  -4  -3 -10  144.67   19.16
   4   3  10  194.38   19.22
   4  -3  10  125.02   14.84
   4  -3  10  145.21   17.98
  -4   3 -10  162.54   19.38
   4   3  11  370.25   22.94
  -4  -3 -11  327.88   28.93
  -4   3 -11  358.92   30.45
   4  -3  11  295.98   24.67
   4   3  11  349.04   26.02
  -4  -3 -12  252.85   26.50
   4  -3  12  218.24   21.59
   4   3  12  285.13   24.72
  -4   3 -12  265.58   27.31
  -4   3 -13  203.13   24.99
  -4  -3 -13  194.55   24.40
   4   3  13  190.23   21.32
   4  -3  13  231.52   23.21
  -4  -3 -14  200.38   26.18
   4  -3  14  157.08   20.62
   4   3  14  171.71   21.81
   4   3  15   27.42    9.99
   4  -3  15   29.58   10.96
   4   4 -18  233.36   25.80
   4   4 -17   66.34   14.68
  -4  -4  17   80.59   15.38
  -4   4  17   56.14   20.24
   4   4 -16  313.95   27.91
   4  -4 -16  277.24   25.75
  -4  -4  16  324.53   29.58
  -4   4  16  244.05   28.93
  -4   4  16  347.53   26.29
  -4  -4  15  183.26   21.97
   4  -4 -15  140.73   17.65
   4   4 -15  183.16   20.08
  -4   4  15  123.56   22.35
  -4   4  15  184.13   18.46
  -4   4  14   24.99    7.77
   4   4 -14   18.46    6.86
   4  -4 -14   14.14    5.56
  -4  -4  14   22.62    9.55
  -4   4  13   24.08    7.72
   4   4 -13   17.87    6.53
  -4  -4  13   18.89    7.50
   4  -4 -13   21.32    7.77
   4   4 -12  106.02   12.96
  -4  -4  12   99.59   14.47
   4   4 -12  121.89   10.36
   4  -4 -12  104.88   12.90
  -4   4  12  123.78   14.36
  -4  -4  11    1.94    2.70
  -4   4  11    4.53    5.13
   4   4 -11    5.88    3.72
   4   4 -11   -6.48    5.07
  -4  -4  11   -3.29    6.42
   4  -4 -11    0.43    4.32
   4   4 -11    3.02    3.24
   4   4 -10  528.85   26.56
  -4  -4  10  440.27   27.91
   4  -4 -10  457.05   27.21
   4   4 -10  488.42   20.67
  -4  -4  10  514.00   22.02
  -4   4  10  497.32   28.18
   4   4 -10  520.97   23.97
  -4   4   9  102.02   11.93
   4   4  -9   97.65   10.26
   4   4  -9   95.33    9.50
   4   4  -9   90.31    7.45
  -4  -4   9   92.47   11.98
  -4  -4   9  100.30   10.04
   4  -4  -9   79.84   10.90
  -4  -4   9   77.35    7.23
  -4  -4   8 1816.50   55.71
   4  -4  -8 1685.71   60.08
   4   4  -8 1759.28   50.96
   4   4  -8 1795.02   55.65
  -4  -4   8 1843.12   51.82
  -4  -4   8 1718.64   60.46
   4   4  -8 1718.91   61.16
   4   4  -8 1922.90   57.71
  -4   4   8 1636.64   60.19
   4   4  -7  216.30   11.44
  -4  -4   7  216.35   15.65
   4   4  -7  232.93   12.96
  -4  -4   7  251.87   13.39
  -4  -4   7  229.20   11.93
  -4   4   7  178.08   15.22
  -4  -4   6  722.69   24.89
  -4  -4   6  679.35   29.37
   4   4  -6  730.84   24.72
  -4   4   6  700.02   31.52
   4   4  -6  763.66   31.20
   4   4  -6  732.52   24.45
   4   4  -5   10.26    2.91
  -4   4   5    7.72    4.26
   4  -4  -5   12.52    3.40
  -4  -4   5    8.58    1.94
   4   4  -5   10.20    4.53
   4   4  -5    9.55    2.21
  -4  -4   5   11.44    3.94
   4   4  -4  389.15   18.30
   4  -4  -4  409.44   16.57
  -4  -4   4  358.22   17.27
  -4  -4   4  395.25   20.24
   4   4  -4  399.46   20.24
   4   4  -4  354.49   15.87
  -4   4   4  428.44   21.32
  -4   4   4  356.38   20.51
  -4   4   3   22.46    5.88
   4   4  -3   15.49    3.78
   4  -4  -3   20.94    3.29
   4   4  -3   15.38    3.62
  -4  -4   3   21.16    5.07
  -4   4   3   15.33    4.53
   4   4  -2 1489.16   54.63
   4  -4  -2 1839.50   49.23
   4   4  -2 1900.50   51.01
  -4   4   2 1794.75   48.80
   4  -4  -2 1957.99   57.87
  -4   4   2 2041.98   58.52
   4   4  -2 1747.08   54.95
  -4   4   2 1778.82   56.73
   4  -4  -1  267.91   15.06
   4   4  -1  236.00   14.84
  -4  -4   1  220.08    8.74
   4   4  -1  238.81   10.58
   4   4  -1  224.29    8.69
   4  -4  -1  244.80   14.14
  -4   4   1  224.51   10.04
   4   4  -1  200.97   12.90
  -4   4   1  235.68   14.47
   4  -4  -1  234.87   10.31
  -4  -4   0  455.60   16.57
  -4   4   0  412.25   15.87
   4  -4   0  397.08   20.35
   4  -4   0  407.39   20.03
  -4   4   0  410.95   19.76
   4   4   0  416.89   18.73
   4   4   0  434.65   16.09
   4  -4   0  432.22   20.24
   4   4   0  467.26   22.13
  -4   4  -1  157.25    9.45
  -4  -4  -1  172.41   11.34
   4  -4   1  177.38   13.01
  -4   4  -1  179.16   10.80
   4   4   1  161.35   10.04
   4   4   1  156.71   10.36
   4  -4   1  161.83   12.47
   4  -4   1  188.28   12.04
   4   4   2 1872.21   54.90
  -4  -4  -2 1800.42   54.84
   4  -4   2 1746.17   57.65
   4   4   2 1796.04   53.44
  -4   4  -2 1849.00   54.74
  -4   4  -2 1683.60   58.46
  -4   4  -2 1775.26   52.79
   4  -4   2 1873.29   54.47
   4   4   3  119.89   10.36
  -4   4  -3  123.18   12.20
   4   4   3  132.41   10.20
  -4   4  -3  140.78   10.80
   4  -4   3  123.78   11.98
  -4  -4  -3  140.94   12.04
   4  -4   3  139.65    9.61
   4  -4   4 1036.97   37.95
  -4  -4  -4 1018.40   40.43
   4  -4   4 1024.01   42.05
   4   4   4 1061.96   37.79
  -4  -4  -4 1105.58   37.95
  -4   4  -4 1004.42   42.10
  -4   4  -4 1021.42   27.80
  -4   4  -4 1124.42   39.89
   4  -4   4 1136.24   34.82
  -4  -4  -5  350.23   22.24
  -4   4  -5  345.75   23.27
   4  -4   5  358.70   20.35
   4   4   5  367.12   20.03
   4  -4   5  371.76   23.75
   4  -4   5  381.81   16.14
  -4  -4  -6 1926.84   70.50
  -4   4  -6 1968.14   72.66
   4  -4   6 2021.31   67.04
   4   4   6 1976.50   66.13
   4  -4   6 1927.76   71.20
  -4  -4  -6 1894.07   71.09
   4  -4   6 2397.77   58.78
  -4  -4  -7  608.79   34.06
   4   4   7  618.78   30.18
   4  -4   7  625.20   34.33
  -4  -4  -7  596.43   33.52
   4  -4   7  610.31   30.88
   4  -4   7  662.29   21.65
  -4   4  -7  565.56   33.85
   4  -4   8  250.25   10.09
   4   4   8  269.63   18.62
  -4   4  -8  239.57   21.86
   4  -4   8  241.62   18.84
   4   4   8  235.95   18.25
   4  -4   8  257.92   21.81
  -4  -4  -8  219.38   20.67
   4  -4   8  233.41    9.61
  -4  -4  -9    3.94    6.75
   4   4   9    2.32    3.94
  -4   4  -9    1.62    6.26
   4   4   9  -12.31    9.07
   4  -4   9    5.56    5.56
   4  -4   9    5.72    5.51
   4   4  10   80.97   14.63
  -4   4 -10   42.70   10.36
  -4  -4 -10   62.94   13.39
   4   4  10   47.56    8.74
   4  -4  10   36.98    9.07
   4  -4  10   65.42   12.58
   4  -4  11   -2.16    5.02
  -4  -4 -11   -1.30    6.32
  -4   4 -11   -0.32    6.05
   4   4  11   14.30    6.42
   4   4  11   17.81    9.01
   4  -4  12   19.11    9.23
  -4  -4 -12   20.46    9.77
  -4   4 -12   12.25    6.91
   4   4  12   31.63   11.17
  -4  -4 -13   19.97    8.91
  -4   4 -13   21.00    9.50
   4  -4  13   28.45   10.04
   4   4  13   12.47    8.26
  -4  -4 -14   69.80   15.92
   4  -4  14  107.15   17.71
   4   4  14   61.54   13.71
   4   4  15    8.37    7.34
   4  -4  15   23.70    8.53
   4   5 -18   41.89   11.44
   4   5 -17   -2.05    7.07
   4  -5 -17   12.25    8.64
   4   5 -16  225.59   23.27
   4  -5 -16  209.61   21.92
  -4  -5  16  233.52   25.80
  -4   5  16  157.30   26.07
  -4   5  16  242.97   22.35
  -4   5  15    1.24    5.02
   4   5 -15   -5.40    5.88
   4  -5 -15    2.27    6.80
  -4  -5  14  579.00   38.22
   4  -5 -14  591.52   35.47
   4   5 -14  616.41   36.71
  -4   5  14  623.48   35.84
  -4   5  13   21.70    7.67
   4   5 -13   16.84    7.02
  -4  -5  13   13.23    8.26
   4  -5 -13   14.57    7.07
   4   5 -12  387.53   24.83
   4  -5 -12  328.96   24.35
  -4  -5  12  331.50   26.02
  -4   5  12  358.59   25.37
  -4  -5  11    1.51    4.70
  -4   5  11    0.27    4.43
   4   5 -11    5.40    3.24
   4   5 -11    6.37    3.94
   4  -5 -11    0.76    4.86
   4   5 -11    6.75    2.21
  -4  -5  11    4.10    2.48
   4   5 -10  450.90   24.51
   4  -5 -10  396.33   26.02
  -4  -5  10  428.77   27.15
  -4  -5  10  471.52   19.27
   4   5 -10  414.36   26.61
   4   5 -10  440.59   18.25
   4   5 -10  490.74   22.73
  -4   5  10  440.64   26.77
   4   5  -9   18.79    4.64
  -4  -5   9   20.94    5.40
  -4   5   9   13.28    5.61
   4   5  -9   20.78    5.40
   4  -5  -9   10.80    5.94
   4   5  -9   18.84    3.18
  -4  -5   9   27.42    3.83
   4   5  -9   22.73    6.42
  -4  -5   9   13.98    5.24
   4  -5  -8  256.89   19.06
   4   5  -8  237.62   11.50
   4   5  -8  248.74   14.95
  -4  -5   8  241.02   17.98
   4   5  -8  256.19   18.73
  -4  -5   8  262.02   15.22
   4   5  -8  278.86   16.41
  -4   5   8  242.59   18.57
   4   5  -7   39.24    4.37
  -4   5   7   39.35    7.88
  -4  -5   7   40.97    5.29
  -4  -5   7   39.84    7.07
   4   5  -7   43.56    5.67
  -4   5   6   83.99   10.31
   4   5  -6   87.83    6.10
   4   5  -6   95.06    6.86
  -4  -5   6   87.66    6.59
  -4  -5   6   74.39    8.80
   4   5  -5  385.64   13.71
  -4  -5   5  352.12   19.00
   4   5  -5  402.75   20.40
   4   5  -5  393.36   15.28
  -4   5   5  343.26   21.05
  -4  -5   4 2337.04   68.83
   4  -5  -4 2454.28   65.10
   4   5  -4 2536.39   70.61
  -4   5   4 2217.26   73.09
  -4   5   3    6.69    5.29
   4  -5  -3   -0.32    2.00
   4   5  -3    0.76    2.91
   4   5  -3    3.24    2.97
  -4   5   3    6.64    4.43
   4  -5  -2 4172.65  111.52
   4  -5  -2 3912.30   99.97
   4   5  -2 4248.87  111.63
  -4   5   2 4194.89  111.85
   4   5  -2 3881.10  109.20
  -4   5   2 3878.40  110.88
   4   5  -2 4145.98  104.88
   4  -5  -1  602.86   25.96
   4   5  -1  617.11   26.61
  -4   5   1  560.37   17.98
   4   5  -1  594.65   17.71
   4  -5  -1  592.44   18.30
   4  -5  -1  580.72   24.51
   4   5  -1  523.18   23.91
   4  -5  -1  555.84   25.21
  -4   5   1  588.39   25.75
   4  -5   0 2726.24   74.17
  -4  -5   0 2566.89   66.88
   4  -5   0 2401.38   73.79
  -4   5   0 2524.19   65.32
   4  -5   0 2482.25   73.52
   4   5   0 2544.11   66.72
   4   5   0 2389.13   71.74
  -4   5   0 2545.35   73.41
  -4   5  -1  115.41    7.34
   4  -5   1  115.84    9.77
  -4  -5  -1  111.69    8.53
  -4   5  -1  122.81    9.88
   4  -5   1  110.88   10.53
   4  -5   1  117.52   10.69
   4   5   1  107.75    8.15
  -4   5  -1  112.01    9.66
   4   5   1  115.95    8.37
   4  -5   2 1379.69   43.67
  -4   5  -2 1483.71   45.72
  -4  -5  -2 1324.52   43.99
   4  -5   2 1316.70   47.18
   4   5   2 1397.67   43.99
  -4   5  -2 1284.36   48.47
   4   5   2 1335.70   42.00
   4  -5   2 1292.03   46.15
  -4   5  -2 1365.33   41.24
   4  -5   3   90.42    7.72
  -4  -5  -3   74.39    8.47
   4   5   3   69.47    7.83
   4   5   3   76.76    7.67
  -4   5  -3   80.32   10.53
   4  -5   3   77.35    9.72
  -4   5  -3   89.28    8.96
   4  -5   4  503.86   19.81
  -4  -5  -4  423.64   23.91
   4   5   4  474.06   21.65
   4  -5   4  477.08   26.50
  -4   5  -4  473.36   16.36
  -4   5  -4  438.27   26.02
   4  -5   5   23.32    3.56
  -4  -5  -5   21.38    6.32
  -4   5  -5   17.22    6.10
   4   5   5   25.53    5.45
   4  -5   5   18.46    6.26
  -4  -5  -5   21.54    5.88
  -4  -5  -5   25.69    5.18
  -4   5  -5   21.75    2.65
  -4  -5  -6    2.32    4.97
   4  -5   6    5.02    2.27
  -4  -5  -6    5.29    4.32
  -4   5  -6    8.04    6.75
   4  -5   6   -1.78    4.21
   4   5   6   -1.84    4.05
   4  -5   6    3.94    4.97
  -4  -5  -7   -7.34    6.32
   4  -5   7    2.00    1.13
   4  -5   7    3.13    5.07
  -4   5  -7   -3.62    5.56
   4  -5   7   -0.27    4.37
   4   5   7    2.59    3.62
  -4  -5  -7   -2.43    5.45
  -4  -5  -8   88.15   13.01
  -4   5  -8  107.26   14.63
  -4  -5  -8   90.63   13.71
   4   5   8   92.90   11.77
   4  -5   8   92.04   13.33
   4  -5   8  103.80   12.79
   4   5   8   87.93   10.74
  -4  -5  -9    9.18    5.18
   4   5   9   -1.35    4.05
  -4   5  -9    2.48    4.64
  -4  -5  -9    4.64    5.18
   4  -5   9    5.61    5.61
   4  -5   9   15.22    7.94
   4   5  10  486.26   28.72
  -4   5 -10  457.05   33.90
   4  -5  10  458.40   29.91
   4  -5  10  507.47   34.28
  -4  -5 -10  444.21   33.36
   4   5  10  389.47   29.47
  -4  -5 -11    3.18    6.42
   4   5  11   -1.62    4.75
  -4   5 -11    4.37    6.21
   4  -5  11    1.84    5.13
   4   5  11    0.22    9.23
  -4  -5 -12  528.36   39.95
   4  -5  12  537.81   35.68
  -4   5 -12  583.75   41.46
   4   5  12  484.58   34.28
  -4   5 -13    2.21    7.94
  -4  -5 -13   -7.94    8.21
   4  -5  13    7.02    5.72
   4   5  13    2.05    9.01
   4   5  14  157.14   20.51
   4  -5  14  186.67   22.29
   4  -5  15    6.53    7.13
   4   5  15    0.54    7.07
   4   6 -18   12.20    8.42
   4   6 -17  159.46   20.51
   4  -6 -17  162.54   20.73
  -4   6  16   45.94   10.74
   4   6 -16   47.07   11.55
   4  -6 -16   43.99   10.96
  -4  -6  16   39.57   12.20
   4   6 -15  169.28   19.06
   4  -6 -15  161.56   19.06
  -4  -6  15  177.16   21.65
  -4   6  15  176.79   19.86
  -4   6  14   63.48   11.88
   4   6 -14   54.63   10.69
  -4  -6  14   45.99   11.28
   4  -6 -14   38.97    9.23
  -4   6  13   39.51    9.39
   4   6 -13   36.28    8.58
  -4  -6  13   21.11    8.85
   4  -6 -13   44.59    9.88
  -4   6  12   34.49    8.58
   4   6 -12   22.35    6.59
  -4  -6  12   18.19    7.67
   4  -6 -12   37.79    8.74
  -4   6  11    5.88    4.86
  -4  -6  11    4.26    5.67
   4   6 -11    2.00    4.37
   4  -6 -11    3.51    4.48
   4   6 -11   -5.29    4.70
   4   6 -10  198.97   15.55
   4  -6 -10  157.62   16.19
  -4  -6  10  199.51   18.41
  -4  -6  10  212.20   10.63
   4   6 -10  208.10   18.25
   4   6 -10  213.12   14.41
  -4   6  10  189.09   17.76
  -4   6   9   90.42   11.82
   4   6  -9   89.88    9.50
  -4  -6   9  103.21   10.04
   4   6  -9   85.40    5.72
  -4  -6   9   73.04   10.74
   4   6  -9   91.34   11.98
   4   6  -9  105.75    9.99
   4  -6  -9   78.70   11.44
  -4   6   8  744.45   36.44
   4  -6  -8  738.62   35.90
   4   6  -8  817.16   31.04
   4   6  -8  820.13   24.35
  -4  -6   8  779.10   36.06
  -4  -6   8  846.04   31.20
   4   6  -8  786.44   36.49
  -4   6   7  438.16   26.02
   4   6  -7  471.58   16.30
   4   6  -7  500.56   20.57
  -4  -6   7  472.87   25.37
  -4  -6   7  514.11   20.51
  -4   6   6  861.10   38.49
  -4  -6   6  906.34   36.92
   4   6  -6  961.50   27.80
   4   6  -6  942.29   29.91
  -4   6   5  258.68   17.92
  -4  -6   5  240.00   15.82
   4   6  -5  248.20   10.26
   4   6  -5  278.32   16.90
   4   6  -5  259.92   11.34
   4  -6  -4  235.63   11.39
   4   6  -4  251.66   15.22
  -4   6   4  228.72   16.79
   4   6  -3  668.82   26.23
   4  -6  -3  653.38   20.62
  -4   6   3  611.12   28.77
   4   6  -2 1110.98   36.06
   4  -6  -2 1167.55   41.03
   4  -6  -2 1058.02   28.88
   4  -6  -2 1023.15   36.33
   4  -6  -2  962.64   38.92
  -4   6   2 1074.59   40.16
   4  -6  -1  130.09   10.96
   4   6  -1  117.19    6.15
   4  -6  -1  113.68    9.88
  -4   6   1  118.43   10.69
   4   6  -1   94.25    9.61
   4  -6  -1  102.89   10.47
  -4   6   1  116.33   10.85
  -4   6   0    3.29    3.40
   4  -6   0    3.18    3.24
  -4   6   0    3.67    1.35
   4  -6   0    8.10    4.26
   4  -6   0    5.18    4.26
   4   6   0    1.62    1.62
  -4   6  -1  405.18   15.01
   4  -6   1  429.20   20.24
   4   6   1  423.42   17.81
   4  -6   1  415.65   21.32
   4   6   1  413.82   17.33
   4  -6   1  374.41   20.51
  -4   6  -1  410.41   20.24
  -4   6  -1  399.78   20.67
   4  -6   2  126.37    9.77
  -4  -6  -2  116.22    9.77
   4   6   2  111.96    8.31
  -4   6  -2  114.60   10.47
   4  -6   2  107.21   11.17
   4   6   2  114.71    9.55
   4  -6   2  107.04   10.53
  -4   6  -2  120.70    8.10
  -4   6  -2  106.34    9.28
   4  -6   3  498.73   21.21
  -4  -6  -3  513.68   24.40
   4   6   3  505.42   20.89
  -4   6  -3  443.34   26.40
   4  -6   3  483.07   24.24
   4   6   3  499.43   23.48
   4  -6   3  507.42   26.23
   4  -6   4  332.52   15.33
  -4  -6  -4  284.75   18.84
  -4   6  -4  281.94   20.51
   4   6   4  319.46   16.68
   4  -6   4  323.29   21.48
  -4  -6  -4  297.81   21.00
   4  -6   5  367.50   23.97
   4  -6   5  406.26   16.46
  -4  -6  -5  371.71   23.10
  -4   6  -5  322.64   23.64
  -4  -6  -5  403.83   19.76
  -4   6  -5  393.25   15.38
   4   6   5  360.75   19.16
  -4  -6  -5  335.65   23.54
   4  -6   6  473.03   16.90
   4   6   6  443.34   22.56
   4  -6   6  433.14   27.64
  -4   6  -6  478.21   17.06
  -4   6  -6  428.88   28.39
  -4  -6  -6  431.25   26.72
  -4  -6  -6  379.81   26.34
   4  -6   7  664.02   19.27
  -4  -6  -7  711.41   37.14
  -4   6  -7  679.40   37.62
   4   6   7  670.66   30.39
   4  -6   7  660.45   36.49
   4  -6   7  714.87   34.93
  -4  -6  -7  622.94   35.84
  -4  -6  -8  267.96   22.94
   4   6   8  293.28   21.81
  -4   6  -8  298.57   24.99
   4  -6   8  295.06   24.18
  -4  -6  -8  284.59   23.97
   4  -6   8  308.12   22.56
  -4  -6  -9   10.47    7.61
  -4  -6  -9   15.87    7.67
  -4   6  -9   16.73    8.58
   4  -6   9   12.42    6.75
   4  -6   9   20.57    7.13
   4   6   9   21.21    6.26
  -4  -6 -10   39.78    9.77
  -4  -6 -10   62.67   12.36
   4   6  10   53.55   10.04
  -4   6 -10   51.82   11.17
   4  -6  10   43.18    9.82
  -4  -6 -11    9.23    6.15
  -4  -6 -11    3.83    6.69
  -4   6 -11   14.41    8.91
   4  -6  11    2.59    5.40
   4   6  11    9.07   10.96
   4   6  11   13.60    6.48
  -4  -6 -12   -3.08    8.31
  -4  -6 -12   16.19   10.04
   4   6  12   -3.51    5.99
   4  -6  12   -3.29    6.48
   4   6  12  -13.44   11.23
  -4   6 -12   -2.65    7.88
  -4  -6 -13   46.80   12.36
  -4  -6 -13   58.95   14.41
   4   6  13   31.90   23.48
  -4   6 -13   58.35   15.06
   4  -6  13   44.86   11.71
   4  -6  14   26.83    8.74
   4   6  14   60.73   14.74
   4   6  15   45.02   12.85
   4   7 -18    0.32    6.48
  -4   7  17   15.49    7.88
   4   7 -17    5.51    6.59
   4  -7 -17    8.80    6.86
  -4   7  16   18.08    8.53
   4   7 -16    6.48    6.96
  -4  -7  16    3.45    7.45
   4  -7 -16    0.27    6.15
  -4   7  15  141.43   17.71
   4   7 -15  139.32   17.60
  -4  -7  15  124.05   18.35
   4  -7 -15  146.50   18.62
  -4  -7  14   -0.81    7.02
  -4   7  14    2.86    5.88
   4   7 -14   -0.11    5.02
   4  -7 -14  -10.20    7.34
   4  -7 -13  585.47   36.60
   4   7 -13  662.56   35.84
  -4   7  13  603.77   36.76
  -4  -7  13  636.76   38.87
  -4   7  12    7.40    6.15
   4   7 -12    0.05    4.32
  -4  -7  12   -2.38    5.51
   4  -7 -12   -4.91    6.15
  -4   7  11  381.00   26.94
   4   7 -11  420.19   24.67
  -4  -7  11  377.16   27.53
   4   7 -11  428.28   28.02
   4  -7 -11  358.59   26.83
   4   7 -10   26.88    5.45
  -4   7  10   26.34    7.13
  -4  -7  10   30.34    8.64
   4   7 -10   19.11    5.51
   4  -7 -10   14.84    5.51
   4   7 -10   16.52    5.72
  -4   7   9   52.36    9.28
   4   7  -9   43.67    6.91
  -4  -7   9   43.94    9.23
  -4  -7   9   61.75    7.67
   4  -7  -9   49.12    8.91
   4   7  -9   46.64    8.85
  -4   7   8    5.83    5.56
   4   7  -8    6.69    3.67
   4  -7  -8    1.08    4.21
  -4  -7   8    3.13    4.16
   4   7  -8    2.97    4.05
  -4   7   7   24.13    6.21
   4   7  -7   27.80    4.37
   4   7  -7   20.13    2.21
  -4  -7   7   34.93    7.72
   4   7  -7   26.45    6.64
  -4   7   6   73.31   10.58
   4   7  -6   71.42    6.10
  -4  -7   6   73.09    9.50
   4   7  -6   71.15    4.43
  -4   7   5   36.98    7.34
   4   7  -5   44.59    3.89
  -4  -7   5   44.70    7.99
   4   7  -5   45.88    4.21
   4  -7  -4   37.03    4.10
  -4   7   4   31.96    7.23
  -4  -7   4   40.86    7.45
   4   7  -4   37.73    3.08
   4   7  -4   45.18    6.91
  -4   7   3  106.18   11.77
  -4  -7   3  113.68   11.28
   4   7  -3  112.55    5.02
   4   7  -3  131.98   10.58
   4  -7  -3  107.64    5.83
   4  -7  -3  110.28   11.82
  -4   7   2   -1.19    3.94
   4  -7  -2   -0.65    3.78
   4   7  -2    4.37    3.40
   4  -7  -2    3.45    3.56
  -4  -7   2   -0.92    3.89
   4   7  -2   -0.27    0.86
   4   7  -1  636.43   20.24
  -4  -7   1  652.46   29.20
   4  -7  -1  576.03   27.10
   4  -7  -1  591.20   25.69
  -4   7   1  601.07   27.96
   4  -7   0  123.78   10.80
  -4  -7   0  110.98   11.66
   4  -7   0  102.94   10.04
   4  -7   0  106.56   10.47
   4   7   0  123.45    8.10
  -4   7   0  130.04   11.50
   4  -7   1  954.86   34.66
  -4   7  -1  911.52   26.07
  -4  -7  -1  861.53   37.46
   4   7   1  909.57   31.42
   4   7   1  908.76   29.53
   4  -7   1  860.13   35.09
   4  -7   1  862.29   34.87
  -4   7  -1  921.18   34.93
  -4   7  -2   -1.24    3.45
   4   7   2    1.08    2.05
  -4   7  -2    0.05    1.84
   4  -7   2   -1.73    2.48
   4   7   2   -1.03    2.59
  -4  -7  -2    0.81    4.21
   4  -7   2    0.97    3.45
   4  -7   2   -2.27    4.05
  -4  -7  -3  508.88   27.64
   4  -7   3  550.22   22.51
   4   7   3  481.83   23.54
  -4   7  -3  473.79   27.58
   4   7   3  484.80   20.30
   4  -7   3  505.47   27.04
   4  -7   3  496.30   24.62
  -4   7  -3  498.03   22.19
   4  -7   4   65.59    6.59
  -4  -7  -4   66.23    8.96
  -4  -7  -4   64.08   10.09
   4   7   4   71.04    7.23
   4  -7   4   51.71    8.64
  -4   7  -4   78.11   11.39
   4  -7   4   64.83    8.58
   4  -7   5    7.83    2.65
  -4  -7  -5   10.15    4.48
  -4  -7  -5   -1.40    4.43
   4   7   5    5.07    2.75
  -4   7  -5    9.18    5.99
   4  -7   5    4.64    4.86
  -4   7  -5    1.89    2.16
   4   7   6   -1.40    2.91
  -4   7  -6    2.91    4.64
  -4  -7  -6    4.10    4.64
   4  -7   6   -0.49    1.19
   4  -7   6   -1.94    5.18
  -4  -7  -6    2.54    4.48
  -4   7  -6    2.00    1.89
  -4  -7  -7  105.64   14.52
   4  -7   7   99.16   13.55
   4   7   7   97.92   12.74
  -4  -7  -7  114.82   14.68
   4   7   7  104.18   10.36
  -4   7  -7  115.46   15.49
  -4   7  -7  126.75    8.21
  -4  -7  -8   11.82    6.69
  -4  -7  -8   11.28    6.96
   4   7   8   -0.81    4.43
  -4   7  -8    9.50    6.96
   4  -7   8    4.86    5.83
  -4  -7  -9  345.21   27.85
  -4   7  -9  315.09   27.04
   4  -7   9  337.06   25.26
   4  -7   9  342.35   27.42
  -4  -7  -9  314.38   26.50
   4   7   9  322.70   24.08
  -4   7 -10   11.44    7.99
  -4  -7 -10   -1.40    5.56
  -4  -7 -10    9.39    7.56
   4  -7  10   -8.80    5.88
   4   7  10   -1.78    5.13
   4   7  11  379.05   27.26
  -4  -7 -11  350.33   30.77
  -4   7 -11  357.08   31.74
   4  -7  11  357.41   28.77
  -4  -7 -11  337.70   29.58
  -4  -7 -12    6.05    7.83
  -4  -7 -12    2.59    6.48
   4   7  12   -2.00    5.18
   4  -7  12   18.35    9.61
   4   7  12   -6.80   12.74
  -4   7 -12    2.21    6.21
  -4  -7 -13  108.72   18.19
  -4   7 -13  141.75   21.97
   4  -7  13  121.19   18.35
  -4  -7 -13  119.14   19.16
   4   7  13  212.14   28.18
   4  -7  14    2.97    7.02
   4   7  14   -6.42   14.25
  -4   8  17   21.16    9.28
  -4   8  16   92.74   15.98
   4   8 -16  102.56   15.82
  -4  -8  16  122.91   18.68
   4  -8 -16  105.15   17.33
  -4   8  15   27.42    9.39
   4   8 -15   22.83    8.64
  -4  -8  15   22.24    8.37
   4  -8 -15   -3.62    9.39
  -4   8  14   37.19   11.12
   4   8 -14   48.58   10.53
  -4  -8  14   45.94   11.39
   4  -8 -14   46.37   10.31
  -4   8  13   25.42    8.69
   4   8 -13   41.24    9.07
  -4  -8  13   21.75    8.10
   4  -8 -13   26.45    9.18
  -4   8  12   24.99    8.04
   4   8 -12   25.59    6.48
  -4  -8  12   19.16    7.77
   4  -8 -12   28.12    8.69
   4   8 -12   25.15    7.45
  -4   8  11   -5.94    5.72
   4   8 -11   -2.48    4.32
  -4  -8  11    4.53    5.99
   4  -8 -11    5.13    4.97
   4   8 -11   -2.38    5.34
  -4   8  10  116.44   14.90
   4   8 -10  132.52   12.69
  -4  -8  10  121.67   14.57
   4  -8 -10  134.25   15.33
   4   8 -10  110.01   13.50
  -4   8   9   -2.86    5.45
  -4  -8   9    3.56    5.61
   4   8  -9   -2.38    3.78
   4   8  -9   -0.70    4.21
   4  -8  -9    6.15    5.07
   4   8  -8   -2.75    3.02
  -4   8   8   11.44    6.32
  -4  -8   8    3.40    4.26
   4  -8  -8   -0.59    4.48
   4   8  -8    2.86    4.53
   4   8  -7  826.17   38.92
   4  -8  -7  834.60   39.08
  -4   8   7  844.37   40.32
  -4  -8   7  848.85   38.54
   4   8  -7  900.51   31.04
  -4   8   6  557.30   30.34
   4  -8  -6  536.30   29.31
   4   8  -6  590.93   21.11
   4   8  -6  545.74   15.76
   4   8  -6  566.26   29.64
   4   8  -6  529.44   15.76
  -4   8   5  159.67   15.28
   4  -8  -5  134.52   14.14
   4   8  -5  170.15    8.85
   4   8  -5  157.68    8.10
  -4  -8   5  184.99   14.84
  -4   8   4  272.33   19.59
   4  -8  -4  261.70   18.68
  -4  -8   4  288.47   18.95
   4   8  -4  299.65   11.66
   4  -8  -4  319.03   12.52
  -4   8   3  150.39   13.87
  -4  -8   3  182.51   14.57
   4   8  -3  164.53    7.40
   4  -8  -3  144.51   11.01
   4  -8  -3  140.73    6.10
   4  -8  -3  151.31   13.71
  -4   8   2  286.96   19.27
   4  -8  -2  287.02   16.30
   4   8  -2  305.15   11.71
   4   8  -2  285.99   17.17
   4  -8  -2  284.42   18.62
  -4  -8   2  274.87   18.68
  -4   8   1    2.48    3.51
   4  -8  -1    2.97    3.83
   4   8  -1    1.35    1.51
  -4  -8   1    6.21    4.21
   4  -8  -1    3.56    3.51
   4   8  -1    3.99    3.08
   4  -8   0   57.49    7.56
  -4   8   0   47.72    7.02
  -4  -8   0   69.69    9.66
   4   8   0   83.40    6.75
   4  -8   0   43.78    6.91
   4   8   1  130.15    8.04
   4  -8   1  141.00   11.50
  -4  -8  -1  141.16   13.55
   4   8   1  149.63   10.36
  -4   8  -1  120.92    5.24
   4  -8   1  110.61   11.07
   4  -8   1  122.32   11.71
  -4   8  -1  128.31   11.50
  -4  -8  -2  130.85   13.44
   4  -8   2  141.75   11.44
   4   8   2  139.54   10.90
   4  -8   2  136.84   13.06
   4  -8   2  129.28   11.71
   4   8   2  138.08    8.58
  -4   8  -2  148.34   12.04
  -4   8  -2  127.66    7.34
  -4   8  -3   52.47    6.91
   4  -8   3   54.79    6.69
  -4   8  -3   57.49    9.82
  -4  -8  -3   37.84    8.04
   4  -8   3   43.94    8.31
   4   8   3   52.96    5.61
   4  -8   3   33.74    6.10
  -4  -8  -4  493.92   29.31
   4  -8   4  566.04   22.78
  -4   8  -4  545.47   30.88
   4  -8   4  548.71   30.01
   4   8   4  526.26   21.70
   4  -8   4  522.21   26.02
   4  -8   5  202.00   11.23
  -4   8  -5  188.01   17.81
   4   8   5  182.67   12.15
   4  -8   5  210.20   18.19
  -4   8  -5  180.24   11.66
   4  -8   5  179.38   14.68
  -4  -8  -5  178.51   17.44
  -4   8  -6   97.49   13.66
   4  -8   6  105.15    6.86
  -4  -8  -6   99.59   13.60
   4   8   6   86.75    8.69
   4  -8   6   77.73   11.93
   4  -8   6   88.04   10.74
  -4   8  -6   96.19    8.21
  -4  -8  -7  115.46   15.28
  -4  -8  -7   89.77   13.06
  -4   8  -7  105.53   14.30
   4  -8   7  105.05   14.74
   4   8   7  104.24   13.50
  -4   8  -7  109.20    8.74
   4   8   8  132.36   15.65
  -4  -8  -8  133.98   17.06
  -4  -8  -8  163.56   18.30
  -4   8  -8  136.73   17.27
   4  -8   8  161.73   18.30
  -4  -8  -9   23.05    6.86
   4   8   9   30.66    8.64
  -4   8  -9   32.93   10.09
   4  -8   9   32.82   10.04
  -4  -8  -9   34.87   10.15
  -4  -8 -10   45.34   11.44
   4   8  10   36.87    9.88
  -4   8 -10   43.56   12.69
  -4  -8 -10   44.26   12.15
  -4  -8 -11   24.94    9.01
   4   8  11    3.62    6.91
  -4   8 -11    3.18    6.75
  -4  -8 -11   11.44    6.75
  -4  -8 -12   11.71    8.47
  -4   8 -12   -0.76    6.48
   4   8  12    1.24    5.40
   4  -8  12   -1.40    6.26
  -4  -8 -12   -4.26    9.50
   4  -8  13   17.33    9.88
   4   8  13  -24.78   21.86
   4  -8  14   45.29   12.79
   4   8  14   57.27   17.71
  -4   9  17   32.98   11.07
  -4   9  16   87.23   16.09
   4  -9 -16   64.67   14.09
  -4   9  15    9.28    6.48
   4   9 -15    1.94    5.07
  -4  -9  15  -11.88    7.94
   4  -9 -15    8.37    7.56
  -4   9  14  111.90   16.30
   4   9 -14  125.34   15.71
  -4  -9  14  132.41   19.00
   4  -9 -14  113.68   16.19
  -4   9  13    5.24    5.94
   4   9 -13    0.54    4.32
  -4  -9  13   -2.65    5.88
   4  -9 -13   -8.91    7.56
   4   9 -13    6.69    6.53
  -4   9  12  302.45   26.07
   4   9 -12  341.10   23.59
  -4  -9  12  345.64   27.80
   4  -9 -12  307.80   25.86
   4   9 -12  341.48   26.67
  -4   9  11   -4.26    7.18
   4   9 -11    0.22    3.67
  -4  -9  11    5.83    5.34
   4  -9 -11    9.45    7.40
   4   9 -11    4.26    4.53
  -4   9  10  258.24   22.78
   4  -9 -10  264.51   22.46
  -4  -9  10  255.54   21.59
   4   9 -10  261.10   18.08
   4   9 -10  285.67   22.89
  -4   9   9    5.61    5.94
   4   9  -9   13.71    4.43
  -4  -9   9    9.88    5.13
   4  -9  -9    8.31    6.21
   4   9  -9    9.93    4.91
   4   9  -8    2.86    3.02
  -4   9   8    7.77    6.42
   4  -9  -8    5.02    5.18
   4   9  -8    3.62    4.59
  -4   9   7   84.43   11.82
   4   9  -7   84.32    7.88
   4  -9  -7   59.32   10.26
   4   9  -7   72.01   10.74
   4  -9  -6   46.86    9.18
  -4   9   6   40.97    8.74
   4   9  -6   34.98    4.48
   4   9  -6   35.79    7.56
  -4   9   5    7.61    5.40
  -4  -9   5    3.99    3.94
   4  -9  -5    3.94    4.37
   4   9  -5    8.37    1.67
   4   9  -5    7.50    2.16
   4   9  -5    5.78    4.37
   4   9  -5    9.50    2.54
  -4   9   4  275.46   20.35
   4  -9  -4  272.22   19.49
   4   9  -4  320.32   13.23
   4   9  -4  317.73   12.90
  -4  -9   4  279.62   19.27
   4  -9  -4  280.59   15.82
   4  -9  -4  295.54   11.82
  -4   9   3    8.26    5.45
  -4  -9   3    7.94    4.80
   4  -9  -3   10.96    3.51
   4   9  -3   10.80    2.70
   4  -9  -3    8.69    5.02
  -4   9   2  768.09   35.30
   4   9  -2  830.17   29.31
   4   9  -2  706.93   33.95
   4  -9  -2  771.82   30.55
  -4  -9   2  808.14   35.68
   4   9  -2  844.69   25.96
   4  -9  -2  697.11   33.63
  -4   9   1   57.92    8.58
   4  -9  -1   60.84    8.69
  -4  -9   1   53.28    8.69
   4  -9  -1   44.86    6.69
   4   9  -1   50.31    5.02
   4   9  -1   48.80    6.42
   4   9   0  783.85   27.10
   4  -9   0  650.04   29.80
  -4  -9   0  750.87   34.06
   4  -9   0  658.13   31.31
  -4   9   0  792.49   33.52
   4   9   1  159.19   11.12
  -4  -9  -1  153.90   14.74
   4  -9   1  151.31   13.23
   4   9   1  155.25    8.58
   4  -9   1  151.69   13.33
  -4   9  -1  180.03   14.09
  -4  -9  -2 1069.03   45.34
   4  -9   2 1164.69   40.86
   4   9   2 1169.55   40.00
   4  -9   2 1040.69   42.97
   4   9   2 1109.73   32.93
   4  -9   2 1027.79   40.92
  -4   9  -2 1178.94   41.94
  -4   9  -2 1058.18   30.39
   4  -9   3   89.28    8.69
  -4  -9  -3   65.05   10.31
   4   9   3   80.65    6.37
   4  -9   3   77.46   10.58
  -4   9  -3   72.60    8.53
   4  -9   3   73.85    9.28
   4  -9   4   68.83    7.40
  -4   9  -4   73.04   11.93
   4   9   4   59.97    5.94
  -4  -9  -4   53.22    9.82
   4  -9   4   79.35   11.50
  -4   9  -4   66.34    7.61
   4  -9   4   58.89    8.26
   4  -9   5    0.70    4.43
  -4   9  -5   -9.12    6.69
   4  -9   5    7.07    3.24
  -4  -9  -5    1.89    5.07
  -4   9  -5   -1.51    2.32
   4   9   5   -0.16    2.21
   4  -9   5    4.43    3.40
  -4  -9  -6    1.08    4.53
   4   9   6    1.67    5.56
  -4   9  -6    7.02    5.99
   4  -9   6    0.16    5.72
  -4   9  -6   10.26    4.10
   4  -9   6    3.99    3.40
  -4  -9  -7    3.45    5.51
   4   9   7    8.04    5.34
  -4   9  -7    8.58    6.59
   4  -9   7   13.77    6.91
  -4   9  -7    7.88    3.35
   4  -9   7    5.94    4.26
  -4  -9  -8  128.96   16.63
   4   9   8  117.62   14.90
  -4   9  -8  123.56   16.84
   4  -9   8  151.47   18.03
   4  -9   8  145.53   14.30
  -4  -9  -9    7.50    6.10
  -4   9  -9    2.27    6.26
   4  -9   9   11.82    7.72
   4   9   9   -5.78    7.02
   4   9  10  217.16   21.86
  -4   9 -10  225.10   24.40
  -4  -9 -10  206.91   22.94
  -4  -9 -11   -0.11    6.15
   4   9  11    5.24    7.40
  -4   9 -11   20.40    9.72
  -4  -9 -12  164.16   21.54
   4   9  12  142.02   18.41
  -4   9 -12  134.36   20.84
   4   9  14   86.15   20.78
  -4  10  17   63.59   14.41
  -4  10  16   73.74   15.28
  -4  10  15   54.84   12.58
  -4 -10  15   55.55   14.20
   4 -10 -15   61.00   13.33
  -4  10  14   46.21   12.09
   4  10 -14   50.74    9.82
  -4 -10  14   59.43   12.20
   4 -10 -14   58.46   12.52
  -4  10  13   52.69   11.77
  -4 -10  13   50.96   11.07
   4  10 -13   56.46    9.88
   4 -10 -13   55.82   12.58
   4  10 -13   71.25   12.20
  -4  10  12   46.32   11.50
   4  10 -12   49.77    9.61
  -4 -10  12   32.50    8.26
   4 -10 -12   23.05    7.56
   4  10 -12   39.08    9.50
  -4  10  11  131.50   17.11
   4  10 -11  156.92   14.79
  -4 -10  11  130.26   16.68
   4 -10 -11  128.85   16.90
   4  10 -11  149.63   17.17
  -4  10  10   86.05   13.23
   4 -10 -10  101.00   14.95
   4  10 -10  124.59   12.36
  -4 -10  10  125.45   15.44
   4  10 -10  100.19   13.93
   4 -10  -9  222.13   20.84
  -4  10   9  246.91   22.24
   4  10  -9  255.81   16.84
   4  10  -9  251.55   21.38
  -4  10   8  440.75   30.12
   4 -10  -8  429.63   28.29
   4  10  -8  455.97   22.19
   4  10  -8  454.36   28.66
  -4  10   7  444.91   29.31
   4 -10  -7  443.56   28.29
   4  10  -7  459.27   28.45
   4  10  -7  443.61   20.62
  -4  10   6  356.97   25.48
   4 -10  -6  339.65   24.02
   4  10  -6  383.15   17.22
   4  10  -6  347.04   23.86
  -4  10   5  901.64   42.75
   4 -10  -5  877.35   40.76
   4  10  -5  961.34   27.37
   4  10  -5  851.38   40.76
   4  10  -5  983.10   31.20
  -4 -10   5  898.89   39.51
  -4  10   4  357.19   24.29
   4 -10  -4  377.65   23.70
   4  10  -4  410.95   15.87
   4  10  -4  410.85   16.25
  -4 -10   4  374.36   23.00
   4 -10  -4  393.95   19.22
   4 -10  -4  382.94   13.50
   4  10  -4  371.33   24.13
   4 -10  -4  362.97   13.55
  -4  10   3  544.61   29.80
   4 -10  -3  516.33   28.07
  -4 -10   3  542.51   28.72
   4  10  -3  550.17   21.59
   4 -10  -3  564.42   24.24
   4  10  -3  481.56   27.85
   4 -10  -2  136.09   13.23
  -4  10   2  129.88   13.66
   4  10  -2  134.03    9.99
   4 -10  -2  126.85   10.58
  -4 -10   2  132.58   13.23
  -4  10   1   25.69    7.07
   4 -10  -1   32.50    6.48
   4  10  -1   28.12    4.32
  -4 -10   1   25.42    6.15
   4 -10  -1   24.18    5.24
  -4  10   0   46.64    7.99
  -4 -10   0   49.34    8.64
   4 -10   0   35.68    7.07
   4  10   0   49.28    6.05
   4 -10   0   44.10    7.34
  -4 -10  -1   89.93   11.44
   4 -10   1   91.98   10.42
   4  10   1  112.98    9.82
   4 -10   1   94.14   10.74
   4  10   1  104.78    6.37
  -4  10  -1  108.23   11.44
  -4 -10  -2  207.12   17.98
  -4  10  -2  212.74   15.65
   4  10   2  202.91   14.20
   4 -10   2  200.21   16.68
   4  10   2  219.49    9.72
   4 -10   2  194.65   15.28
  -4 -10  -3  353.41   24.51
  -4  10  -3  349.31   14.03
   4 -10   3  367.88   19.92
   4  10   3  347.91   13.77
   4 -10   3  351.68   23.21
   4 -10   3  326.74   20.35
  -4  10  -3  361.83   14.20
  -4  10  -3  352.44   20.24
   4 -10   4   84.75   10.20
  -4 -10  -4   77.25   11.98
   4 -10   4   90.96    9.01
   4  10   4   90.47    6.59
  -4  10  -4   78.70   11.71
   4 -10   4   93.93   11.98
  -4  10  -4   85.72    8.85
  -4 -10  -5  254.95   21.65
   4 -10   5  236.22   17.27
  -4  10  -5  245.40   21.75
   4 -10   5  252.41   21.11
  -4 -10  -6  341.43   26.13
   4  10   6  352.22   26.13
  -4  10  -6  305.26   25.64
   4 -10   6  358.32   26.34
  -4  10  -6  359.51   19.65
   4 -10   6  360.59   21.48
   4  10   7  341.97   26.34
   4 -10   7  367.77   27.85
   4 -10   7  383.80   22.73
  -4  10  -7  324.80   26.99
  -4 -10  -7  349.96   27.04
   4 -10   8   64.78   11.93
   4  10   8   53.17   10.85
  -4  10  -8   54.25   12.09
  -4 -10  -8   63.59   12.58
   4 -10   8   71.31   10.26
  -4 -10  -9  112.87   15.98
   4  10   9  103.43   15.11
  -4  10  -9  128.74   17.87
  -4 -10 -10   36.06   11.39
   4  10  10   41.35   10.09
  -4  10 -10   25.86   10.47
  -4 -10 -11   30.45    9.93
  -4  10 -11   30.55   12.09
   4  10  11   24.02    8.91
  -4  10 -12    0.05    7.99
  -4 -10 -12   -1.67    7.40
   4  10  12   -2.32    6.32
   4  10  13   18.89    9.23
  -4  11  16    5.83    9.07
  -4 -11  15  288.20   29.20
   4 -11 -15  280.81   27.96
  -4  11  15  250.85   26.99
  -4  11  14   -2.38    6.86
  -4 -11  14    3.67    7.67
   4 -11 -14   -9.12    8.58
   4  11 -14   15.82    6.37
  -4  11  13  299.81   27.96
   4  11 -13  329.01   27.96
   4 -11 -13  280.86   26.45
  -4 -11  13  331.93   29.74
  -4  11  12   11.07    7.23
   4  11 -12    0.76    4.10
   4 -11 -12    9.61    7.13
   4  11 -12    8.80    7.56
  -4  11  11  680.70   42.16
   4  11 -11  753.62   35.74
   4 -11 -11  691.38   41.13
   4  11 -11  721.83   41.19
  -4  11  10   26.72    8.53
   4  11 -10   50.20    7.94
   4 -11 -10   35.63    9.61
   4  11 -10   44.53   10.26
  -4  11   9  175.38   19.49
   4  11  -9  212.20   15.28
   4  11  -9  171.39   18.35
   4 -11  -9  190.77   19.49
  -4  11   8   87.66   13.55
   4  11  -8   97.22    9.45
   4 -11  -8  101.00   14.09
   4  11  -8  103.37   14.03
   4  11  -7   75.14    7.72
   4 -11  -7   72.06   11.50
  -4  11   7   87.50   13.39
   4  11  -7   75.73   11.61
  -4  11   6   56.14   11.34
   4  11  -6   51.82    6.10
   4 -11  -6   40.27    9.50
   4  11  -6   51.50    9.55
   4  11  -5   72.82    5.51
  -4  11   5   85.51   12.79
   4  11  -5  112.28    8.37
   4  11  -5   84.48   11.77
   4 -11  -5   91.66    8.42
  -4 -11   5   97.54   11.77
   4 -11  -5   92.74    6.86
   4 -11  -5   75.25   10.58
   4  11  -4   23.05    3.99
   4 -11  -4   21.48    2.43
  -4  11   4   37.84    9.18
   4 -11  -4   22.89    2.27
   4 -11  -4   24.51    6.75
   4  11  -4   24.24    3.24
  -4 -11   4   19.43    6.64
   4 -11  -4   26.02    4.80
   4  11  -4   19.22    6.32
  -4  11   3  600.53   33.20
   4 -11  -3  602.96   31.63
  -4 -11   3  665.37   32.50
   4 -11  -3  662.02   27.10
   4  11  -3  610.79   32.93
   4  11  -3  662.34   24.83
   4 -11  -2   11.07    4.05
  -4  11   2    5.56    4.75
  -4 -11   2    7.13    3.83
   4 -11  -2    8.58    4.64
   4  11  -2    6.26    3.24
   4 -11  -1 1171.16   46.59
  -4  11   1 1252.68   49.23
   4  11  -1 1220.12   39.89
  -4 -11   1 1204.69   48.31
   4 -11  -1 1166.31   43.08
  -4  11   0   41.67    7.94
   4 -11   0   38.60    7.61
   4  11   0   59.76    7.40
  -4 -11   0   53.39    9.12
   4  11   0   62.67    4.86
   4 -11   0   47.18    7.56
   4  11   1  917.35   34.12
   4  11   1  824.50   24.24
   4 -11   1  892.19   37.14
  -4 -11  -1  836.27   39.08
   4 -11   1  759.72   35.03
  -4  11  -1  854.30   37.57
   4 -11   2    1.62    3.83
  -4  11  -2    5.51    4.48
   4 -11   2    9.23    4.59
   4  11   2    3.40    1.13
  -4 -11  -2    2.75    4.91
  -4  11  -3   61.05    8.74
   4 -11   3   43.13    7.56
   4 -11   3   62.56   10.04
  -4 -11  -3   39.46    8.74
  -4  11  -3   53.82    4.16
  -4  11  -4   33.47    6.10
   4 -11   4   26.07    6.59
  -4  11  -4   20.40    6.37
   4 -11   4   27.10    7.34
  -4 -11  -4   36.87    8.58
   4 -11   4   28.93    5.56
   4 -11   5   23.54    5.29
  -4 -11  -5   24.08    7.34
   4 -11   5   49.77    9.93
   4  11   5   31.90    8.96
  -4  11  -5   27.42    9.34
  -4  11  -5   33.47    5.61
   4  11   6  106.29   14.63
  -4  11  -6   71.31   13.28
  -4 -11  -6   96.90   14.47
   4 -11   6   93.06   13.55
  -4  11  -6   91.77    9.99
   4 -11   6   78.70   10.20
   4  11   7   96.41   13.93
  -4 -11  -7   99.97   14.90
   4 -11   7  101.54   14.30
   4 -11   7   98.08   11.34
  -4  11  -7   93.06   14.90
   4  11   8    5.18    7.50
  -4  11  -8   10.15    7.07
   4 -11   8    2.32    5.67
  -4 -11  -8    6.42    6.21
   4  11   9  212.25   22.51
  -4  11  -9  252.36   25.37
  -4 -11  -9  180.73   21.27
  -4 -11 -10    3.18    6.05
   4  11  10    4.70    7.45
  -4  11 -10   18.84    9.34
   4  11  11  360.11   30.50
  -4  11 -11  344.88   32.23
  -4 -11 -11  341.00   31.42
   4  11  12   34.66   10.09
   4  11  13  257.70   27.10
  -4  12  15  130.20   20.13
  -4  12  14   -0.59    6.80
   4 -12 -14   -6.05    6.80
   4  12 -14    3.83    6.80
  -4  12  13    0.32    7.45
   4 -12 -13    1.67    5.13
   4  12 -13   -5.78    6.53
  -4  12  12   15.65    9.07
   4 -12 -12   39.62   10.63
   4  12 -12   37.25    9.99
  -4  12  11   43.72   11.77
   4 -12 -11   31.42    9.99
   4  12 -11   54.47   11.55
  -4  12  10   34.82    9.18
   4  12 -10   43.02    7.50
   4 -12 -10   20.62    8.91
   4  12 -10   46.15   10.58
  -4  12   9  238.65   23.16
   4  12  -9  237.84   16.84
   4 -12  -9  227.37   21.48
   4  12  -9  239.30   22.40
  -4  12   8  117.73   16.25
   4  12  -8  124.75   11.28
   4 -12  -8  106.67   14.41
   4  12  -8  131.66   16.19
  -4  12   7  496.89   33.31
   4 -12  -7  517.24   31.79
   4  12  -7  576.57   24.99
   4  12  -7  520.05   32.33
   4 -12  -6   94.41    8.80
  -4  12   6   91.50   13.60
   4 -12  -6   97.22   13.39
   4  12  -6  103.05    9.01
   4  12  -6   83.13   12.74
   4 -12  -6  100.94    8.37
  -4  12   5  551.79   33.58
  -4 -12   5  566.74   30.45
   4 -12  -5  531.98   30.98
   4  12  -5  574.35   23.37
   4 -12  -5  544.07   23.86
   4  12  -5  518.59   31.69
   4 -12  -5  551.52   20.03
  -4  12   4   90.31   12.58
   4  12  -4   99.43    8.42
   4 -12  -4  105.59    9.45
  -4 -12   4   87.72   11.34
   4 -12  -4   93.44   11.98
   4  12  -4   81.56   11.88
  -4  12   3  147.91   15.92
   4 -12  -3  170.85   12.42
   4 -12  -3  147.48   14.79
   4  12  -3  148.99   10.42
  -4 -12   3  125.94   13.66
   4  12  -3  125.56   14.41
  -4  12   2    0.65    4.91
  -4 -12   2    8.80    5.83
   4 -12  -2   -4.48    4.64
   4  12  -2    1.94    2.48
   4 -12  -2    4.43    3.40
  -4  12   1   22.08    6.96
   4  12  -1   12.58    3.67
   4 -12  -1   16.09    6.05
   4 -12  -1   19.86    5.40
  -4 -12   1   13.12    5.67
   4 -12   0  120.65   13.01
  -4  12   0  129.82   13.77
   4  12   0  136.52   11.39
   4 -12   0  138.24   12.63
   4  12   0  149.04    7.07
  -4 -12   0  146.34   14.63
  -4  12  -1   84.21   11.28
  -4 -12  -1   96.03   12.90
   4 -12   1  108.99   11.88
   4 -12   1  102.46   11.55
  -4 -12  -2  169.93   16.68
   4 -12   2  154.06   14.57
   4 -12   2  141.16   13.50
  -4  12  -2  156.27   14.57
  -4 -12  -3  351.68   25.86
   4 -12   3  403.94   25.64
   4 -12   3  415.11   23.21
  -4  12  -3  403.72   23.43
   4 -12   4   77.35   10.09
   4  12   4   78.27   12.69
  -4  12  -4   90.36   14.47
   4 -12   4  117.08   14.09
  -4 -12  -4   77.30   12.63
  -4  12  -4   84.64   10.15
  -4 -12  -5  888.74   45.56
   4  12   5  902.83   46.69
  -4  12  -5  936.62   47.88
   4 -12   5  923.18   44.97
   4 -12   5  964.53   39.30
  -4  12  -6  113.58   16.52
  -4  12  -6  162.16   14.14
   4 -12   6  152.06   13.60
   4  12   6  114.92   15.87
  -4 -12  -6  126.10   16.46
   4 -12   6  124.05   15.60
  -4 -12  -7  379.21   29.26
  -4  12  -7  381.43   30.12
   4 -12   7  360.11   28.50
   4  12   7  333.28   27.85
   4  12   8   40.59   10.20
  -4 -12  -8   25.69    9.66
  -4  12  -8   19.00    8.15
   4  12   9   91.34   15.82
  -4 -12  -9   72.28   14.63
  -4  12  -9   72.60   14.30
   4  12  10   10.04    6.48
  -4 -12 -10    8.26    7.40
  -4  12 -10   11.93    7.77
   4  12  11   17.76    8.74
  -4 -12 -11   19.22    8.04
  -4  12 -11   15.60    9.34
   4  12  12   14.57    8.85
   4  13 -15   20.40    9.01
  -4  13  14  109.20   18.62
   4  13 -14   86.96   14.74
  -4  13  13  138.03   20.40
   4 -13 -13  138.62   19.54
   4  13 -13  127.23   18.52
  -4  13  12  213.76   24.51
   4 -13 -12  207.23   23.05
   4  13 -12  214.84   23.16
  -4  13  11  100.35   17.27
   4 -13 -11   82.70   15.55
   4  13 -11  115.57   16.68
  -4  13  10  145.21   19.38
   4  13 -10  139.59   17.60
   4 -13 -10  128.91   17.60
  -4  13   9   70.82   13.28
   4 -13  -9   74.82   13.28
   4  13  -9   84.21   12.90
  -4  13   8   53.33   11.77
   4 -13  -8   50.58   10.63
   4  13  -8   49.55   10.58
   4 -13  -7    7.23    2.91
  -4  13   7   12.25    7.13
   4 -13  -7    7.40    6.15
   4 -13  -7    9.88    3.62
   4  13  -7    3.56    2.59
   4  13  -7    1.08    4.59
   4  13  -6  234.71   21.27
  -4  13   6  223.75   21.92
   4 -13  -6  262.51   14.74
   4 -13  -6  223.21   20.51
   4  13  -6  254.36   15.60
   4 -13  -6  248.20   13.44
  -4  13   5    7.23    6.05
   4  13  -5    1.35    2.21
   4 -13  -5    6.91    5.56
  -4 -13   5    2.21    4.48
   4 -13  -5    2.91    2.48
   4  13  -5   -0.65    4.80
  -4  13   4  165.23   17.98
   4 -13  -4  178.19   17.33
   4 -13  -4  187.64   12.85
  -4 -13   4  201.51   17.27
   4  13  -4  175.65   17.71
   4  13  -4  191.04   12.63
  -4  13   3  118.97   15.44
   4 -13  -3  120.86   14.47
  -4 -13   3  128.64   13.98
   4 -13  -3  122.75   10.74
   4  13  -3  112.01   14.25
  -4 -13   2  466.77   27.58
  -4  13   2  450.74   29.26
   4 -13  -2  420.35   26.45
   4 -13  -2  463.59   23.16
  -4  13   1  244.91   20.35
   4 -13  -1  219.92   17.71
   4 -13  -1  240.75   16.57
  -4 -13   1  264.78   20.35
  -4  13   0  499.81   29.96
   4 -13   0  492.79   27.75
   4 -13   0  520.43   26.94
  -4 -13   0  504.45   29.74
  -4  13  -1  450.90   27.21
   4 -13   1  430.93   24.89
  -4 -13  -1  422.51   27.58
   4 -13   1  430.55   25.10
  -4 -13  -2  550.87   33.14
   4 -13   2  636.92   32.71
  -4  13  -2  641.61   32.60
   4 -13   2  613.00   30.88
  -4  13  -3   75.20   10.53
   4 -13   3   81.24   10.42
   4 -13   3   73.68   11.07
   4  13   3   59.81   11.93
  -4 -13  -3   77.73   12.20
  -4  13  -4   76.17    9.93
   4 -13   4   48.74    9.39
   4 -13   4   57.92    8.42
   4  13   4   61.65   11.82
  -4  13  -4   50.31   11.07
  -4 -13  -4   50.74   10.74
   4 -13   5   68.12    9.01
  -4 -13  -5   75.30   12.69
   4  13   5   72.39   13.12
  -4  13  -5   73.20   13.06
   4 -13   5   85.56   12.85
  -4 -13  -6    6.53    6.10
   4 -13   6   15.11    7.99
   4  13   6    3.18    7.07
  -4  13  -6    3.51    6.05
  -4  13  -6    1.57    3.08
   4  13   7    8.42    6.48
  -4  13  -7    5.78    5.34
   4 -13   7   -0.38    5.56
  -4 -13  -7    3.72    6.15
   4  13   8  124.59   17.87
  -4 -13  -8  113.79   17.65
  -4  13  -8  120.11   17.87
   4  13   9   43.78   11.12
  -4  13  -9   45.61   10.90
  -4 -13  -9   47.18   11.77
   4  13  10   72.82   15.49
  -4 -13 -10   63.37   13.93
  -4  13 -10   81.08   16.14
   4  13  11   43.24   12.36
   4  14 -14   24.40    8.85
  -4  14  13   -7.94    7.99
   4  14 -13   -6.05    5.83
  -4  14  12   -2.21    6.75
   4 -14 -12    1.13    5.72
  -4  14  11   -0.65    6.69
   4 -14 -11   11.82    7.13
   4  14 -11   15.92    7.56
  -4  14  10   22.78   10.20
   4 -14 -10   28.72    9.39
   4  14 -10   27.48    7.94
  -4  14   9    4.05    6.42
   4 -14  -9    4.59    6.48
   4  14  -9    4.53    5.67
  -4  14   8  257.43   25.21
   4 -14  -8  223.53   21.92
   4  14  -8  224.45   22.24
  -4  14   7    2.00    6.05
   4 -14  -7    1.89    6.05
   4  14  -7   -9.12    7.18
  -4  14   6  287.99   25.42
   4 -14  -6  284.86   23.48
   4  14  -6  250.09   22.83
  -4  14   5    2.81    5.51
  -4 -14   5    2.38    5.13
   4 -14  -5    5.45    4.70
   4 -14  -5    2.54    3.02
   4  14  -5    3.99    5.56
  -4  14   4  282.48   24.62
   4 -14  -4  275.79   22.02
   4 -14  -4  294.19   16.46
   4  14  -4  294.41   16.68
  -4 -14   4  304.88   22.08
   4  14  -4  272.28   23.32
  -4  14   3   18.79    7.40
  -4 -14   3   28.34    7.67
   4 -14  -3   19.27    7.07
   4  14  -3   21.54    6.96
   4 -14  -3   31.90    5.51
  -4  14   2  205.99   20.13
  -4 -14   2  221.70   19.16
   4 -14  -2  207.93   17.98
   4 -14  -2  197.95   14.57
  -4  14   1    0.54    4.80
  -4 -14   1    1.13    4.21
   4 -14  -1    0.32    4.21
   4 -14  -1    5.24    3.13
  -4  14   0  130.96   15.11
   4 -14   0  113.25   12.85
   4 -14   0  124.37   12.42
  -4 -14   0  131.82   14.74
  -4  14  -1    0.11    5.34
   4  14   1    5.78    5.40
  -4 -14  -1    4.64    5.83
   4 -14   1    1.46    3.62
   4 -14   1    5.99    4.53
   4 -14   2  179.38   16.03
   4  14   2  155.79   18.19
  -4 -14  -2  183.48   18.62
   4 -14   2  173.33   16.30
  -4  14  -2  179.43   16.95
   4  14   3   11.88    7.23
  -4 -14  -3   15.71    6.15
  -4  14  -3   19.00    6.75
   4 -14   3   11.23    3.94
   4 -14   3   12.31    5.72
  -4  14  -4  180.03   20.13
   4 -14   4  184.67   18.41
  -4 -14  -4  196.81   19.70
   4  14   4  174.03   19.70
   4 -14   4  182.02   15.11
   4  14   5    2.81    4.75
   4 -14   5    2.86    5.18
  -4 -14  -5    7.18    6.80
  -4  14  -5    4.32    5.78
  -4 -14  -6  273.57   25.32
   4  14   6  199.46   22.67
   4 -14   6  252.63   23.16
  -4  14  -6  237.84   24.45
  -4  14  -7   -4.37    7.61
  -4 -14  -7    3.18    6.10
   4  14   8  140.73   19.49
  -4  14  -8  110.98   18.08
  -4 -14  -8  132.58   18.25
   4  14   9   -1.03    6.15
  -4  14  -9    6.53    6.48
  -4 -14  -9   14.52    7.56
   4  14  10   46.86   13.06
  -4 -14 -10   54.68   12.74
   4  15 -13   56.95   12.79
  -4  15  12   41.35   13.01
   4 -15 -12   33.14   10.63
   4  15 -12   49.12   12.69
  -4  15  11  123.78   19.49
   4 -15 -11   69.53   14.52
   4  15 -11  115.36   16.63
  -4  15  10   10.63    7.99
   4 -15 -10    5.07    6.21
   4  15 -10   22.02    7.67
  -4  15   9   59.86   12.47
   4 -15  -9   44.48   10.58
   4  15  -9   50.74   11.07
   4  15  -8    7.34    4.37
  -4  15   8   -1.40    7.72
   4 -15  -8    7.67    7.02
   4  15  -8    4.59    5.72
  -4  15   7   22.19    9.28
   4  15  -7   16.46    5.40
   4 -15  -7   24.78    8.42
   4  15  -7   24.51    8.53
  -4  15   6   -0.70    6.05
   4 -15  -6    1.67    5.18
   4  15  -6    1.30    6.21
  -4  15   5   14.57    6.05
  -4 -15   5   26.45    7.40
   4 -15  -5   19.27    7.50
   4  15  -5   22.40    6.59
  -4  15   4   29.80    9.28
  -4 -15   4   43.78    9.55
   4 -15  -4   21.92    7.02
   4  15  -4   15.38    7.18
  -4  15   3  113.68   15.76
  -4 -15   3  125.29   14.63
   4 -15  -3   97.27   13.23
   4 -15  -3  117.89   10.74
   4  15  -3  105.05   15.06
  -4  15   2    2.75    5.40
   4 -15  -2    8.96    5.29
   4 -15  -2    5.94    3.13
  -4 -15   2   18.30    6.15
  -4  15   1  101.75   14.09
   4 -15  -1  118.81   11.50
  -4 -15   1  106.07   13.98
   4 -15  -1   89.77   12.15
   4  15  -1  109.09   15.11
  -4  15   0  122.70   15.38
   4  15   0  109.15   15.33
   4 -15   0  105.10   13.12
   4 -15   0  123.02   12.96
  -4 -15   0  116.22   14.57
  -4  15  -1  174.03   17.81
   4 -15   1  151.74   15.17
   4  15   1  147.75   18.08
   4 -15   1  170.52   15.49
  -4 -15  -1  168.80   17.54
  -4  15  -2   59.16   10.26
  -4 -15  -2   61.27   11.50
   4  15   2   40.11   10.63
   4 -15   2   46.37    9.07
   4 -15   2   53.98    9.28
   4 -15   3   95.98   11.39
  -4  15  -3   90.85   12.20
  -4 -15  -3   71.74   12.69
   4  15   3   68.39   12.58
   4 -15   3   81.56   12.31
  -4 -15  -4   23.75    8.85
   4  15   4   32.77   11.66
  -4  15  -4   26.02    9.45
   4 -15   4   30.71    7.99
   4  15   5    1.84    6.21
  -4  15  -5   -8.04    7.50
   4 -15   5    3.45    4.75
  -4 -15  -5   -0.38    6.48
   4  15   6   47.93   12.58
  -4 -15  -6   32.39    9.93
  -4  15  -6   43.45   11.34
  -4  15  -7    9.18    8.31
  -4 -15  -7   -0.70    6.42
  -4  15  -8   20.03    8.31
  -4 -15  -8   14.63    9.01
   4  15   8   26.72   10.31
  -4 -15  -9   21.59    8.58
   4  16 -12   18.14    7.83
   4 -16 -11   13.06    8.10
   4  16 -11   15.17    7.29
  -4  16  10   -0.92    6.91
   4 -16 -10   15.06    8.21
   4  16 -10   13.55    7.34
  -4  16   9   95.49   16.68
   4 -16  -9   66.94   12.63
   4  16  -9   79.41   14.14
  -4  16   8  -12.09    8.96
   4 -16  -8    0.38    6.86
   4  16  -8   -0.81    5.29
  -4  16   7  165.45   21.11
   4  16  -7  176.68   17.54
   4 -16  -7  146.07   17.92
   4  16  -7  137.65   17.76
  -4  16   6   -0.70    5.99
   4  16  -6    0.32    4.10
   4 -16  -6    0.76    5.18
   4  16  -6    4.97    5.88
  -4  16   5  170.20   20.30
   4  16  -5  174.84   17.98
   4 -16  -5  168.10   18.30
   4  16  -5  165.72   19.49
  -4  16   4   14.52    8.85
   4  16  -4   17.00    7.13
   4 -16  -4    0.38    5.40
   4  16  -4    9.34    7.18
  -4 -16   4   -2.91    5.88
   4 -16  -3  111.85   14.68
  -4  16   3  114.55   16.41
  -4 -16   3  115.03   14.03
   4  16  -3  110.55   14.84
   4  16  -3  111.96   15.71
  -4  16   2    9.07    6.64
   4 -16  -2    9.93    4.59
   4  16  -2   15.98    5.67
  -4 -16   2   12.04    4.97
   4 -16  -1    1.13    4.48
  -4  16   1   -1.30    5.94
  -4 -16   1    6.37    5.29
   4  16  -1    7.83    5.51
  -4 -16   0    3.24    4.53
  -4  16   0   -3.89    4.86
   4  16   0    3.08    5.78
   4 -16   0   -2.86    3.89
   4 -16   0   -1.51    3.29
  -4  16  -1    4.05    4.75
   4 -16   1   13.01    6.15
   4  16   1    3.94    5.07
  -4 -16  -1   14.84    5.72
   4 -16   1   13.44    5.07
  -4  16  -2   -1.57    5.24
   4  16   2    4.80    6.91
   4 -16   2   11.17    5.02
  -4 -16  -2    6.32    5.72
   4 -16   2   -3.35    5.40
   4 -16   3   41.89    9.07
  -4 -16  -3   46.32   11.23
   4  16   3   46.48   11.12
  -4 -16  -4   25.15    9.50
   4  16   4   29.91    8.64
  -4  16  -4   33.47    8.80
   4 -16   4   39.57    9.99
  -4 -16  -5  148.55   19.06
   4  16   5  162.37   20.89
  -4  16  -5  125.67   18.19
   4  16   6   24.45    9.99
  -4  16  -6   31.90   10.04
  -4 -16  -6   34.60    9.93
   4  16   7  114.01   18.14
  -4  16  -7  108.34   17.65
  -4 -16  -7  102.40   16.36
  -4  16  -8   -0.97    6.37
  -4 -16  -8   11.82    8.21
  -4 -16  -9   35.79   11.77
   4 -17 -10   95.71   16.90
   4  17 -10   86.96   15.33
  -4  17   9   18.35    8.10
   4  17  -9   17.44    8.69
   4 -17  -9   12.63    8.10
  -4  17   8   -2.70    9.61
   4 -17  -8    6.15    5.78
   4  17  -8   10.15    6.86
  -4  17   7    6.32    6.86
   4  17  -7   -2.97    4.97
   4 -17  -7  -11.23    7.50
  -4  17   6    7.29    7.50
   4  17  -6    2.38    4.43
   4 -17  -6   -1.13    5.18
   4  17  -6   11.07    6.80
  -4  17   5   13.93    9.61
   4  17  -5    4.53    5.02
   4  17  -5    1.46    4.97
   4 -17  -5   -2.21    6.32
  -4 -17   4  131.87   15.49
  -4  17   4  112.82   17.22
   4 -17  -4  134.63   17.00
   4  17  -4   73.58   12.58
   4  17  -4  114.28   16.52
  -4  17   3   10.96    6.42
   4  17  -3   17.65    7.29
   4 -17  -3   27.04    8.85
   4  17  -3   18.19    7.94
  -4 -17   3   21.32    6.96
  -4  17   2   97.17   15.33
  -4 -17   2  115.63   14.57
   4  17  -2  106.99   15.92
   4 -17  -2  114.49   15.11
  -4  17   1   30.18    9.55
   4  17  -1   32.12    8.85
   4 -17  -1   34.55    8.96
  -4 -17   1   25.15    7.94
  -4  17   0  249.28   23.37
   4 -17   0  280.54   21.65
   4  17   0  264.34   25.26
  -4 -17   0  282.48   23.75
  -4  17  -1   88.58   13.82
   4 -17   1  111.31   13.12
   4  17   1  100.40   16.41
  -4 -17  -1   87.18   13.50
  -4  17  -2  129.55   16.19
   4  17   2  178.35   21.11
  -4 -17  -2  145.42   17.76
   4  17   3   56.46   13.55
  -4 -17  -3   38.87    9.34
  -4 -17  -4   12.42    7.13
  -4  17  -4    3.18    7.02
   4  17   4   21.00    9.07
  -4 -17  -5   -0.32    6.15
   4  17   5   -7.34    8.80
  -4  17  -5   -8.15    8.64
  -4  17  -6   -3.29    6.05
  -4 -17  -6   -4.53    7.72
  -4  17  -7   -4.86    8.31
  -4 -17  -7   -9.88    8.53
  -4 -17  -8   21.65    9.01
[truncated: 433,162 more chars]
