# Supplementary material for: Di-n-but­yl[N′-(3-meth­oxy-2-oxidobenzyl­idene)-N-phenyl­carbamohydrazono­thio­ato]tin(IV): crystal structure, Hirshfeld surface analysis and computational study
Source: Acta Crystallogr E Crystallogr Commun. 2021 Feb 23;77(Pt 3):286–93. doi: 10.1107/S2056989021001870 (PMC8061100; doi:10.1107/S2056989021001870)
Supplement: Supplementary file 2 [file e-77-00286-Isup2.hkl]

data_I                                                                          
_shelx_title ' 2006'                                                            
_shelx_refln_list_code          4                                               
_shelx_F_calc_maximum      289.51                                               
_exptl_crystal_F_000      1088.00                                               
_reflns_d_resolution_high  0.7254                                               
                                                                                
loop_                                                                           
 _space_group_symop_operation_xyz                                               
 'x, y, z'                                                                      
 '-x+1/2, y+1/2, -z+1/2'                                                        
 '-x, -y, -z'                                                                   
 'x-1/2, -y-1/2, z-1/2'                                                         
                                                                                
_cell_length_a    11.2720                                                       
_cell_length_b    16.1954                                                       
_cell_length_c    14.2778                                                       
_cell_angle_alpha  90.000                                                       
_cell_angle_beta  111.180                                                       
_cell_angle_gamma  90.000                                                       
                                                                                
_shelx_F_squared_multiplier     1.000                                           
                                                                                
loop_                                                                           
 _refln_index_h                                                                 
 _refln_index_k                                                                 
 _refln_index_l                                                                 
 _refln_F_squared_calc                                                          
 _refln_F_squared_meas                                                          
 _refln_F_squared_sigma                                                         
 _refln_observed_status                                                         
   2   0   0      24626.78      26178.57       293.82 o                         
   4   0   0         34.03         72.04        13.07 o                         
   6   0   0      10146.71       9528.43       212.85 o                         
   8   0   0       9327.46       9152.23       181.59 o                         
  10   0   0       2896.83       2729.00       121.44 o                         
  12   0   0          5.08         -8.35        28.81 o                         
  14   0   0        278.92        317.64       102.56 o                         
   2   1   0      29049.60      28684.71       240.25 o                         
   3   1   0      20163.91      20264.83       190.95 o                         
   4   1   0       2327.20       2156.68        40.03 o                         
   5   1   0       7079.18       6935.05        78.07 o                         
   6   1   0       2185.24       2146.74        38.51 o                         
   7   1   0       4210.50       4031.33        78.98 o                         
   8   1   0        380.53        332.17        23.85 o                         
   9   1   0        114.00        128.61        21.14 o                         
  10   1   0        136.06         70.04        19.78 o                         
  11   1   0        453.45        514.99        40.90 o                         
  12   1   0        990.60       1028.87        61.60 o                         
  13   1   0        249.04        312.09        54.56 o                         
  14   1   0        548.56        557.03        86.75 o                         
   2   2   0       2535.33       3030.33        39.41 o                         
   3   2   0        898.00       1005.47        23.17 o                         
   4   2   0         44.02         44.65         9.09 o                         
   5   2   0        333.01        311.70        14.43 o                         
   6   2   0       2430.67       2354.28        42.35 o                         
   7   2   0       3236.71       2932.56        53.18 o                         
   8   2   0        705.73        682.30        32.86 o                         
   9   2   0       3793.10       3848.19        97.64 o                         
  10   2   0        179.25        180.45        22.28 o                         
  11   2   0       1342.02       1408.54        60.46 o                         
  12   2   0         35.61         61.06        25.93 o                         
  13   2   0         13.79         14.42        45.06 o                         
   1   3   0       1734.90       1764.44        26.74 o                         
   2   3   0       1097.14       1050.23        20.18 o                         
   3   3   0      19328.92      18828.08       208.58 o                         
   4   3   0       3557.71       3412.92        53.82 o                         
   5   3   0       9981.11       9859.32       135.07 o                         
   6   3   0       5579.77       5308.56        90.95 o                         
   7   3   0       1649.77       1565.74        38.36 o                         
   8   3   0       1100.64        994.75        30.75 o                         
   9   3   0         11.42          4.86        15.69 o                         
  10   3   0        788.56        775.28        42.94 o                         
  11   3   0        721.15        782.95        45.69 o                         
  12   3   0       1082.46       1177.60        65.61 o                         
  13   3   0       1446.38       1421.81        99.06 o                         
   0   4   0      11206.31      10772.45       176.82 o                         
   1   4   0        681.45        593.79        15.88 o                         
   2   4   0       5116.62       5292.13        80.31 o                         
   3   4   0         18.64          6.07         7.21 o                         
   4   4   0       3620.83       3940.32        62.46 o                         
   5   4   0        950.94       1031.25        33.07 o                         
   6   4   0       1622.94       1524.85        35.89 o                         
   7   4   0        792.79        865.62        32.50 o                         
   8   4   0       6893.89       6781.25       101.46 o                         
   9   4   0         24.88         12.88        17.19 o                         
  10   4   0       2594.72       2538.80        82.61 o                         
  11   4   0          9.40         36.54        21.67 o                         
  12   4   0       1261.80       1209.47        66.99 o                         
  13   4   0          9.19         -5.99        64.89 o                         
   1   5   0        358.94        417.99        13.70 o                         
   2   5   0      25216.82      25744.10       219.16 o                         
   3   5   0         50.86         43.54         8.06 o                         
   4   5   0      23758.67      23302.94       255.19 o                         
   5   5   0        771.36        702.76        24.73 o                         
   6   5   0       5854.97       5632.97        97.68 o                         
   7   5   0       1128.99       1085.58        30.79 o                         
   8   5   0        827.42        831.04        29.82 o                         
   9   5   0         35.44         58.73        15.93 o                         
  10   5   0       1536.61       1597.81        55.42 o                         
  11   5   0          9.30        -20.48        20.48 o                         
  12   5   0       1142.57       1236.15        88.41 o                         
  13   5   0        138.00        164.58        48.32 o                         
   0   6   0       4813.65       4667.36        67.34 o                         
   1   6   0      12592.31      12665.37       100.24 o                         
   2   6   0       1521.04       1481.16        31.86 o                         
   3   6   0       5538.13       5774.69       100.27 o                         
   4   6   0         24.61         33.34         8.34 o                         
   5   6   0        263.32        242.19        20.75 o                         
   6   6   0         95.67        103.59        13.32 o                         
   7   6   0       9116.73       9092.44       115.40 o                         
   8   6   0        391.21        368.33        18.91 o                         
   9   6   0        644.04        659.39        34.61 o                         
  10   6   0       1481.40       1402.11        57.99 o                         
  11   6   0        492.42        508.64        48.09 o                         
  12   6   0        133.70        133.44        32.67 o                         
  13   6   0        122.33        100.07        44.55 o                         
   1   7   0        847.70        790.31        18.13 o                         
   2   7   0         55.58         74.12        10.12 o                         
   3   7   0       4142.03       3998.02        64.89 o                         
   4   7   0       1079.28       1082.83        39.04 o                         
   5   7   0      11167.48      11122.83       144.62 o                         
   6   7   0        107.14        117.69        13.13 o                         
   7   7   0        283.17        255.92        19.85 o                         
   8   7   0        464.30        442.50        27.20 o                         
   9   7   0        232.75        217.75        21.17 o                         
  10   7   0         11.67         56.62        25.46 o                         
  11   7   0        671.81        806.50        62.09 o                         
  12   7   0          0.15         10.49        29.33 o                         
  13   7   0        450.05        602.50        86.88 o                         
   0   8   0      12018.95      12234.47       150.94 o                         
   1   8   0       8623.32       8524.63        76.96 o                         
   2   8   0       8216.97       8923.55       111.68 o                         
   3   8   0        724.57        724.10        26.59 o                         
   4   8   0        472.54        588.43        62.62 o                         
   5   8   0        295.01        291.79        24.42 o                         
   6   8   0       3477.13       3352.87        62.85 o                         
   7   8   0        330.92        290.73        23.43 o                         
   8   8   0       2649.74       2683.92        76.35 o                         
   9   8   0       1425.07       1411.01        69.34 o                         
  10   8   0       1836.82       1956.52        78.56 o                         
  11   8   0        339.34        309.97        57.12 o                         
  12   8   0         76.87         64.64        28.71 o                         
   1   9   0        468.89        583.63        16.05 o                         
   2   9   0       5049.22       5118.81        84.96 o                         
   3   9   0          0.05         21.76        11.49 o                         
   4   9   0       7008.63       6752.74       264.58 o                         
   5   9   0       1197.66       1223.09        49.04 o                         
   6   9   0       2703.56       2865.86        67.30 o                         
   7   9   0         75.03         58.42        14.64 o                         
   8   9   0        593.07        560.51        50.07 o                         
   9   9   0          6.02          0.04        20.88 o                         
  10   9   0        370.27        327.39        33.71 o                         
  11   9   0          1.31          2.27        35.50 o                         
  12   9   0       1015.91       1118.43       125.06 o                         
   0  10   0      24998.61      26402.95       427.90 o                         
   1  10   0        385.08        397.89        13.91 o                         
   2  10   0       7006.71       7139.34        99.88 o                         
   3  10   0        341.07        361.78        26.42 o                         
   4  10   0        353.96        420.30        29.93 o                         
   5  10   0        139.62        177.14        17.87 o                         
   6  10   0       4764.11       4830.76       113.10 o                         
   7  10   0        333.61        335.09        29.91 o                         
   8  10   0       2316.16       2403.64        87.57 o                         
   9  10   0        829.67        910.43        59.70 o                         
  10  10   0       1007.17        995.05        67.44 o                         
  11  10   0        257.24        244.78        46.59 o                         
   1  11   0       1578.23       1608.76        30.86 o                         
   2  11   0        597.17        602.77        30.86 o                         
   3  11   0      15149.57      15206.92       216.94 o                         
   4  11   0        440.88        504.89        35.11 o                         
   5  11   0       8519.39       8614.22       140.24 o                         
   6  11   0         66.44         37.25        16.85 o                         
   7  11   0       1331.09       1292.67        64.04 o                         
   8  11   0          1.19         28.33        24.53 o                         
   9  11   0         35.81         27.24        29.67 o                         
  10  11   0         51.83         88.82        35.87 o                         
  11  11   0       1260.11       1380.16        96.31 o                         
   0  12   0       1759.57       1719.73        70.91 o                         
   1  12   0       1311.07       1251.96        38.53 o                         
   2  12   0       1621.47       1709.88        59.94 o                         
   3  12   0       1288.39       1217.93        57.33 o                         
   4  12   0       1276.46       1298.27        41.31 o                         
   5  12   0       1345.57       1448.67        53.70 o                         
   6  12   0        118.10        109.48        24.72 o                         
   7  12   0       1508.63       1457.64        72.01 o                         
   8  12   0        327.47        341.61        38.18 o                         
   9  12   0        734.12        722.33        63.79 o                         
  10  12   0        497.20        459.78        49.22 o                         
  11  12   0        627.63        539.87        89.71 o                         
   1  13   0        200.90        176.88        16.99 o                         
   2  13   0        515.34        547.53        34.31 o                         
   3  13   0       1893.90       1938.20        69.59 o                         
   4  13   0       4605.27       4657.77       131.47 o                         
   5  13   0       2507.08       2576.21        99.34 o                         
   6  13   0       2819.70       2915.23       100.77 o                         
   7  13   0         11.58         36.11        21.65 o                         
   8  13   0         12.88         20.14        26.55 o                         
   9  13   0        428.19        387.74        48.92 o                         
  10  13   0        176.96        177.33        43.18 o                         
  11  13   0        239.97        366.89       109.02 o                         
   0  14   0       5463.19       5636.24       150.58 o                         
   1  14   0        369.45        382.05        35.07 o                         
   2  14   0       3658.07       3704.78        96.44 o                         
   3  14   0        219.04        222.20        27.57 o                         
   4  14   0       1235.66       1149.38        62.87 o                         
   5  14   0         18.00        -23.09        24.35 o                         
   6  14   0       1370.77       1240.64        66.60 o                         
   7  14   0        824.89        871.02        75.75 o                         
   8  14   0       1766.63       1747.37        85.82 o                         
   9  14   0        578.91        593.41        61.03 o                         
  10  14   0        961.73        951.01        98.24 o                         
   1  15   0         18.03         -2.39        18.22 o                         
   2  15   0        367.55        341.99        46.99 o                         
   3  15   0        376.79        392.80        33.58 o                         
   4  15   0        995.53       1066.34        58.38 o                         
   5  15   0       2777.84       2829.81       108.42 o                         
   6  15   0        378.62        367.48        39.28 o                         
   7  15   0       1212.20       1254.22        72.65 o                         
   8  15   0         75.12        104.36        31.53 o                         
   9  15   0         41.28          3.20        30.58 o                         
  10  15   0        130.80        110.52        42.58 o                         
   0  16   0         88.28         44.31        60.00 o                         
   1  16   0       3746.23       3962.10       145.33 o                         
   2  16   0         87.24         65.50        25.73 o                         
   3  16   0       1798.66       1721.06        83.09 o                         
   4  16   0          0.78         -5.93        17.45 o                         
   5  16   0        297.38        281.47        33.62 o                         
   6  16   0          8.43         36.42        23.70 o                         
   7  16   0       1939.88       1991.43        91.36 o                         
   8  16   0         33.91          6.38        31.19 o                         
   9  16   0       1056.01       1010.65        92.52 o                         
  10  16   0          0.71         53.77        56.72 o                         
   1  17   0        233.02        197.97        34.50 o                         
   2  17   0        484.51        495.62        45.62 o                         
   3  17   0         69.91        108.50        30.26 o                         
   4  17   0       2519.09       2493.74       107.91 o                         
   5  17   0        637.75        678.25        61.01 o                         
   6  17   0        970.66       1016.74        66.97 o                         
   7  17   0        102.93         48.71        35.99 o                         
   8  17   0        110.74         42.31        40.14 o                         
   0  18   0       1124.07       1043.03       153.38 o                         
   1  18   0          2.61         31.68        44.32 o                         
   2  18   0        335.12        331.18        66.63 o                         
   3  18   0         93.85         33.99        49.53 o                         
   4  18   0         28.40        -29.45        31.78 o                         
   5  18   0          5.40         53.75        54.94 o                         
   6  18   0        335.42        341.07        45.92 o                         
   7  18   0        122.90        295.69        97.58 o                         
   1  19   0        602.22        558.27       179.71 o                         
   2  19   0       1096.06        897.26        98.48 o                         
   3  19   0        414.05        410.61        74.24 o                         
   4  19   0        459.60        477.76        77.44 o                         
   5  19   0        776.03        819.22        81.69 o                         
   6  19   0        782.24       1029.10       164.26 o                         
   7  19   0        247.73        219.60        78.12 o                         
   0  20   0          7.58        -94.07        94.07 o                         
   1  20   0       1448.17       1511.10       135.99 o                         
   2  20   0         13.53         41.21        91.35 o                         
   3  20   0        103.65        106.11        62.21 o                         
   4  20   0        109.20        107.54        64.19 o                         
   1  21   0        267.08        433.11        81.44 o                         
   2  21   0        161.74        341.53       108.55 o                         
   3  21   0       1013.46        952.92       154.30 o                         
 -13   0   1        150.50        171.69        56.45 o                         
 -11   0   1        768.54        861.15        71.33 o                         
  -9   0   1       7461.52       7171.02       161.65 o                         
  -7   0   1      11630.78      10860.15       256.39 o                         
  -5   0   1       7740.15       7834.64       163.02 o                         
  -3   0   1       3789.83       3938.07        87.70 o                         
   3   0   1       7833.16       7955.86        91.73 o                         
   5   0   1       4048.19       3949.68       112.86 o                         
   7   0   1       2828.68       2607.88       101.78 o                         
   9   0   1       6541.62       6333.63       191.00 o                         
  11   0   1       1021.98        991.99        79.43 o                         
  13   0   1          3.01         17.07        41.35 o                         
 -14   1   1        382.18        356.81        71.02 o                         
 -13   1   1        656.33        813.50        58.65 o                         
 -12   1   1        700.27        806.03        53.52 o                         
 -11   1   1        598.31        578.98        39.37 o                         
 -10   1   1       1060.50       1097.53        49.74 o                         
  -9   1   1         75.10         84.92        16.68 o                         
  -8   1   1         83.20         62.58        12.69 o                         
  -7   1   1         96.07         74.81        15.16 o                         
  -6   1   1       1528.92       1421.33        33.57 o                         
  -5   1   1       4023.93       3860.91        58.21 o                         
  -4   1   1       7597.42       7458.45        85.01 o                         
  -3   1   1       2222.74       2353.32        54.19 o                         
  -2   1   1      13584.19      13872.40       142.66 o                         
   2   1   1        310.03        380.48        13.21 o                         
   3   1   1       3413.95       3306.62        47.53 o                         
   4   1   1      13846.52      14048.80       157.16 o                         
   5   1   1       3593.31       3227.12        53.99 o                         
   6   1   1       8199.21       7751.63       114.78 o                         
   7   1   1       2121.08       1964.49        52.51 o                         
   8   1   1       1288.55       1149.27        50.57 o                         
   9   1   1        405.57        383.36        32.79 o                         
  10   1   1        381.07        377.06        34.29 o                         
  11   1   1        323.80        328.34        34.23 o                         
  12   1   1        704.47        751.43        52.08 o                         
  13   1   1        387.12        457.83        68.02 o                         
 -14   2   1        553.77        688.03       134.93 o                         
 -13   2   1        146.92        144.79        28.29 o                         
 -12   2   1          0.88         -6.19        23.34 o                         
 -11   2   1         12.00         45.74        21.17 o                         
 -10   2   1        671.72        620.85        37.96 o                         
  -9   2   1        866.90        852.37        37.06 o                         
  -8   2   1       5195.15       4891.28        75.74 o                         
  -7   2   1       3600.03       3643.86        75.93 o                         
  -6   2   1       6915.42       6785.31        89.47 o                         
  -5   2   1         16.94         17.33        10.21 o                         
  -4   2   1       1084.69       1011.08        27.45 o                         
  -3   2   1      10179.05      10365.98       101.75 o                         
  -2   2   1      19994.93      21143.00       206.65 o                         
   1   2   1      34876.80      34568.27       301.89 o                         
   2   2   1      13265.51      13457.32       142.84 o                         
   3   2   1         21.96         31.35         8.15 o                         
   4   2   1        746.26        687.37        20.57 o                         
   5   2   1         24.45         22.13         7.09 o                         
   6   2   1        954.87        972.39        29.51 o                         
   7   2   1        922.64        821.61        26.79 o                         
   8   2   1       5439.46       5269.57        98.30 o                         
   9   2   1          7.52         13.49        17.47 o                         
  10   2   1       4547.53       4804.06       120.53 o                         
  11   2   1          6.71        -20.90        20.90 o                         
  12   2   1        442.77        420.58        42.10 o                         
  13   2   1         50.57         19.23        45.55 o                         
 -13   3   1        423.66        538.14        48.69 o                         
 -12   3   1       3001.35       3068.84       104.93 o                         
 -11   3   1        419.26        485.96        40.60 o                         
 -10   3   1       1295.70       1349.54        55.21 o                         
  -9   3   1         58.76         69.32        16.15 o                         
  -8   3   1        556.82        556.49        23.80 o                         
  -7   3   1         22.69         16.39         9.57 o                         
  -6   3   1      11093.55      10881.30       164.13 o                         
  -5   3   1       6766.69       6562.03       102.10 o                         
  -4   3   1      33358.77      33633.16       336.56 o                         
  -3   3   1        292.94        210.24        11.60 o                         
  -2   3   1      74661.16      75524.80       927.58 o                         
  -1   3   1          4.52         17.85         6.84 o                         
   0   3   1       2545.56       2925.58        32.81 o                         
   1   3   1       3900.55       3929.56        46.86 o                         
   2   3   1       5486.26       5606.30        71.43 o                         
   3   3   1       3347.40       3251.79        50.05 o                         
   4   3   1      10708.26      10623.28       198.21 o                         
   5   3   1       9333.20       9280.88       113.62 o                         
   6   3   1       7991.95       7644.75       104.46 o                         
   7   3   1       1177.38       1059.98        31.67 o                         
   8   3   1       1535.09       1498.74        39.31 o                         
   9   3   1          6.40         20.91        17.74 o                         
  10   3   1         18.28         24.85        18.67 o                         
  11   3   1       1298.05       1374.87        61.96 o                         
  12   3   1       1523.70       1671.95        79.97 o                         
  13   3   1        233.60        358.68        59.30 o                         
 -13   4   1          9.73         38.56        28.56 o                         
 -12   4   1        107.38        109.61        27.12 o                         
 -11   4   1       1297.39       1354.62        71.14 o                         
 -10   4   1        211.12        226.42        24.81 o                         
  -9   4   1       2690.23       2657.17        71.18 o                         
  -8   4   1       1765.64       1783.45        47.05 o                         
  -7   4   1       7694.03       7624.04       117.82 o                         
  -6   4   1        569.60        604.35        23.58 o                         
  -5   4   1       2066.33       1889.43        51.51 o                         
  -4   4   1       1879.27       2127.58        39.00 o                         
  -3   4   1       1825.01       2038.39        43.90 o                         
  -2   4   1       2595.12       2758.07        48.72 o                         
  -1   4   1       2689.17       2791.22        36.56 o                         
   0   4   1       1228.48       1159.03        18.48 o                         
   1   4   1       1998.34       2009.72        34.35 o                         
   2   4   1          2.69         12.23         7.22 o                         
   3   4   1      19758.99      20510.79       212.54 o                         
   4   4   1       1519.83       1555.07        35.89 o                         
   5   4   1        405.75        524.51        26.25 o                         
   6   4   1        201.30        232.26        16.51 o                         
   7   4   1        598.86        579.48        19.69 o                         
   8   4   1        255.98        281.81        20.09 o                         
   9   4   1       2572.65       2664.89        70.17 o                         
  10   4   1        915.05        888.63        47.40 o                         
  11   4   1       1771.58       1859.52        79.11 o                         
  12   4   1         36.58         46.91        27.32 o                         
  13   4   1         56.78         50.10        36.21 o                         
 -13   5   1        959.66       1046.43        99.44 o                         
 -12   5   1        374.29        370.03        44.31 o                         
 -11   5   1        929.65        960.40        55.23 o                         
 -10   5   1         11.52         27.31        17.01 o                         
  -9   5   1        998.91        958.14        41.56 o                         
  -8   5   1         56.62         42.17        13.29 o                         
  -7   5   1       1455.80       1351.95        38.19 o                         
  -6   5   1          9.27         18.79         8.57 o                         
  -5   5   1      11354.52      10574.68       115.62 o                         
  -4   5   1       5156.87       5352.36        70.94 o                         
  -3   5   1      22709.66      23050.14       353.18 o                         
  -2   5   1        323.99        333.83        16.17 o                         
  -1   5   1       3936.12       3890.69        67.13 o                         
   0   5   1       1409.64       1381.21        22.12 o                         
   1   5   1        605.32        597.65        15.13 o                         
   2   5   1        106.87        196.71        10.72 o                         
   3   5   1      10766.65      10958.77       177.09 o                         
   4   5   1       1067.62       1054.33        27.70 o                         
   5   5   1       8517.66       8453.52       149.05 o                         
   6   5   1        595.29        567.53        24.74 o                         
   7   5   1       2048.77       1965.80        45.62 o                         
   8   5   1          7.46         -7.88        15.07 o                         
   9   5   1          3.35         51.73        17.30 o                         
  10   5   1        330.62        306.21        27.49 o                         
  11   5   1       1513.68       1537.70        72.77 o                         
  12   5   1        234.55        287.16        41.44 o                         
  13   5   1       1241.01       1174.47       118.86 o                         
 -14   6   1        304.33        502.37       126.45 o                         
 -13   6   1         24.80         36.99        39.00 o                         
 -12   6   1         14.93        -14.40        24.79 o                         
 -11   6   1         87.67        113.65        25.81 o                         
 -10   6   1       1844.38       1836.49        65.56 o                         
  -9   6   1        159.67        159.21        19.34 o                         
  -8   6   1       4985.28       5243.65        80.03 o                         
  -7   6   1        919.75        861.71        31.04 o                         
  -6   6   1       4250.42       4106.99        81.21 o                         
  -5   6   1         17.77          7.47         8.09 o                         
  -4   6   1       1003.95       1054.63        32.17 o                         
  -3   6   1       1367.94       1716.89        38.63 o                         
  -2   6   1       8054.96       8257.37       162.09 o                         
  -1   6   1        931.26        860.50        18.10 o                         
   0   6   1      11600.26      11779.26       109.81 o                         
   1   6   1       5194.21       5027.91        56.14 o                         
   2   6   1      22292.21      23076.38       229.22 o                         
   3   6   1       1033.27        966.57        22.58 o                         
   4   6   1       3489.71       3780.39        61.19 o                         
   5   6   1       3053.75       3009.51        50.79 o                         
   6   6   1       3939.63       3706.71        76.68 o                         
   7   6   1          2.83          2.31        10.17 o                         
   8   6   1       3316.41       3263.61        74.63 o                         
   9   6   1       4026.85       3969.68        87.87 o                         
  10   6   1       3653.13       3649.17        96.46 o                         
  11   6   1        602.15        618.34        59.35 o                         
  12   6   1        254.37        253.84        71.39 o                         
  13   6   1         55.01         85.50        64.24 o                         
 -13   7   1         38.51         67.01        45.42 o                         
 -12   7   1       1577.21       1699.37        89.98 o                         
 -11   7   1          5.86         11.80        24.73 o                         
 -10   7   1       1947.49       2036.01        85.20 o                         
  -9   7   1        136.59         98.57        19.01 o                         
  -8   7   1        765.27        744.00        32.43 o                         
  -7   7   1         63.87         59.08        12.84 o                         
  -6   7   1       3397.99       3381.54        60.68 o                         
  -5   7   1          1.17         10.29         6.73 o                         
  -4   7   1       5722.27       5670.89       124.93 o                         
  -3   7   1        276.56        381.58        19.84 o                         
  -2   7   1      21560.61      22576.95       243.13 o                         
  -1   7   1         26.92         26.12         6.42 o                         
   0   7   1       3710.09       3978.17        51.74 o                         
   1   7   1       2729.34       3123.69        45.53 o                         
   2   7   1       1454.89       1499.45        24.93 o                         
   3   7   1        191.67        195.68        10.63 o                         
   4   7   1       8280.89       8320.49       105.58 o                         
   5   7   1        330.43        325.11        19.78 o                         
   6   7   1      11544.63      11462.69       144.78 o                         
   7   7   1        161.27        163.79        16.60 o                         
   8   7   1       4185.87       4200.71        93.31 o                         
   9   7   1        424.84        400.04        28.12 o                         
  10   7   1         18.76         16.55        20.60 o                         
  11   7   1        162.57        173.50        34.79 o                         
  12   7   1        322.04        499.21        74.50 o                         
 -13   8   1         80.63         38.83        56.72 o                         
 -12   8   1         84.75        101.33        29.50 o                         
 -11   8   1        445.24        459.16        41.32 o                         
 -10   8   1        479.34        429.17        42.09 o                         
  -9   8   1       4071.45       4187.69       169.95 o                         
  -8   8   1       3003.31       2859.86        77.32 o                         
  -7   8   1       3332.04       3347.63        72.97 o                         
  -6   8   1       1972.82       1973.23        72.78 o                         
  -5   8   1       1428.16       1311.49        43.36 o                         
  -4   8   1         12.77         27.65        10.12 o                         
  -3   8   1        225.46        235.39        19.98 o                         
  -2   8   1       3434.81       3417.61        59.38 o                         
  -1   8   1       9104.56       9843.06       130.89 o                         
   0   8   1      24773.40      24889.10       219.45 o                         
   1   8   1      18904.93      19894.43       179.87 o                         
   2   8   1       1822.85       1590.17        31.19 o                         
   3   8   1       6162.26       6375.51        98.56 o                         
   4   8   1       1175.11       1185.61        34.76 o                         
   5   8   1         35.06         21.49        11.84 o                         
   6   8   1        242.61        266.12        18.46 o                         
   7   8   1        384.81        362.50        27.09 o                         
   8   8   1       3358.34       3236.72        81.75 o                         
   9   8   1       1402.55       1433.85        64.16 o                         
  10   8   1        853.70        873.03        53.14 o                         
  11   8   1        487.18        578.34        74.45 o                         
  12   8   1         28.39         93.60        54.64 o                         
 -12   9   1         95.10        132.07        38.56 o                         
 -11   9   1       1704.90       1716.25        78.46 o                         
 -10   9   1          0.76          3.45        19.93 o                         
  -9   9   1        264.79        252.30        31.55 o                         
  -8   9   1          6.25         -0.06        20.62 o                         
  -7   9   1       1566.17       1484.12        57.75 o                         
  -6   9   1       1019.66        914.71        38.19 o                         
  -5   9   1       4486.69       4410.68       106.39 o                         
  -4   9   1        422.22        477.27        25.95 o                         
  -3   9   1       4592.81       4520.01        94.85 o                         
  -2   9   1        148.78        144.62        12.57 o                         
  -1   9   1       3185.29       3006.09        54.95 o                         
   0   9   1          3.37         19.99         6.95 o                         
   1   9   1       2840.91       3328.35        71.48 o                         
   2   9   1        258.90        256.07        12.49 o                         
   3   9   1       3869.56       3850.04        94.66 o                         
   4   9   1       1421.45       1459.47        44.66 o                         
   5   9   1       7021.78       7269.77       124.14 o                         
   6   9   1         69.69         65.88        12.09 o                         
   7   9   1       1882.54       1845.88        57.61 o                         
   8   9   1          8.38         30.28        21.87 o                         
   9   9   1         71.33         70.11        20.95 o                         
  10   9   1         14.62         -1.64        22.70 o                         
  11   9   1        232.97        261.76        46.89 o                         
  12   9   1         32.55         38.83        73.69 o                         
 -12  10   1          6.57          9.21        51.35 o                         
 -11  10   1         82.84        143.10        31.84 o                         
 -10  10   1        738.63        714.49        54.26 o                         
  -9  10   1       1825.91       1863.56        81.17 o                         
  -8  10   1       1260.85       1280.37        58.45 o                         
  -7  10   1       7184.56       7037.82       161.15 o                         
  -6  10   1        198.19        183.34        27.52 o                         
  -5  10   1        863.74        856.84        37.61 o                         
  -4  10   1        292.38        252.68        23.04 o                         
  -3  10   1         66.60         44.15        18.68 o                         
  -2  10   1        241.68        299.35        26.04 o                         
  -1  10   1       7883.83       7847.81        84.67 o                         
   0  10   1       3280.31       3484.24        52.46 o                         
   1  10   1       5218.73       4921.42        66.50 o                         
   2  10   1        896.48        851.79        26.00 o                         
   3  10   1       1135.74       1073.65        45.10 o                         
   4  10   1        888.00        943.40        35.32 o                         
   5  10   1        595.96        661.24        32.64 o                         
   6  10   1        568.88        572.90        34.45 o                         
   7  10   1       3348.34       3304.54        98.24 o                         
   8  10   1        674.50        603.85        45.00 o                         
   9  10   1       1173.39       1286.88        72.88 o                         
  10  10   1       1086.50       1197.45        72.73 o                         
  11  10   1        189.76        175.30        42.08 o                         
 -11  11   1         41.00         21.01        29.77 o                         
 -10  11   1       1278.30       1323.47        87.35 o                         
  -9  11   1          0.85          9.55        27.77 o                         
  -8  11   1         10.82         39.32        19.62 o                         
  -7  11   1         82.43         51.05        19.01 o                         
  -6  11   1       5621.36       5352.63       133.69 o                         
  -5  11   1        123.04        122.32        18.06 o                         
  -4  11   1      10846.39      11093.49       185.61 o                         
  -3  11   1         23.56         13.97        10.61 o                         
  -2  11   1      16349.09      16961.38       200.59 o                         
  -1  11   1          2.71          9.57         8.47 o                         
   0  11   1        552.51        594.60        21.53 o                         
   1  11   1        515.74        516.59        21.73 o                         
   2  11   1       2656.64       2633.33        60.93 o                         
   3  11   1         60.31         42.16        14.88 o                         
   4  11   1       7766.83       7807.04       167.29 o                         
   5  11   1         12.32         42.52        15.53 o                         
   6  11   1       5552.81       5708.93       128.21 o                         
   7  11   1          1.99        -25.36        25.36 o                         
   8  11   1        146.01        148.46        32.04 o                         
   9  11   1         18.59         13.12        24.40 o                         
  10  11   1        481.42        449.81        47.65 o                         
  11  11   1        236.90        130.80        92.37 o                         
 -11  12   1        195.49        150.40        45.65 o                         
 -10  12   1         21.67         25.83        28.93 o                         
  -9  12   1        619.62        621.14        68.64 o                         
  -8  12   1       1705.13       1719.36        80.90 o                         
  -7  12   1        759.18        756.31        52.36 o                         
  -6  12   1       1007.16        922.56        53.74 o                         
  -5  12   1          0.41         -2.14        21.93 o                         
  -4  12   1        140.03        149.73        21.29 o                         
  -3  12   1         18.42         21.11        10.97 o                         
  -2  12   1        982.53       1055.04        34.64 o                         
  -1  12   1        802.57        915.87        32.37 o                         
   0  12   1       1646.82       1620.50        37.53 o                         
   1  12   1       1600.73       1699.67        41.68 o                         
   2  12   1       2966.76       2906.43        71.93 o                         
   3  12   1       1493.34       1446.29        72.01 o                         
   4  12   1        923.72        909.32        54.68 o                         
   5  12   1        955.61        931.49        57.83 o                         
   6  12   1        169.48        173.60        37.94 o                         
   7  12   1        158.35        146.24        27.68 o                         
   8  12   1        949.59        961.67        70.01 o                         
   9  12   1        444.05        378.60        41.68 o                         
  10  12   1        506.61        535.09        53.68 o                         
  11  12   1         47.33          5.99        72.68 o                         
 -11  13   1        239.42        155.07        41.98 o                         
 -10  13   1        666.53        715.02        68.28 o                         
  -9  13   1        441.08        434.09        52.19 o                         
  -8  13   1         26.75         23.44        29.52 o                         
  -7  13   1        133.62         89.44        33.28 o                         
  -6  13   1        357.94        382.22        38.95 o                         
  -5  13   1       1998.70       2171.67       121.15 o                         
  -4  13   1       2160.02       2231.00        85.41 o                         
  -3  13   1       2130.96       2165.89        80.49 o                         
  -2  13   1        963.79       1001.14        45.78 o                         
  -1  13   1       1384.18       1344.96        36.46 o                         
   0  13   1         89.87         98.30        10.46 o                         
   1  13   1         10.24         27.39        15.01 o                         
   2  13   1        151.22        146.72        22.22 o                         
   3  13   1       1205.43       1199.74        67.52 o                         
   4  13   1       3846.22       4000.65       120.41 o                         
   5  13   1       5113.39       5370.43       149.94 o                         
   6  13   1        467.17        431.14        48.66 o                         
   7  13   1       1525.61       1493.57        74.14 o                         
   8  13   1         12.70        -25.74        30.02 o                         
   9  13   1          1.62        -21.06        25.87 o                         
  10  13   1         80.47         45.17        33.71 o                         
  11  13   1        301.43        178.28        83.65 o                         
 -11  14   1        259.43        365.97       102.56 o                         
 -10  14   1         10.05        -29.79        29.79 o                         
  -9  14   1        999.68       1015.74        69.40 o                         
  -8  14   1        607.97        613.49        52.76 o                         
  -7  14   1       1748.53       1777.73        83.33 o                         
  -6  14   1        170.29        170.11        27.80 o                         
  -5  14   1        467.09        455.50        43.54 o                         
  -4  14   1          1.48         19.60        18.15 o                         
  -3  14   1        539.63        514.71        36.69 o                         
  -2  14   1        932.09        969.54        45.49 o                         
  -1  14   1       3767.50       3993.81        94.78 o                         
   0  14   1       1315.18       1363.48        47.36 o                         
   1  14   1       4045.88       3994.80       114.35 o                         
   2  14   1       1541.24       1586.10        72.00 o                         
   3  14   1       3433.69       3429.87        98.66 o                         
   4  14   1         53.12         32.01        19.49 o                         
   5  14   1          0.01          0.84        22.90 o                         
   6  14   1         62.93         60.57        24.11 o                         
   7  14   1       1284.51       1200.15        68.95 o                         
   8  14   1        789.80        898.25        69.93 o                         
   9  14   1       1023.11        904.49        67.60 o                         
  10  14   1         93.51        107.67        41.23 o                         
 -10  15   1         50.80         74.62        53.54 o                         
  -9  15   1         75.59         52.90        28.75 o                         
  -8  15   1         55.87         78.75        29.76 o                         
  -7  15   1         13.11         -4.93        23.52 o                         
  -6  15   1        698.06        656.50        50.85 o                         
  -5  15   1        494.16        481.96        46.32 o                         
  -4  15   1        893.71        980.59        54.28 o                         
  -3  15   1        589.01        572.52        39.16 o                         
  -2  15   1        914.21        887.75        56.39 o                         
  -1  15   1        129.29        115.38        16.05 o                         
   0  15   1        487.44        539.46        34.99 o                         
   1  15   1          3.73         -1.26        18.30 o                         
   2  15   1          5.40         13.90        18.25 o                         
   3  15   1        846.06        853.40        48.86 o                         
   4  15   1       1509.19       1504.17        68.79 o                         
   5  15   1        501.86        540.17        46.64 o                         
   6  15   1       1955.67       2134.68       108.79 o                         
   7  15   1         11.78        -16.47        23.32 o                         
   8  15   1        158.58        142.59        34.16 o                         
   9  15   1         11.19        -15.93        30.66 o                         
  10  15   1         11.88         58.73        79.92 o                         
 -10  16   1        647.23        711.24        98.12 o                         
  -9  16   1          3.03          0.89        30.55 o                         
  -8  16   1       1645.31       1805.59        91.00 o                         
  -7  16   1         95.08         96.64        27.86 o                         
  -6  16   1       1712.85       1663.41        79.57 o                         
  -5  16   1          6.50         -2.03        30.54 o                         
  -4  16   1          5.59         32.17        24.07 o                         
  -3  16   1        165.43        104.36        35.93 o                         
  -2  16   1        662.76        690.52        51.97 o                         
  -1  16   1        106.87        125.47        24.80 o                         
   0  16   1       5230.24       5551.11       147.19 o                         
   1  16   1         27.00         34.20        21.00 o                         
   2  16   1       2247.04       2345.56        93.66 o                         
   3  16   1         79.11         20.14        20.49 o                         
   4  16   1         87.19         87.98        21.91 o                         
   5  16   1         46.20         78.58        23.92 o                         
   6  16   1       1209.63       1322.91        79.39 o                         
   7  16   1         14.30         -6.92        29.57 o                         
   8  16   1       1132.18       1166.81        88.23 o                         
   9  16   1         86.49         69.11        36.52 o                         
  -9  17   1         31.07        110.03        83.10 o                         
  -8  17   1          0.64        -31.35        32.18 o                         
  -7  17   1        389.83        433.86        53.10 o                         
  -6  17   1         38.17         19.12        33.35 o                         
  -5  17   1       1350.97       1276.30        80.17 o                         
  -4  17   1        252.17        282.28        40.43 o                         
  -3  17   1        832.18        823.53        60.07 o                         
  -2  17   1        909.26        974.95        61.61 o                         
  -1  17   1       1207.30       1216.17        83.86 o                         
   0  17   1        122.28        115.40        29.43 o                         
   1  17   1        348.64        406.57        97.07 o                         
   2  17   1          0.93         59.10        24.20 o                         
   3  17   1       1278.29       1317.00        74.60 o                         
   4  17   1        894.33        903.65        64.82 o                         
   5  17   1       1160.82       1380.76        99.74 o                         
   6  17   1        516.55        558.39        83.20 o                         
   7  17   1        428.02        462.41        79.17 o                         
   8  17   1        625.49        727.96       101.01 o                         
  -8  18   1         47.19        -88.08        88.08 o                         
  -7  18   1        837.81        999.21       117.11 o                         
  -6  18   1         80.17         73.85        42.45 o                         
  -5  18   1        181.82        217.58        36.04 o                         
  -4  18   1        245.80        199.82        37.06 o                         
  -3  18   1          8.91        -27.73        27.93 o                         
  -2  18   1          7.49        -16.09        49.80 o                         
  -1  18   1       1224.54       1163.29        84.13 o                         
   0  18   1        121.53         54.91        37.08 o                         
   1  18   1       2194.58       2334.37       156.65 o                         
   2  18   1         49.41         39.16        34.80 o                         
   3  18   1       1269.49       1329.58        93.15 o                         
   4  18   1        137.44        128.72        42.20 o                         
   5  18   1          1.38          7.84        41.24 o                         
   6  18   1        175.88        269.98        65.99 o                         
   7  18   1        166.39        123.50        85.13 o                         
  -7  19   1        221.45        212.13        87.62 o                         
  -6  19   1        285.44        109.14       108.05 o                         
  -5  19   1        744.32        773.05        81.56 o                         
  -4  19   1        462.75        385.70        71.97 o                         
  -3  19   1       2471.20       2540.31       244.69 o                         
  -2  19   1       1066.26       1115.79       110.34 o                         
  -1  19   1        484.93        582.11        86.83 o                         
   0  19   1          9.04        -50.11        50.11 o                         
   1  19   1         80.79         60.31        44.78 o                         
   2  19   1        890.13        816.64        95.13 o                         
   3  19   1        737.62        828.75       101.18 o                         
   4  19   1        628.97        519.81       117.96 o                         
   5  19   1       1085.78       1276.00       169.24 o                         
   6  19   1         96.98        -59.76        73.23 o                         
   7  19   1         77.69        364.40       109.02 o                         
  -5  20   1         88.59        258.89       106.06 o                         
  -4  20   1         27.50        -49.80        68.94 o                         
  -3  20   1          0.26         34.28        46.98 o                         
  -2  20   1        264.32        230.42       109.57 o                         
  -1  20   1          9.45          6.69        60.00 o                         
   0  20   1       1031.69        921.21       102.84 o                         
   1  20   1         18.03        118.49        52.49 o                         
   2  20   1       1081.90       1197.27       120.17 o                         
   3  20   1         30.88        -64.75        64.75 o                         
  -4  21   1       1317.83       1573.71       207.15 o                         
  -3  21   1        502.62        395.76       121.47 o                         
  -2  21   1        410.64        370.05        62.78 o                         
  -1  21   1        215.81        208.25        60.12 o                         
   0  21   1         23.93        140.71        56.44 o                         
   1  21   1          9.72         29.33        58.29 o                         
 -14   0   2       1470.20       1518.47       191.19 o                         
 -12   0   2        189.03        203.03        35.76 o                         
 -10   0   2       2266.90       2335.66        95.63 o                         
  -8   0   2      15666.47      15668.20       376.19 o                         
  -6   0   2      15581.71      15134.54       280.31 o                         
  -4   0   2       6372.66       5719.41       126.74 o                         
  -2   0   2        812.67        660.11        24.76 o                         
   2   0   2      12775.78      12035.30       159.47 o                         
   4   0   2       1317.21       1200.87        36.31 o                         
   6   0   2       2490.03       2808.16       102.78 o                         
   8   0   2       2417.44       2317.04       106.13 o                         
  10   0   2       3656.48       3771.29       180.59 o                         
  12   0   2        801.71        829.12        99.94 o                         
 -14   1   2        254.75        423.86        77.33 o                         
 -13   1   2        885.32       1004.69        65.03 o                         
 -12   1   2        249.79        308.23        32.27 o                         
 -11   1   2       2542.67       2587.09        75.75 o                         
 -10   1   2       1673.74       1685.94        60.36 o                         
  -9   1   2       1022.28       1033.57        47.53 o                         
  -8   1   2        657.28        671.13        38.42 o                         
  -7   1   2        668.60        641.77        28.49 o                         
  -6   1   2        193.22        179.08        16.66 o                         
  -5   1   2       1489.37       1475.88        36.70 o                         
  -4   1   2       2298.88       2151.93        40.95 o                         
  -3   1   2        196.68        158.39        12.53 o                         
  -2   1   2      15128.03      14720.67       132.57 o                         
   1   1   2       1536.37       1621.84        31.14 o                         
   2   1   2        312.52        353.73        15.60 o                         
   3   1   2       2672.80       2297.75        46.30 o                         
   4   1   2       4462.58       4163.02        52.34 o                         
   5   1   2        545.46        362.22        16.95 o                         
   6   1   2       5285.74       4736.85        83.31 o                         
   7   1   2       5134.33       4916.78       107.17 o                         
   8   1   2       4982.77       4803.17       111.87 o                         
   9   1   2        181.51        145.54        23.24 o                         
  10   1   2         70.58         39.46        21.52 o                         
  11   1   2        122.98         94.68        24.79 o                         
  12   1   2         42.57         44.61        27.27 o                         
  13   1   2        288.58        398.50        91.63 o                         
 -14   2   2         83.50         81.62        66.68 o                         
 -13   2   2         53.20         66.14        28.09 o                         
 -12   2   2          0.29        -22.22        22.22 o                         
 -11   2   2          2.50         11.43        16.58 o                         
 -10   2   2         64.62         92.65        18.54 o                         
  -9   2   2       3224.72       3090.65        84.00 o                         
  -8   2   2       1352.56       1400.89        39.65 o                         
  -7   2   2      12665.46      12233.08       201.46 o                         
  -6   2   2       2138.53       2278.27        53.16 o                         
  -5   2   2       3716.60       3407.01        63.58 o                         
  -4   2   2        183.53        196.18        12.10 o                         
  -3   2   2        367.88        380.48        14.36 o                         
  -2   2   2      17302.69      17357.60       177.85 o                         
  -1   2   2      32450.99      33335.93       316.21 o                         
   0   2   2       1139.79       1076.15        23.94 o                         
   1   2   2      45981.37      46082.73       362.36 o                         
   2   2   2      14289.15      14197.46       137.39 o                         
   3   2   2        249.18        211.89        12.91 o                         
   4   2   2         98.97        130.81        11.38 o                         
   5   2   2       1056.37       1063.25        27.73 o                         
   6   2   2       2207.04       2244.67        39.10 o                         
   7   2   2       1547.97       1491.83        47.54 o                         
   8   2   2        529.43        447.13        34.15 o                         
   9   2   2       3648.56       3721.90       101.67 o                         
  10   2   2         38.04         54.10        20.20 o                         
  11   2   2       1659.02       1748.61        76.92 o                         
  12   2   2         41.87         61.38        33.27 o                         
  13   2   2        350.04        320.84        55.79 o                         
 -14   3   2         32.06         84.67        76.18 o                         
 -13   3   2       1234.32       1373.84        67.83 o                         
 -12   3   2        158.16        171.99        44.79 o                         
 -11   3   2        490.43        533.21        41.71 o                         
 -10   3   2       1476.94       1550.79        57.01 o                         
  -9   3   2       3351.37       3231.10        93.41 o                         
  -8   3   2        231.47        241.53        23.23 o                         
  -7   3   2          7.13         18.13        11.29 o                         
  -6   3   2       2396.79       2284.50        56.88 o                         
  -5   3   2      14057.48      13878.98       216.00 o                         
  -4   3   2       5620.14       5340.48        95.07 o                         
  -3   3   2      60631.88      61978.29       657.15 o                         
  -2   3   2      83818.88      87687.34      1516.59 o                         
  -1   3   2      21880.89      21656.37       287.48 o                         
   0   3   2       1805.33       1986.38        40.22 o                         
   1   3   2        219.72        207.16         8.56 o                         
   2   3   2       1405.39       1350.40        28.63 o                         
   3   3   2       8868.92       8526.71       140.81 o                         
   4   3   2       8848.29       9021.97       214.90 o                         
   5   3   2       6849.86       7034.13       113.43 o                         
   6   3   2       2409.79       2332.28        39.95 o                         
   7   3   2       3255.95       3080.05        49.46 o                         
   8   3   2        147.88        124.74        17.10 o                         
   9   3   2        340.51        321.35        30.93 o                         
  10   3   2        553.78        569.69        41.58 o                         
  11   3   2        759.14        844.61        54.15 o                         
  12   3   2        174.28        179.45        30.64 o                         
  13   3   2        453.62        512.46        87.27 o                         
 -13   4   2          0.84         11.77        35.36 o                         
 -12   4   2          8.46         53.38        24.83 o                         
 -11   4   2        612.19        598.75        43.45 o                         
 -10   4   2         23.36         38.95        17.39 o                         
  -9   4   2        215.36        162.47        20.79 o                         
  -8   4   2       3365.05       3343.37        81.45 o                         
  -7   4   2        355.29        362.65        22.70 o                         
  -6   4   2      14233.30      13986.45       315.09 o                         
  -5   4   2         59.32         67.13        11.49 o                         
  -4   4   2      16995.70      16854.36       405.31 o                         
  -3   4   2       4463.57       4824.56        92.56 o                         
  -2   4   2        394.23        347.11        39.53 o                         
  -1   4   2        190.55        136.13        13.44 o                         
   0   4   2      14771.05      14962.64       187.96 o                         
   1   4   2        400.84        347.55        11.04 o                         
   2   4   2      27475.10      28272.76       238.80 o                         
   3   4   2       3464.04       3492.56        60.83 o                         
   4   4   2      16131.91      16635.77       179.59 o                         
   5   4   2          0.42         19.87         9.75 o                         
   6   4   2         45.11         53.28         9.08 o                         
   7   4   2          3.23          7.24         7.34 o                         
   8   4   2       1782.73       1746.94        62.00 o                         
   9   4   2       1070.01        959.34        44.10 o                         
  10   4   2       2665.91       2848.33        87.75 o                         
  11   4   2        327.09        309.61        36.30 o                         
  12   4   2        918.45        963.67        70.56 o                         
  13   4   2          5.56        143.59        55.61 o                         
 -14   5   2        523.49        678.07       136.41 o                         
 -13   5   2        187.71        150.10        31.93 o                         
 -12   5   2       1250.22       1386.95        78.59 o                         
 -11   5   2         79.45         79.79        21.97 o                         
 -10   5   2        962.95        965.56        51.14 o                         
  -9   5   2        563.06        693.88        48.01 o                         
  -8   5   2        669.56        643.76        29.58 o                         
  -7   5   2          0.63          2.72         8.12 o                         
  -6   5   2       1108.55        991.96        27.72 o                         
  -5   5   2        788.17        717.54        29.91 o                         
  -4   5   2      35517.84      37469.99       552.90 o                         
  -3   5   2       2054.01       2036.29        41.66 o                         
  -2   5   2       9557.39       9727.26       155.19 o                         
  -1   5   2        763.91        763.56        22.21 o                         
   0   5   2        156.34        175.98         9.88 o                         
   1   5   2       3599.03       3947.93        50.99 o                         
   2   5   2       3350.82       3511.77        50.25 o                         
   3   5   2        371.42        351.26        16.19 o                         
   4   5   2      12842.01      12517.20       155.89 o                         
   5   5   2        742.43        664.19        24.75 o                         
   6   5   2       8187.80       8116.78       109.38 o                         
   7   5   2       1094.06        993.47        31.42 o                         
   8   5   2       3103.30       3040.90        60.94 o                         
   9   5   2        222.72        198.83        21.82 o                         
  10   5   2          0.79          9.91        21.22 o                         
  11   5   2         17.25        -11.98        29.34 o                         
  12   5   2        911.79        870.93        66.69 o                         
  13   5   2          2.18          9.25        69.22 o                         
 -14   6   2         20.14         21.60        43.84 o                         
 -13   6   2         52.43         23.71        30.14 o                         
 -12   6   2          1.82        -10.52        25.14 o                         
 -11   6   2        799.37        647.20        47.68 o                         
 -10   6   2         35.54         18.01        17.77 o                         
  -9   6   2       1976.84       1920.52        65.71 o                         
  -8   6   2          2.63         18.92         8.71 o                         
  -7   6   2       4190.23       3991.18       107.68 o                         
  -6   6   2       4024.68       3982.73        74.80 o                         
  -5   6   2        235.12        193.45        16.65 o                         
  -4   6   2       9044.16       9842.16       212.63 o                         
  -3   6   2       7288.47       8496.80       161.24 o                         
  -2   6   2         29.79         21.16         7.79 o                         
  -1   6   2      12857.18      13348.62       158.62 o                         
   0   6   2       3250.96       3280.60        45.94 o                         
   1   6   2      17975.42      17735.66       161.36 o                         
   2   6   2       2792.39       2764.35        42.66 o                         
   3   6   2      14176.65      15367.57       201.89 o                         
   4   6   2       1191.14       1057.59        29.25 o                         
   5   6   2        466.84        492.04        22.14 o                         
   6   6   2        312.29        293.39        19.20 o                         
   7   6   2       2016.64       1878.25        53.86 o                         
   8   6   2        587.32        564.03        32.16 o                         
   9   6   2       2696.60       2663.61        72.19 o                         
  10   6   2       1766.68       1902.71        89.48 o                         
  11   6   2       1016.31       1050.47        70.33 o                         
  12   6   2        383.77        445.71        57.25 o                         
  13   6   2        196.30        226.52        82.64 o                         
 -14   7   2         72.66        -48.69        64.19 o                         
 -13   7   2        572.95        634.75        86.00 o                         
 -12   7   2         14.01         -7.97        33.59 o                         
 -11   7   2       1854.98       1860.35        90.71 o                         
 -10   7   2          0.58         30.33        24.38 o                         
  -9   7   2       2876.15       2793.28        90.47 o                         
  -8   7   2        660.37        581.62        31.58 o                         
  -7   7   2          0.23        -10.33        11.56 o                         
  -6   7   2        711.13        656.35        45.05 o                         
  -5   7   2       3137.74       3064.57        61.19 o                         
  -4   7   2          1.49          4.51         8.13 o                         
  -3   7   2      21953.63      23637.60       427.13 o                         
  -2   7   2       3328.43       3802.53        88.03 o                         
  -1   7   2       5178.15       4915.63        57.31 o                         
   0   7   2        263.56        301.65        13.43 o                         
   1   7   2        929.83        795.74        21.45 o                         
   2   7   2       1717.24       1818.91        49.97 o                         
   3   7   2       3291.15       3166.43        59.38 o                         
   4   7   2          3.52         -3.16         8.67 o                         
   5   7   2       7137.03       7260.12       111.61 o                         
   6   7   2       1645.33       1530.09        42.54 o                         
   7   7   2       3876.65       3741.14        78.83 o                         
   8   7   2        479.83        468.91        33.23 o                         
   9   7   2        577.56        549.04        33.01 o                         
  10   7   2        685.74        641.94        68.69 o                         
  11   7   2         32.59         30.12        26.43 o                         
  12   7   2         72.94        -16.54        59.34 o                         
 -13   8   2        121.61         72.44        48.96 o                         
 -12   8   2         33.91         63.26        42.68 o                         
 -11   8   2          0.49        -29.45        29.45 o                         
 -10   8   2       1353.59       1362.76        71.61 o                         
  -9   8   2       1553.89       1555.73        83.08 o                         
  -8   8   2       5023.05       4848.29       115.64 o                         
  -7   8   2       3269.31       3267.00        85.35 o                         
  -6   8   2       6485.68       6438.91       123.67 o                         
  -5   8   2       4822.78       4900.51        82.69 o                         
  -4   8   2       2608.88       2685.41        60.96 o                         
  -3   8   2         30.93         15.15        15.42 o                         
  -2   8   2       1598.93       1587.08        48.06 o                         
  -1   8   2      11487.95      11649.04       174.36 o                         
   0   8   2       8486.46       8609.36        97.44 o                         
   1   8   2      13326.06      13288.16       146.87 o                         
   2   8   2       6268.01       6160.28        95.06 o                         
   3   8   2       1968.52       2029.49        46.04 o                         
   4   8   2       1227.76       1252.26        33.95 o                         
   5   8   2       1684.51       1739.90        46.49 o                         
   6   8   2       1178.50       1154.95        38.87 o                         
   7   8   2        874.45        790.86        34.52 o                         
   8   8   2       2279.17       2350.41        64.09 o                         
   9   8   2       3169.20       3108.24        96.97 o                         
  10   8   2        433.35        398.66        44.31 o                         
  11   8   2        278.56        230.11        90.11 o                         
  12   8   2        468.33        427.21       124.51 o                         
 -13   9   2          0.57        -16.97        66.22 o                         
 -12   9   2        981.40        974.09        61.78 o                         
 -11   9   2         43.87         67.53        26.17 o                         
 -10   9   2       1758.94       1775.83        81.64 o                         
  -9   9   2          1.13         15.08        29.47 o                         
  -8   9   2         21.05         30.20        23.32 o                         
  -7   9   2       1066.12       1035.49        48.63 o                         
  -6   9   2        784.47        735.56        45.34 o                         
  -5   9   2       1600.13       1682.21        58.51 o                         
  -4   9   2       7229.18       7256.34       175.26 o                         
  -3   9   2        303.55        309.32        22.89 o                         
  -2   9   2      11887.46      11974.00       133.83 o                         
  -1   9   2         79.73         52.00         6.99 o                         
   0   9   2       1608.00       1564.09        34.01 o                         
   1   9   2        591.57        572.81        21.21 o                         
   2   9   2          0.57         -1.42         7.55 o                         
   3   9   2        119.09        148.87        14.39 o                         
   4   9   2      10136.26      10171.64       186.16 o                         
   5   9   2         50.22         38.95        13.57 o                         
   6   9   2       4026.10       4031.72        85.71 o                         
   7   9   2       1122.68       1044.53        50.42 o                         
   8   9   2       2698.07       2720.78        87.09 o                         
   9   9   2        550.07        527.35        41.32 o                         
  10   9   2          3.29          9.39        32.79 o                         
  11   9   2          0.20        -35.53        35.53 o                         
 -12  10   2        371.11        305.33        54.18 o                         
 -11  10   2        173.46        135.77        37.70 o                         
 -10  10   2        332.67        333.30        38.04 o                         
  -9  10   2        495.60        464.24        48.58 o                         
  -8  10   2       3723.58       3903.41       119.75 o                         
  -7  10   2        426.21        423.17        39.59 o                         
  -6  10   2       2898.36       2836.01       101.88 o                         
  -5  10   2        160.46        133.67        16.54 o                         
  -4  10   2       1163.12       1215.54        48.79 o                         
  -3  10   2        482.94        374.78        25.39 o                         
  -2  10   2       1349.41       1291.39        31.57 o                         
  -1  10   2        469.43        492.32        17.19 o                         
   0  10   2       2466.34       2248.20        51.26 o                         
   1  10   2       1346.09       1357.13        33.08 o                         
   2  10   2       8941.45       8543.88       128.85 o                         
   3  10   2       4004.23       3989.41       131.53 o                         
   4  10   2       2033.04       1930.48        52.73 o                         
   5  10   2        148.29        136.97        12.98 o                         
   6  10   2          4.19         21.55        15.41 o                         
   7  10   2          2.59         23.13        17.28 o                         
   8  10   2         86.25        110.98        28.40 o                         
   9  10   2       1108.34       1133.35        70.42 o                         
  10  10   2       1079.60       1120.78        96.79 o                         
  11  10   2        570.23        671.36       101.89 o                         
 -12  11   2         10.36         63.53        39.38 o                         
 -11  11   2       2868.91       3199.05       139.91 o                         
 -10  11   2          0.34         31.43        28.94 o                         
  -9  11   2        491.59        538.94        60.21 o                         
  -8  11   2         47.42         21.16        21.85 o                         
  -7  11   2       1078.27       1013.64        58.78 o                         
  -6  11   2         64.23         54.13        21.42 o                         
  -5  11   2       3392.11       3464.25       116.69 o                         
  -4  11   2         95.08         70.85        16.43 o                         
  -3  11   2      10284.02      10313.04       168.24 o                         
  -2  11   2        212.25        195.45        13.81 o                         
  -1  11   2       4207.62       4103.84        57.10 o                         
   0  11   2         86.61         72.73         9.70 o                         
   1  11   2        292.61        329.54        18.07 o                         
   2  11   2        386.28        361.88        24.89 o                         
   3  11   2       3254.19       3244.00        96.96 o                         
   4  11   2         45.51         37.24        10.15 o                         
   5  11   2       5093.26       5216.89       113.91 o                         
   6  11   2          8.50         35.79        23.79 o                         
   7  11   2       1568.93       1431.30        71.82 o                         
   8  11   2        182.56        104.57        29.03 o                         
   9  11   2        337.35        322.81        38.98 o                         
  10  11   2         19.52        -10.55        32.37 o                         
  11  11   2        236.87        335.53       111.04 o                         
 -12  12   2          4.19          3.50        71.66 o                         
 -11  12   2         18.38        -17.52        30.53 o                         
 -10  12   2        604.88        599.87        61.21 o                         
  -9  12   2       1151.58       1169.76        71.19 o                         
  -8  12   2        770.66        715.92        54.31 o                         
  -7  12   2       1864.41       1778.81        79.37 o                         
  -6  12   2         15.40         15.11        19.42 o                         
  -5  12   2       1909.57       1881.07        72.63 o                         
  -4  12   2         37.13         19.77        15.92 o                         
  -3  12   2         18.84         23.09        15.81 o                         
  -2  12   2          2.36          6.95         6.82 o                         
  -1  12   2        862.63        863.09        29.03 o                         
   0  12   2        857.50        821.37        28.52 o                         
   1  12   2       3394.99       3393.38        63.07 o                         
   2  12   2       3276.38       3248.15        69.81 o                         
   3  12   2       2834.28       2809.76        84.18 o                         
   4  12   2       1347.56       1425.19        67.80 o                         
   5  12   2        167.11        147.85        26.95 o                         
   6  12   2         11.35          6.17        21.13 o                         
   7  12   2        288.54        298.60        40.67 o                         
   8  12   2        276.06        360.52        42.02 o                         
   9  12   2        151.96        156.88        32.99 o                         
  10  12   2        583.89        540.93        62.74 o                         
  11  12   2        884.66        846.85       164.81 o                         
 -11  13   2        277.47        227.05        48.48 o                         
 -10  13   2       1022.30       1122.80        82.83 o                         
  -9  13   2        445.95        417.29        51.31 o                         
  -8  13   2        133.69        126.41        28.28 o                         
  -7  13   2         24.47          6.72        23.79 o                         
  -6  13   2        296.44        264.32        31.17 o                         
  -5  13   2       2148.84       2126.05        79.91 o                         
  -4  13   2       4270.10       4166.66       121.35 o                         
  -3  13   2       2387.96       2410.41       106.94 o                         
  -2  13   2       6030.22       6206.61        96.16 o                         
  -1  13   2        892.81        875.26        30.29 o                         
   0  13   2       2034.61       2053.67        48.02 o                         
   1  13   2         26.49         41.83        11.81 o                         
   2  13   2         77.67         96.18        18.25 o                         
   3  13   2       1401.80       1392.07        59.86 o                         
   4  13   2       5641.22       5655.05       152.64 o                         
   5  13   2       1649.06       1727.50        80.72 o                         
   6  13   2       2100.05       2105.08        94.20 o                         
   7  13   2         54.24         39.80        23.43 o                         
   8  13   2        471.90        501.40        47.97 o                         
   9  13   2         72.07         56.58        29.04 o                         
  10  13   2         54.47        -49.35        49.35 o                         
 -11  14   2         10.56        -53.49        53.49 o                         
 -10  14   2        221.01        198.64        48.36 o                         
  -9  14   2        580.39        572.29        54.35 o                         
  -8  14   2       1245.67       1355.28        75.28 o                         
  -7  14   2        633.63        566.63        48.12 o                         
  -6  14   2       2902.15       2799.26       113.89 o                         
  -5  14   2        439.19        416.73        37.03 o                         
  -4  14   2       1810.68       1910.95        80.90 o                         
  -3  14   2        785.09        750.92        43.33 o                         
  -2  14   2       1195.21       1158.49        38.89 o                         
  -1  14   2        455.63        468.55        47.99 o                         
   0  14   2       2456.76       2592.39        85.83 o                         
   1  14   2       2150.52       2181.86        80.07 o                         
   2  14   2       7739.93       7693.42       174.44 o                         
   3  14   2        499.83        485.13        37.30 o                         
   4  14   2       1680.17       1614.57        70.65 o                         
   5  14   2          3.84          3.35        22.25 o                         
   6  14   2         28.57         31.38        24.94 o                         
   7  14   2         79.60        114.56        28.99 o                         
   8  14   2        547.71        484.56        51.64 o                         
   9  14   2         12.45         -0.86        32.22 o                         
  10  14   2       1009.41        817.98       153.84 o                         
 -10  15   2        474.81        301.82        70.06 o                         
  -9  15   2        246.22        232.95        51.09 o                         
  -8  15   2        299.24        262.81        37.33 o                         
  -7  15   2         39.11         42.70        25.71 o                         
  -6  15   2        240.31        204.27        30.86 o                         
  -5  15   2        352.17        368.64        43.33 o                         
  -4  15   2         60.90         76.22        24.72 o                         
  -3  15   2       1511.01       1497.71        61.66 o                         
  -2  15   2        822.60        842.67        55.95 o                         
  -1  15   2       1205.03       1214.27        51.69 o                         
   0  15   2          1.27         14.51        18.31 o                         
   1  15   2       3097.31       3211.42       195.02 o                         
   2  15   2         15.17         32.47        21.08 o                         
   3  15   2        339.11        310.60        30.57 o                         
   4  15   2        448.38        487.36        41.38 o                         
   5  15   2       2001.53       1912.72        81.82 o                         
   6  15   2        690.70        699.90        68.18 o                         
   7  15   2       1053.59       1106.16        76.83 o                         
   8  15   2         87.08        133.90        35.25 o                         
   9  15   2        379.37        299.62        79.59 o                         
 -10  16   2         43.59         43.79        58.98 o                         
  -9  16   2       1036.86       1116.24        74.79 o                         
  -8  16   2         35.20         54.49        27.72 o                         
  -7  16   2       2066.52       2351.11        99.54 o                         
  -6  16   2        323.27        285.19        51.14 o                         
  -5  16   2       1306.00       1137.27        73.80 o                         
  -4  16   2         67.25        108.42        24.50 o                         
  -3  16   2        137.71        145.99        31.52 o                         
  -2  16   2          0.11         -4.80        21.33 o                         
  -1  16   2       2386.34       2242.76       110.09 o                         
   0  16   2        116.15        103.90        19.40 o                         
   1  16   2       2353.48       2574.21        93.34 o                         
   2  16   2         55.06         65.71        28.32 o                         
   3  16   2       2846.79       2915.64       108.57 o                         
   4  16   2         21.10         32.00        22.92 o                         
   5  16   2          0.41        -15.42        22.29 o                         
   6  16   2          9.99          6.80        25.67 o                         
   7  16   2        769.08        853.06        81.36 o                         
   8  16   2        110.56        139.62        77.15 o                         
   9  16   2       1451.28       1550.31       139.39 o                         
  -9  17   2        233.66         74.56        50.59 o                         
  -8  17   2          3.11          7.86        33.61 o                         
  -7  17   2          4.53          1.63        35.15 o                         
  -6  17   2        798.82        872.50        73.74 o                         
  -5  17   2        129.13        140.00        36.62 o                         
  -4  17   2       1032.93       1008.36        70.14 o                         
  -3  17   2       1462.76       1535.98        82.16 o                         
  -2  17   2       1358.02       1242.18        70.54 o                         
  -1  17   2       2389.68       2362.97       118.14 o                         
   0  17   2        300.12        236.13        43.28 o                         
   1  17   2          0.37        -14.91        36.24 o                         
   2  17   2        102.22        111.80        32.56 o                         
   3  17   2         79.04        114.62        34.16 o                         
   4  17   2       1224.52       1377.51       114.64 o                         
   5  17   2        709.93        796.29       112.75 o                         
   6  17   2       1442.04       1666.93       135.40 o                         
   7  17   2        784.27        957.39        88.29 o                         
   8  17   2        553.86        627.64        87.85 o                         
  -9  18   2          7.91         43.35        59.21 o                         
  -8  18   2       1227.11       1271.63       105.12 o                         
  -7  18   2         54.41         93.56        38.51 o                         
  -6  18   2        952.13        891.35        65.43 o                         
  -5  18   2         10.31         14.39        24.33 o                         
  -4  18   2        269.01        305.04        42.39 o                         
  -3  18   2          5.19         26.57        29.22 o                         
  -2  18   2         63.31         19.09        28.77 o                         
  -1  18   2        136.38         89.92        32.27 o                         
   0  18   2       1518.64       1439.10       121.35 o                         
   1  18   2        549.34        520.18        74.47 o                         
   2  18   2       1802.00       1643.13       131.08 o                         
   3  18   2         63.30         37.97        30.46 o                         
   4  18   2        556.53        664.45        89.08 o                         
   5  18   2        365.56        391.89        71.11 o                         
   6  18   2          5.28        -58.75        61.70 o                         
   7  18   2        333.36        311.64       109.02 o                         
  -7  19   2         17.25         37.76        52.96 o                         
  -6  19   2        525.61        558.84        87.31 o                         
  -5  19   2        646.89        598.44        60.16 o                         
  -4  19   2        682.80        718.09        64.62 o                         
  -3  19   2        977.76       1160.88       108.09 o                         
  -2  19   2        610.82        528.28        62.32 o                         
  -1  19   2        134.34         77.83        39.93 o                         
   0  19   2        225.91        208.71        67.70 o                         
   1  19   2         64.21         45.08        59.03 o                         
   2  19   2        561.55        592.14        85.93 o                         
   3  19   2        192.86         89.65        62.26 o                         
   4  19   2        662.87        852.85       154.30 o                         
   5  19   2         88.36        -89.65        89.65 o                         
   6  19   2        573.13        744.29       144.34 o                         
  -6  20   2         23.48        115.01        84.67 o                         
  -5  20   2         31.60        -25.36        79.13 o                         
  -4  20   2         41.73         -1.51        50.03 o                         
  -3  20   2          4.13         54.22        47.75 o                         
  -2  20   2         58.69        -40.46        49.17 o                         
  -1  20   2        225.48        153.27        52.18 o                         
   0  20   2          1.04        -39.81        44.98 o                         
   1  20   2       1185.35        987.43       132.21 o                         
   2  20   2         85.58        217.57       104.59 o                         
  -3  21   2        538.38        573.43        90.86 o                         
  -2  21   2        121.93         73.11        46.97 o                         
  -1  21   2        491.74        304.73        93.61 o                         
   0  21   2         45.80        -19.46        49.25 o                         
  -1  22   2          0.15         -5.99        60.78 o                         
 -15   0   3       1298.56       1495.60       201.61 o                         
 -13   0   3        983.51       1156.67       152.46 o                         
 -11   0   3         29.99         57.41        26.00 o                         
  -9   0   3       5795.44       5444.64       163.09 o                         
  -7   0   3      21436.65      20964.42       356.01 o                         
  -5   0   3      12617.21      11996.40       217.61 o                         
  -3   0   3         39.14         62.69        13.27 o                         
  -1   0   3      41909.36      42549.14       430.26 o                         
   1   0   3       1230.63       1476.07        67.84 o                         
   3   0   3      16505.54      16492.44       301.24 o                         
   5   0   3       2911.34       2995.90        84.80 o                         
   7   0   3          2.83        -29.24        29.24 o                         
   9   0   3       8041.29       7971.52       231.37 o                         
  11   0   3       1124.99       1273.06        95.81 o                         
  13   0   3        227.90        142.40        78.67 o                         
 -14   1   3         11.80         -0.28        41.81 o                         
 -13   1   3        470.21        470.12        44.32 o                         
 -12   1   3        651.37        681.40        44.51 o                         
 -11   1   3       1232.30       1277.51        52.01 o                         
 -10   1   3       1373.11       1409.66        54.33 o                         
  -9   1   3       1835.23       1890.87        76.77 o                         
  -8   1   3        752.44        761.79        30.36 o                         
  -7   1   3        340.50        321.01        20.91 o                         
  -6   1   3        179.28        169.12        16.50 o                         
  -5   1   3       3182.75       3254.71        55.83 o                         
  -4   1   3      12870.64      12865.45       150.13 o                         
  -3   1   3       7991.00       7782.72       113.47 o                         
  -2   1   3      15515.44      16149.00       128.02 o                         
  -1   1   3       1359.12       1261.08        19.89 o                         
   0   1   3      25537.32      25546.19       208.81 o                         
   1   1   3      10197.89      10803.09       126.19 o                         
   2   1   3        995.49       1144.93        29.67 o                         
   3   1   3        103.04        109.09        11.74 o                         
   4   1   3        664.81        491.61        16.99 o                         
   5   1   3       7419.18       7383.88        93.03 o                         
   6   1   3       4658.26       4543.25        86.09 o                         
   7   1   3      10996.38      10406.20       153.53 o                         
   8   1   3       1180.78       1093.13        53.72 o                         
   9   1   3       2310.05       2134.68        77.85 o                         
  10   1   3         14.19        -23.29        23.29 o                         
  11   1   3         10.60          3.85        22.22 o                         
  12   1   3        181.94        158.58        33.50 o                         
  13   1   3        211.94        210.56        72.68 o                         
 -14   2   3        428.20        625.88       121.00 o                         
 -13   2   3          3.73         20.56        25.54 o                         
 -12   2   3        330.95        360.75        35.01 o                         
 -11   2   3         45.81         53.64        22.48 o                         
 -10   2   3       1039.34        942.88        44.64 o                         
  -9   2   3        333.86        320.43        21.33 o                         
  -8   2   3       3726.83       3471.26        98.69 o                         
  -7   2   3       1599.70       1441.92        55.28 o                         
  -6   2   3      16703.43      16644.32       388.07 o                         
  -5   2   3          8.31         24.18        11.54 o                         
  -4   2   3       5196.71       5209.20        71.18 o                         
  -3   2   3       6573.36       7356.15       107.13 o                         
  -2   2   3       8985.21       9397.18       102.57 o                         
  -1   2   3       3119.95       3165.88        38.19 o                         
   0   2   3        295.33        335.95        16.60 o                         
   1   2   3        488.54        505.35        16.00 o                         
   2   2   3      37176.25      37647.50       325.31 o                         
   3   2   3       1321.70       1499.74        36.23 o                         
   4   2   3      12133.01      12384.70       183.76 o                         
   5   2   3        189.54        209.68        13.49 o                         
   6   2   3       1864.81       1923.86        58.55 o                         
   7   2   3        824.07        798.01        33.64 o                         
   8   2   3       1130.46       1152.93        54.42 o                         
   9   2   3          9.23         19.28        21.70 o                         
  10   2   3       3755.25       3991.01       114.93 o                         
  11   2   3         13.59        -12.03        24.54 o                         
  12   2   3        882.83       1001.70        69.59 o                         
  13   2   3          0.02        -72.22        72.22 o                         
 -14   3   3        128.91        158.18        57.42 o                         
 -13   3   3        416.51        491.43        41.48 o                         
 -12   3   3        986.98       1087.58        57.10 o                         
 -11   3   3       1829.51       2029.76        73.01 o                         
 -10   3   3       2999.30       3028.92       105.09 o                         
  -9   3   3          8.97         16.92        15.73 o                         
  -8   3   3       3064.33       3060.69        81.34 o                         
  -7   3   3          0.44         12.66        11.05 o                         
  -6   3   3         82.90        153.96        26.91 o                         
  -5   3   3       4625.24       4666.93       105.87 o                         
  -4   3   3      13937.81      13661.10       172.44 o                         
  -3   3   3      34423.41      37533.48       627.77 o                         
  -2   3   3        549.29        728.59        18.03 o                         
  -1   3   3       9451.65       9920.11       124.83 o                         
   0   3   3      15106.22      14895.35       231.90 o                         
   1   3   3        220.05        206.21        11.08 o                         
   2   3   3        714.15        830.74        20.44 o                         
   3   3   3      10118.07      10463.52       113.91 o                         
   4   3   3       3074.39       2686.46        50.33 o                         
   5   3   3       3432.31       3304.89        62.09 o                         
   6   3   3       6215.76       5908.48        95.71 o                         
   7   3   3        621.36        573.58        27.93 o                         
   8   3   3       3592.00       3533.96        77.66 o                         
   9   3   3          1.19         -6.31        20.46 o                         
  10   3   3        182.00        184.05        29.12 o                         
  11   3   3         75.34         77.38        28.10 o                         
  12   3   3        300.08        322.35        48.35 o                         
  13   3   3         31.79         18.45        53.77 o                         
 -14   4   3        111.30        142.48        61.22 o                         
 -13   4   3        638.26        688.79        53.43 o                         
 -12   4   3         39.53         58.64        21.11 o                         
 -11   4   3        446.94        430.89        41.08 o                         
 -10   4   3        836.95        757.87        43.90 o                         
  -9   4   3       1106.19       1075.09        44.90 o                         
  -8   4   3        663.19        629.16        33.42 o                         
  -7   4   3       3222.31       3148.53        70.55 o                         
  -6   4   3       1453.55       1352.64        43.76 o                         
  -5   4   3      14084.22      14210.56       303.99 o                         
  -4   4   3        147.51        170.90        15.47 o                         
  -3   4   3        405.97        315.56        16.71 o                         
  -2   4   3       1731.58       1952.75        35.03 o                         
  -1   4   3        942.69       1067.51        31.40 o                         
   0   4   3        661.14        713.68        21.36 o                         
   1   4   3      18035.24      18433.53       204.75 o                         
   2   4   3       2655.91       2426.11        39.60 o                         
   3   4   3      22543.87      23589.89       333.14 o                         
   4   4   3       1317.57       1221.54        38.00 o                         
   5   4   3       2613.23       2623.76        52.33 o                         
   6   4   3         88.10         78.27        13.11 o                         
   7   4   3        133.98        112.25        12.99 o                         
   8   4   3        336.61        296.77        25.20 o                         
   9   4   3       1749.27       1780.68        71.89 o                         
  10   4   3        187.98        189.35        27.68 o                         
  11   4   3       2478.34       2682.74       119.75 o                         
  12   4   3        114.56        144.43        40.07 o                         
  13   4   3        814.85        966.38       165.28 o                         
 -14   5   3         65.80         47.31        66.22 o                         
 -13   5   3        534.71        586.72        50.50 o                         
 -12   5   3        214.37        235.10        36.67 o                         
 -11   5   3       3090.49       3354.88       127.38 o                         
 -10   5   3        214.42        366.11        47.65 o                         
  -9   5   3       4526.43       4807.67       112.71 o                         
  -8   5   3        443.70        463.49        22.79 o                         
  -7   5   3        213.24        212.46        17.76 o                         
  -6   5   3       1915.64       2090.00        56.92 o                         
  -5   5   3      19691.55      20028.93       433.10 o                         
  -4   5   3          1.45         22.87        12.59 o                         
  -3   5   3      19138.03      20094.32       401.84 o                         
  -2   5   3       1338.25       1528.06        37.38 o                         
  -1   5   3      20715.82      20614.93       317.72 o                         
   0   5   3       2352.10       2473.81        44.55 o                         
   1   5   3        499.26        546.19        17.41 o                         
   2   5   3         24.28         17.34         6.77 o                         
   3   5   3       3873.01       4116.30        71.64 o                         
   4   5   3        813.49        740.51        29.75 o                         
   5   5   3       7166.93       6972.70       103.41 o                         
   6   5   3       1936.56       1899.56        47.64 o                         
   7   5   3       3633.34       3540.79        81.55 o                         
   8   5   3       1064.35        986.96        43.59 o                         
   9   5   3        190.03        157.95        25.46 o                         
  10   5   3        658.97        685.59        44.10 o                         
  11   5   3         88.68        108.56        31.48 o                         
  12   5   3          0.50         55.40       131.43 o                         
 -14   6   3        566.46        642.84        90.39 o                         
 -13   6   3        170.90        143.40        43.76 o                         
 -12   6   3         37.11         67.18        29.43 o                         
 -11   6   3        290.48        245.27        40.37 o                         
 -10   6   3        130.91        101.00        25.11 o                         
  -9   6   3         45.01          3.09        18.75 o                         
  -8   6   3       7051.06       7153.46       231.46 o                         
  -7   6   3       1936.66       1828.86        47.18 o                         
  -6   6   3       6684.71       6400.77       137.68 o                         
  -5   6   3       5750.80       5668.30       116.77 o                         
  -4   6   3       6127.45       5980.11       136.27 o                         
  -3   6   3       6041.44       6322.89       102.97 o                         
  -2   6   3       2671.78       2964.64        74.03 o                         
  -1   6   3        148.32        123.48        21.79 o                         
   0   6   3       4141.12       4141.50        56.36 o                         
   1   6   3       7087.18       7050.21        99.47 o                         
   2   6   3      29890.14      31507.09       277.80 o                         
   3   6   3       2370.36       2443.59        57.42 o                         
   4   6   3       4336.27       4569.55        82.17 o                         
   5   6   3       2787.57       2803.34        61.27 o                         
   6   6   3        238.20        244.69        20.62 o                         
   7   6   3         27.15         41.86        14.68 o                         
   8   6   3        667.01        650.07        34.12 o                         
   9   6   3        987.93        921.61        51.13 o                         
  10   6   3       1380.05       1536.18        82.15 o                         
  11   6   3        328.79        381.24        46.95 o                         
  12   6   3        690.09        663.40        92.41 o                         
 -14   7   3          0.49        -82.20        99.05 o                         
 -13   7   3         10.98        -31.95        45.46 o                         
 -12   7   3       1010.32       1117.48        70.39 o                         
 -11   7   3          3.37         42.55        32.30 o                         
 -10   7   3       5044.35       5210.89       170.39 o                         
  -9   7   3         31.43         27.84        18.43 o                         
  -8   7   3       4016.43       3985.64        94.70 o                         
  -7   7   3          0.20          9.55        14.53 o                         
  -6   7   3        280.36        242.87        18.85 o                         
  -5   7   3         53.65         68.73        12.22 o                         
  -4   7   3       1218.60       1039.43        29.13 o                         
  -3   7   3        101.16        109.51        13.73 o                         
  -2   7   3       9942.40       9799.62       142.30 o                         
  -1   7   3          6.30          4.84         7.70 o                         
   0   7   3       9156.61       9066.39       107.82 o                         
   1   7   3       2702.17       2978.11        47.66 o                         
   2   7   3       2982.08       3180.65        60.36 o                         
   3   7   3        625.35        658.26        25.13 o                         
   4   7   3       4500.17       4623.71        78.29 o                         
   5   7   3        109.67         78.94        13.46 o                         
   6   7   3       4255.05       4010.63        80.22 o                         
   7   7   3          4.23         21.85        13.83 o                         
   8   7   3       4239.13       4321.34        92.65 o                         
   9   7   3        703.70        664.06        46.72 o                         
  10   7   3        271.46        210.82        33.88 o                         
  11   7   3        215.49        154.53        32.63 o                         
 -14   8   3        142.72        103.57        77.20 o                         
 -13   8   3        354.41        466.63        76.73 o                         
 -12   8   3         86.37         96.91        36.52 o                         
 -11   8   3         20.90         10.70        22.24 o                         
 -10   8   3        261.00        266.28        38.92 o                         
  -9   8   3       1929.35       1855.33        95.66 o                         
  -8   8   3       2744.79       2823.70        98.23 o                         
  -7   8   3       2246.51       2212.74        58.36 o                         
  -6   8   3       2135.65       2106.10        53.05 o                         
  -5   8   3       5354.24       5097.23        86.36 o                         
  -4   8   3       1417.29       1411.19        45.45 o                         
  -3   8   3        487.76        428.35        24.12 o                         
  -2   8   3        526.17        461.20        19.06 o                         
  -1   8   3       3167.91       3171.60        64.06 o                         
   0   8   3       5990.57       6091.02       147.24 o                         
   1   8   3       4810.97       4646.70        68.06 o                         
   2   8   3       2169.22       1951.54        45.04 o                         
   3   8   3       3366.06       3303.83        62.78 o                         
   4   8   3        467.54        450.61        28.69 o                         
   5   8   3          2.53         -2.77        10.97 o                         
   6   8   3        199.77        187.88        20.25 o                         
   7   8   3        209.83        213.28        20.56 o                         
   8   8   3       2730.98       2702.22        89.90 o                         
   9   8   3        450.96        456.25        38.79 o                         
  10   8   3        525.41        626.10        54.87 o                         
  11   8   3        372.07        348.22        58.07 o                         
 -13   9   3        237.00        115.47        70.74 o                         
 -12   9   3        167.10        128.87        38.13 o                         
 -11   9   3       1698.97       1750.84        85.95 o                         
 -10   9   3         22.72         32.01        33.93 o                         
  -9   9   3        908.67        943.84        67.13 o                         
  -8   9   3        217.24        149.02        38.18 o                         
  -7   9   3        228.61        188.57        27.73 o                         
  -6   9   3        540.81        459.70        37.22 o                         
  -5   9   3       1427.61       1384.66        57.46 o                         
  -4   9   3         81.66         90.03        15.93 o                         
  -3   9   3       7898.09       7912.15       129.06 o                         
  -2   9   3         10.43         23.10         8.20 o                         
  -1   9   3      14673.78      14700.84       157.12 o                         
   0   9   3        133.10        108.86         9.81 o                         
   1   9   3       1381.15       1376.73        35.73 o                         
   2   9   3        564.10        501.09        25.09 o                         
   3   9   3         16.55         43.02         9.89 o                         
   4   9   3        762.76        721.37        32.29 o                         
   5   9   3       2157.38       2239.77        57.49 o                         
   6   9   3        378.10        378.96        27.96 o                         
   7   9   3       9236.92       9406.10       173.44 o                         
   8   9   3        358.54        328.67        32.61 o                         
   9   9   3        375.89        401.91        42.54 o                         
  10   9   3          0.41         16.68        31.97 o                         
  11   9   3          1.11         15.67        46.73 o                         
 -12  10   3         31.25         16.93        33.14 o                         
 -11  10   3        143.68        160.09        30.81 o                         
 -10  10   3        112.26         56.94        31.13 o                         
  -9  10   3       1589.71       1524.63        76.91 o                         
  -8  10   3        469.61        462.21        43.12 o                         
  -7  10   3       4793.26       4962.18       130.90 o                         
  -6  10   3        290.12        231.51        29.94 o                         
  -5  10   3       1987.32       2118.81        56.34 o                         
  -4  10   3       5182.91       4957.08        98.63 o                         
  -3  10   3        728.62        738.81        27.03 o                         
  -2  10   3       2000.40       1961.72        49.33 o                         
  -1  10   3       1603.96       1515.22        54.01 o                         
   0  10   3       2340.87       2491.84        48.27 o                         
   1  10   3       3528.33       3450.12        71.40 o                         
   2  10   3       3117.03       3078.00        67.84 o                         
   3  10   3       3250.09       3026.63        66.55 o                         
   4  10   3       3162.31       3247.64        56.97 o                         
   5  10   3       4105.47       4028.53        79.74 o                         
   6  10   3       3230.19       3339.18        98.84 o                         
   7  10   3        113.48         77.65        39.13 o                         
   8  10   3        106.93        172.26        32.09 o                         
   9  10   3       1395.58       1401.70        77.01 o                         
  10  10   3        204.39        278.88        45.26 o                         
  11  10   3        386.07        461.52       111.51 o                         
 -12  11   3        985.42        928.06        89.89 o                         
 -11  11   3          0.30          5.63        48.36 o                         
 -10  11   3       1990.90       1927.36       103.00 o                         
  -9  11   3        259.51        274.39        36.03 o                         
  -8  11   3         48.13         52.98        21.50 o                         
  -7  11   3         11.00         24.75        21.19 o                         
  -6  11   3         84.87         80.69        22.52 o                         
  -5  11   3         26.07         30.60         9.54 o                         
  -4  11   3       5780.81       5901.74       120.61 o                         
  -3  11   3        343.05        338.98        17.20 o                         
  -2  11   3      11922.37      12216.53       196.80 o                         
  -1  11   3         78.57        105.34        12.50 o                         
   0  11   3       4390.28       4370.81        70.68 o                         
   1  11   3        307.14        291.91        23.33 o                         
   2  11   3        398.66        392.96        23.88 o                         
   3  11   3        155.56        152.71        15.44 o                         
   4  11   3        447.56        489.57        38.51 o                         
   5  11   3       2333.49       2322.91        83.85 o                         
   6  11   3       4658.63       4849.50       152.59 o                         
   7  11   3        523.87        526.38        45.59 o                         
   8  11   3       1289.15       1254.85        71.50 o                         
   9  11   3         40.76        112.36        31.12 o                         
  10  11   3         11.69        -21.91        40.49 o                         
  11  11   3        254.52        244.41        95.55 o                         
 -12  12   3        209.52         70.19        61.24 o                         
 -11  12   3         24.59         29.55        31.90 o                         
 -10  12   3         16.46         22.56        28.70 o                         
  -9  12   3        419.51        319.88        39.41 o                         
  -8  12   3        757.80        675.96        52.38 o                         
  -7  12   3         48.40         85.22        23.09 o                         
  -6  12   3       2152.68       2207.00        83.52 o                         
  -5  12   3        310.60        275.53        30.70 o                         
  -4  12   3       1326.37       1360.96        49.74 o                         
  -3  12   3        917.95        807.39        25.79 o                         
  -2  12   3          7.30          6.36         7.53 o                         
  -1  12   3        824.08        847.34        31.49 o                         
   0  12   3       1409.32       1421.93        37.74 o                         
   1  12   3       1460.91       1386.58        45.57 o                         
   2  12   3       4939.96       5031.29        95.51 o                         
   3  12   3        523.59        588.53        38.28 o                         
   4  12   3       3650.14       3659.18       112.72 o                         
   5  12   3         46.21         33.89        22.61 o                         
   6  12   3         95.40         98.49        24.92 o                         
   7  12   3          1.40          1.93        23.68 o                         
   8  12   3        516.93        442.60        44.75 o                         
   9  12   3        310.41        423.11        47.08 o                         
  10  12   3       1326.81       1470.14       194.14 o                         
 -12  13   3         62.87        -46.76        77.66 o                         
 -11  13   3        871.55       1053.21        95.26 o                         
 -10  13   3        450.61        413.09        50.85 o                         
  -9  13   3       1605.55       1496.25        81.41 o                         
  -8  13   3         22.84         -8.57        26.36 o                         
  -7  13   3        121.86        127.13        27.68 o                         
  -6  13   3        463.37        415.90        37.88 o                         
  -5  13   3        127.07        159.12        25.40 o                         
  -4  13   3       1127.44       1118.29        55.43 o                         
  -3  13   3       6947.33       7148.40       158.25 o                         
  -2  13   3        254.53        276.32        18.23 o                         
  -1  13   3       4446.22       4436.78       101.64 o                         
   0  13   3        504.93        463.49        26.67 o                         
   1  13   3         10.79         11.93        16.64 o                         
   2  13   3          3.01         21.01        18.65 o                         
   3  13   3       2921.36       2949.00        89.54 o                         
   4  13   3        681.04        688.78        46.04 o                         
   5  13   3       3484.22       3711.93       121.94 o                         
   6  13   3        153.98        158.30        28.59 o                         
   7  13   3       1609.66       1639.63        81.91 o                         
   8  13   3         19.97        -17.11        26.77 o                         
   9  13   3        497.33        562.18        58.55 o                         
  10  13   3          5.19         -2.95        64.75 o                         
 -11  14   3          0.04        -52.97        52.97 o                         
 -10  14   3         73.31         73.09        29.24 o                         
  -9  14   3        789.15        781.46        61.03 o                         
  -8  14   3       1072.43       1014.52        65.81 o                         
  -7  14   3       2401.11       2296.36        94.59 o                         
  -6  14   3        865.43        917.00        56.58 o                         
  -5  14   3       2407.48       2336.20        86.27 o                         
  -4  14   3        310.53        238.37        27.96 o                         
  -3  14   3        974.26        893.50        46.34 o                         
  -2  14   3        592.09        638.74        30.14 o                         
  -1  14   3       1098.02       1006.86        71.57 o                         
   0  14   3       2897.30       2983.60        81.76 o                         
   1  14   3       5372.80       5709.81       216.51 o                         
   2  14   3        981.97        987.97        54.96 o                         
   3  14   3       3388.71       3509.52       100.65 o                         
   4  14   3        112.85        126.25        22.88 o                         
   5  14   3        554.71        648.10        46.88 o                         
   6  14   3         17.80         11.51        31.52 o                         
   7  14   3         90.10         91.26        29.48 o                         
   8  14   3         35.82         37.38        26.29 o                         
   9  14   3        715.90        735.35        98.17 o                         
  10  14   3         15.71         73.23        69.17 o                         
 -11  15   3        628.24        608.35       132.44 o                         
 -10  15   3        497.50        581.10        62.94 o                         
  -9  15   3        312.96        302.71        42.27 o                         
  -8  15   3        310.12        381.62        45.53 o                         
  -7  15   3         55.76         53.05        26.86 o                         
  -6  15   3         10.71        -16.26        22.53 o                         
  -5  15   3          0.51          1.27        19.30 o                         
  -4  15   3       1076.70       1042.43        55.63 o                         
  -3  15   3        982.85        985.17        61.42 o                         
  -2  15   3       3745.95       3822.34       121.83 o                         
  -1  15   3       1044.34        988.85        55.03 o                         
   0  15   3       4966.43       5127.97       167.62 o                         
   1  15   3        432.96        436.21        45.55 o                         
   2  15   3         20.56         14.64        20.78 o                         
   3  15   3        387.59        383.59        35.17 o                         
   4  15   3        738.89        773.14        50.35 o                         
   5  15   3        530.49        578.35        53.28 o                         
   6  15   3       1998.61       2115.48        95.09 o                         
   7  15   3        341.76        361.11        43.13 o                         
   8  15   3        771.23        846.60        83.09 o                         
   9  15   3         98.83         14.48        77.66 o                         
 -10  16   3        442.59        372.04        77.95 o                         
  -9  16   3          0.43         20.63        33.34 o                         
  -8  16   3       1292.29       1381.04       158.95 o                         
  -7  16   3        144.31        156.88        34.46 o                         
  -6  16   3       2054.45       2187.40       108.44 o                         
  -5  16   3         19.62         11.88        25.57 o                         
  -4  16   3       1005.98       1040.51        62.14 o                         
  -3  16   3        226.71        235.23        34.84 o                         
  -2  16   3        198.56        190.70        38.05 o                         
  -1  16   3          4.92         10.06        36.71 o                         
   0  16   3       2521.36       2640.91        98.99 o                         
   1  16   3          0.32         11.36        29.44 o                         
   2  16   3       4815.39       4990.08       173.79 o                         
   3  16   3         13.74         -0.35        26.83 o                         
   4  16   3        331.72        411.04        54.95 o                         
   5  16   3         85.03         40.59        43.59 o                         
   6  16   3          7.35          7.21        29.22 o                         
   7  16   3         63.71         53.96        33.82 o                         
   8  16   3        356.53        253.09        64.12 o                         
  -9  17   3          1.76         83.95        53.12 o                         
  -8  17   3        143.28        165.21        42.50 o                         
  -7  17   3         43.14         82.72        41.31 o                         
  -6  17   3        230.44        215.79        41.17 o                         
  -5  17   3        978.78       1085.75        66.59 o                         
  -4  17   3        176.20        171.52        30.35 o                         
  -3  17   3       1220.84       1226.96        75.81 o                         
  -2  17   3       1783.12       1847.40       106.12 o                         
  -1  17   3       1140.45       1162.11       117.24 o                         
   0  17   3        829.11        800.67        69.19 o                         
   1  17   3       1027.52       1113.04       105.47 o                         
   2  17   3        170.16         70.88        62.72 o                         
   3  17   3        202.38        200.53        54.32 o                         
   4  17   3        395.89        424.74        81.12 o                         
   5  17   3        327.05        468.55        61.79 o                         
   6  17   3        159.51        163.17        45.81 o                         
   7  17   3        524.20        464.74       100.04 o                         
   8  17   3        493.92        435.63        96.33 o                         
  -8  18   3          0.02        -48.99        48.99 o                         
  -7  18   3        790.70        715.68        78.70 o                         
  -6  18   3          0.08         51.25        25.38 o                         
  -5  18   3       1745.88       1769.28        87.68 o                         
  -4  18   3          5.47        -25.51        25.51 o                         
  -3  18   3        507.48        470.24        59.78 o                         
  -2  18   3         93.57         70.15        34.51 o                         
  -1  18   3         46.17         56.10        27.40 o                         
   0  18   3        216.78        162.21        51.13 o                         
   1  18   3       2177.62       2092.62       148.82 o                         
   2  18   3         35.85        -32.37        72.68 o                         
   3  18   3       1520.49       1597.89       128.63 o                         
   4  18   3        270.43        261.42        67.42 o                         
   5  18   3        247.79        262.79        63.51 o                         
   6  18   3        459.12        434.68       111.51 o                         
  -8  19   3        119.43         75.17        74.71 o                         
  -7  19   3         10.66          9.45        35.16 o                         
  -6  19   3        142.46         67.35        46.55 o                         
  -5  19   3        113.70        125.84        40.62 o                         
  -4  19   3        502.32        501.04        70.42 o                         
  -3  19   3       1057.07        998.39        74.66 o                         
  -2  19   3        919.23        997.69        83.83 o                         
  -1  19   3        609.79        553.05        65.06 o                         
   0  19   3         60.46         -4.19        39.83 o                         
   1  19   3         12.58          0.46        67.70 o                         
   2  19   3        124.65         90.57        61.24 o                         
   3  19   3        283.84        397.79       113.53 o                         
   5  19   3        590.38        688.03       134.38 o                         
   6  19   3        194.81        289.23        90.57 o                         
  -5  20   3        345.60        358.44        78.95 o                         
  -4  20   3        634.57        663.51        94.51 o                         
  -3  20   3         66.43         58.49        81.67 o                         
  -2  20   3          4.02         41.88        60.00 o                         
  -1  20   3         79.63         69.47        44.06 o                         
   0  20   3        393.47        392.34       108.55 o                         
   1  20   3          4.56        -95.09        95.09 o                         
  -3  21   3        178.01        114.55        74.15 o                         
  -2  21   3        344.00        365.97       105.51 o                         
 -14   0   4        271.58        477.86        74.39 o                         
 -12   0   4       1156.12       1265.06        75.02 o                         
 -10   0   4         13.45          4.81        22.52 o                         
  -8   0   4       2881.41       2519.16        81.32 o                         
  -6   0   4      12563.38      11768.33       315.58 o                         
  -4   0   4       5888.07       5706.83        93.22 o                         
  -2   0   4        170.34        112.89        12.11 o                         
   0   0   4      10278.02      10821.88       142.35 o                         
   2   0   4      11485.54      11255.40       218.52 o                         
   4   0   4       5860.12       5761.04       126.43 o                         
   6   0   4       1756.64       1778.74        67.67 o                         
   8   0   4       2271.37       2329.11       113.90 o                         
  10   0   4       1139.51       1263.99        93.89 o                         
  12   0   4        961.65       1048.72       109.17 o                         
 -14   1   4         24.87        -22.75        29.46 o                         
 -13   1   4        227.16        167.58        44.64 o                         
 -12   1   4        219.33        223.53        27.75 o                         
 -11   1   4       1298.75       1333.56        58.94 o                         
 -10   1   4       1254.88       1253.74        60.90 o                         
  -9   1   4       2895.91       2907.17        68.92 o                         
  -8   1   4       4868.21       4584.58        96.74 o                         
  -7   1   4        988.63        926.98        38.72 o                         
  -6   1   4        828.66        771.73        31.50 o                         
  -5   1   4         30.12         43.64         9.68 o                         
  -4   1   4        942.23        939.39        29.16 o                         
  -3   1   4       9216.10       9265.88        87.24 o                         
  -2   1   4       9095.17       9241.24        92.91 o                         
  -1   1   4      16756.40      16567.31       127.29 o                         
   0   1   4      21975.74      23049.26       170.09 o                         
   1   1   4        680.65        720.63        34.06 o                         
   2   1   4       4845.48       4918.30        89.89 o                         
   3   1   4       1631.88       1719.01        46.33 o                         
   4   1   4        360.87        296.22        16.72 o                         
   5   1   4       4815.92       4717.73        81.95 o                         
   6   1   4       7188.27       7225.71       110.57 o                         
   7   1   4       2498.83       2504.13        66.49 o                         
   8   1   4       5893.90       5767.47       132.98 o                         
   9   1   4        217.02        211.70        29.41 o                         
  10   1   4        587.24        533.21        44.00 o                         
  11   1   4        193.60        138.33        29.58 o                         
  12   1   4         36.84        -31.22        48.68 o                         
 -14   2   4        108.24        161.64        53.01 o                         
 -13   2   4       1120.90       1227.30        69.60 o                         
 -12   2   4        116.78        132.87        24.50 o                         
 -11   2   4        260.74        348.74        33.58 o                         
 -10   2   4        325.55        356.17        33.02 o                         
  -9   2   4       1310.39       1188.91        54.22 o                         
  -8   2   4        212.54        210.75        23.40 o                         
  -7   2   4      10316.19      10124.61       180.54 o                         
  -6   2   4       4424.14       4365.08        95.42 o                         
  -5   2   4      12880.02      12320.87       161.73 o                         
  -4   2   4       1936.88       2098.26        47.48 o                         
  -3   2   4       2159.72       2022.14        33.57 o                         
  -2   2   4        134.89        147.49         9.09 o                         
  -1   2   4         46.74         34.75         6.35 o                         
   0   2   4          2.34         16.05         7.33 o                         
   1   2   4      23138.90      23806.73       241.21 o                         
   2   2   4        171.26        211.90        22.65 o                         
   3   2   4      13315.57      13378.15       227.38 o                         
   4   2   4         48.38        112.67        26.09 o                         
   5   2   4      13032.74      12960.12       147.59 o                         
   6   2   4        930.86        947.83        30.12 o                         
   7   2   4          0.99          0.12        13.65 o                         
   8   2   4         19.93         12.37        21.33 o                         
   9   2   4       1359.42       1430.50        66.58 o                         
  10   2   4        166.99        184.43        46.38 o                         
  11   2   4       1725.61       1909.87        85.33 o                         
  12   2   4          0.16         34.88        34.69 o                         
 -14   3   4         75.51         48.19        41.25 o                         
 -13   3   4        634.63        676.30        47.88 o                         
 -12   3   4        329.79        333.40        34.97 o                         
 -11   3   4       1562.53       1634.86        78.93 o                         
 -10   3   4       1629.06       1676.41        66.86 o                         
  -9   3   4       3253.99       3234.19        88.95 o                         
  -8   3   4         35.86         33.69        13.66 o                         
  -7   3   4       1715.78       1770.40        48.97 o                         
  -6   3   4       3413.06       3755.68        79.99 o                         
  -5   3   4       2727.52       3028.58       109.56 o                         
  -4   3   4       1804.16       1872.07        44.79 o                         
  -3   3   4      19761.97      20362.32       255.08 o                         
  -2   3   4       8481.31       8458.09        92.31 o                         
  -1   3   4       6676.84       6731.22        85.07 o                         
   0   3   4       5141.38       5443.76        74.69 o                         
   1   3   4       7811.32       8038.15       103.89 o                         
   2   3   4       1060.87       1046.98        23.44 o                         
   3   3   4        212.88        324.81        16.69 o                         
   4   3   4        143.29         91.46        13.14 o                         
   5   3   4       3676.70       3488.06        59.64 o                         
   6   3   4        122.65         84.26        11.69 o                         
   7   3   4       4089.37       3998.83        76.82 o                         
   8   3   4        100.06         79.08        21.00 o                         
   9   3   4       1540.46       1507.03        68.42 o                         
  10   3   4         25.13         12.33        41.74 o                         
  11   3   4          0.82         25.86        26.01 o                         
  12   3   4         47.41         16.47        33.95 o                         
 -14   4   4        772.85        759.50        82.72 o                         
 -13   4   4        170.58        117.91        28.98 o                         
 -12   4   4       1160.37       1236.88        72.03 o                         
 -11   4   4        449.61        397.25        40.32 o                         
 -10   4   4        132.71        152.97        19.85 o                         
  -9   4   4         16.68         27.85        12.63 o                         
  -8   4   4       1642.79       1438.95        48.57 o                         
  -7   4   4        629.95        527.63        19.00 o                         
  -6   4   4       8410.60       8454.24       247.26 o                         
  -5   4   4      19967.94      21276.18       541.28 o                         
  -4   4   4       4048.88       3557.87        78.92 o                         
  -3   4   4        443.03        383.37        15.00 o                         
  -2   4   4      10134.38      10047.60       173.10 o                         
  -1   4   4        133.91        151.04        14.14 o                         
   0   4   4       1426.27       1327.34        26.67 o                         
   1   4   4       3064.51       3318.17        68.50 o                         
   2   4   4      16955.36      16443.22       164.93 o                         
   3   4   4      11110.18      12127.38       140.89 o                         
   4   4   4       9758.52       9786.39       139.15 o                         
   5   4   4        176.18        118.20        14.09 o                         
   6   4   4       1762.63       1680.65        44.88 o                         
   7   4   4          3.99         18.46        13.41 o                         
   8   4   4        123.75        179.45        27.74 o                         
   9   4   4        127.73        137.49        25.88 o                         
  10   4   4        944.27        932.68        58.56 o                         
  11   4   4        333.56        306.53        38.84 o                         
  12   4   4       1872.15       2004.00       159.56 o                         
 -14   5   4         74.93         45.17       100.30 o                         
 -13   5   4         66.33         56.56        25.06 o                         
 -12   5   4       1764.91       2078.86       109.74 o                         
 -11   5   4        173.86        157.96        46.63 o                         
 -10   5   4       5811.05       6105.92       281.91 o                         
  -9   5   4       1143.22       1119.43        63.12 o                         
  -8   5   4       3326.08       3402.70        91.79 o                         
  -7   5   4        149.64        172.61        20.07 o                         
  -6   5   4         16.05         39.36        15.07 o                         
  -5   5   4         28.34         30.88        17.29 o                         
  -4   5   4      21886.41      22107.00       580.90 o                         
  -3   5   4        559.33        646.38        21.50 o                         
  -2   5   4      12709.99      12879.67       247.88 o                         
  -1   5   4       2121.41       1941.35        45.11 o                         
   0   5   4      10921.18      10938.51       148.61 o                         
   1   5   4       1597.27       1879.95        34.61 o                         
   2   5   4         60.25         74.54         9.17 o                         
   3   5   4        109.48        136.84        11.90 o                         
   4   5   4       4565.54       4339.96        86.16 o                         
   5   5   4        926.62        942.75        29.86 o                         
   6   5   4       4457.88       4421.97        84.35 o                         
   7   5   4        617.50        561.11        30.18 o                         
   8   5   4       1108.66       1130.10        47.45 o                         
   9   5   4        557.01        543.96        41.70 o                         
  10   5   4        437.67        458.61        41.32 o                         
  11   5   4         79.31         34.51        28.75 o                         
  12   5   4         78.98        166.30        58.85 o                         
 -14   6   4        148.36        111.42        39.15 o                         
 -13   6   4        385.35        486.37        46.49 o                         
 -12   6   4        409.90        322.82        47.33 o                         
 -11   6   4         18.12         39.92        20.31 o                         
 -10   6   4         74.90         41.92        20.71 o                         
  -9   6   4       1900.87       1813.66        93.30 o                         
  -8   6   4        190.88        246.82        52.13 o                         
  -7   6   4      10887.57      10724.32       215.30 o                         
  -6   6   4       3654.66       3769.58       139.26 o                         
  -5   6   4      20086.82      20867.04       730.98 o                         
  -4   6   4       2251.54       2202.53        73.91 o                         
  -3   6   4       2973.49       2824.61        90.39 o                         
  -2   6   4        453.40        392.02        24.97 o                         
  -1   6   4       3593.77       3843.62        97.03 o                         
   0   6   4         79.26         43.87         7.48 o                         
   1   6   4      11683.64      11952.17       157.01 o                         
   2   6   4       9099.97       9395.89       131.75 o                         
   3   6   4       4602.11       4627.23        89.30 o                         
   4   6   4       2851.71       2867.20        76.15 o                         
   5   6   4        821.06        784.20        57.64 o                         
   6   6   4       1498.85       1484.32        38.41 o                         
   7   6   4        469.13        399.09        28.57 o                         
   8   6   4         27.86         30.26        17.84 o                         
   9   6   4        571.55        550.47        38.92 o                         
  10   6   4        394.98        384.42        45.29 o                         
  11   6   4        710.86        818.89        67.04 o                         
 -14   7   4        102.99        103.76        42.65 o                         
 -13   7   4        169.60        119.14        31.44 o                         
 -12   7   4         10.67         10.84        28.22 o                         
 -11   7   4       2162.85       2317.82       111.02 o                         
 -10   7   4         74.84         92.16        29.33 o                         
  -9   7   4       2975.49       2954.06       114.01 o                         
  -8   7   4        479.99        448.20        27.82 o                         
  -7   7   4       2375.99       2444.44       106.83 o                         
  -6   7   4       2165.00       2393.24        90.80 o                         
  -5   7   4        145.23        110.57        18.81 o                         
  -4   7   4        385.13        352.64        19.53 o                         
  -3   7   4       7919.90       7586.00       186.54 o                         
  -2   7   4       1447.74       1484.79        61.56 o                         
  -1   7   4      16046.01      15793.23       246.96 o                         
   0   7   4       1799.34       1960.45        39.74 o                         
   1   7   4      15446.05      15210.38       229.36 o                         
   2   7   4       1282.87       1349.60        36.78 o                         
   3   7   4        200.38        182.85        14.99 o                         
   4   7   4        495.21        610.95        29.29 o                         
   5   7   4       2594.59       2589.77        60.82 o                         
   6   7   4        675.00        661.07        32.95 o                         
   7   7   4       8384.12       8453.56       136.55 o                         
   8   7   4        679.66        734.26        38.61 o                         
   9   7   4       2906.73       2965.11       100.40 o                         
  10   7   4        106.17         99.65        44.96 o                         
  11   7   4        284.84        324.61        70.95 o                         
 -14   8   4        371.91        437.97        72.79 o                         
 -13   8   4        665.98        690.19        75.54 o                         
 -12   8   4        164.54        207.31        42.45 o                         
 -11   8   4          0.46        -21.51        32.78 o                         
 -10   8   4        141.69        101.81        26.95 o                         
  -9   8   4       1271.27       1125.03        71.71 o                         
  -8   8   4        111.62        134.05        21.84 o                         
  -7   8   4       3411.80       3416.62        76.70 o                         
  -6   8   4       5059.57       4929.19       109.32 o                         
  -5   8   4       3551.37       3579.75        85.88 o                         
  -4   8   4       2907.22       2739.00        85.92 o                         
  -3   8   4        232.38        190.97        15.76 o                         
  -2   8   4        373.86        385.59        29.39 o                         
  -1   8   4       3444.52       3234.46        71.61 o                         
   0   8   4       6810.73       6968.89       133.75 o                         
   1   8   4       3112.13       3049.74        56.96 o                         
   2   8   4       5490.91       5598.83       101.74 o                         
   3   8   4       5034.26       5161.82       100.90 o                         
   4   8   4       4967.35       4943.92        98.03 o                         
   5   8   4        541.72        529.75        28.95 o                         
   6   8   4       3460.16       3463.61        82.91 o                         
   7   8   4         60.38         67.70        15.39 o                         
   8   8   4        146.28        162.45        23.69 o                         
   9   8   4        418.51        468.26        50.81 o                         
  10   8   4        547.87        431.06        54.57 o                         
  11   8   4        701.10        773.47       106.14 o                         
 -13   9   4        275.50        323.29        51.80 o                         
 -12   9   4        804.87        942.82        77.87 o                         
 -11   9   4         11.53          6.40        29.15 o                         
 -10   9   4       1932.16       1904.30        99.84 o                         
  -9   9   4        550.35        395.05        42.22 o                         
  -8   9   4       1078.49       1047.04        60.07 o                         
  -7   9   4       3419.24       3141.01        78.52 o                         
  -6   9   4        158.49        148.79        16.04 o                         
  -5   9   4        417.56        418.37        24.26 o                         
  -4   9   4       2822.35       2755.01        70.33 o                         
  -3   9   4         99.33        109.89        13.48 o                         
  -2   9   4      15056.78      14929.64       279.99 o                         
  -1   9   4         97.11         62.10        13.38 o                         
   0   9   4      11544.19      11512.81       137.38 o                         
   1   9   4         10.01         11.80         9.04 o                         
   2   9   4       2479.29       2357.33        55.39 o                         
   3   9   4        189.51        166.39        18.75 o                         
   4   9   4        564.34        597.77        28.67 o                         
   5   9   4        287.97        287.66        21.82 o                         
   6   9   4       5458.61       5831.60       121.38 o                         
   7   9   4        160.92        178.83        31.76 o                         
   8   9   4       4412.88       4462.89       134.49 o                         
   9   9   4         45.64         26.03        28.35 o                         
  10   9   4        862.11        932.07        79.09 o                         
  11   9   4          5.64        -94.63        94.63 o                         
 -13  10   4        326.69        335.53       100.53 o                         
 -12  10   4        859.56        873.47        76.06 o                         
 -11  10   4         51.16         85.79        33.01 o                         
 -10  10   4         52.20        -22.80        31.98 o                         
  -9  10   4        332.15        244.80        39.38 o                         
  -8  10   4       1400.84       1440.26        70.68 o                         
  -7  10   4        660.12        625.15        46.32 o                         
  -6  10   4       3810.47       3692.20       106.88 o                         
  -5  10   4       4066.76       3841.28        62.51 o                         
  -4  10   4       3531.62       3556.06        54.65 o                         
  -3  10   4       3073.00       2931.69        53.78 o                         
  -2  10   4         49.20         55.55         8.17 o                         
  -1  10   4        226.74        194.32        21.08 o                         
   0  10   4        587.58        544.03        26.52 o                         
   1  10   4       3035.40       3077.61       109.41 o                         
   2  10   4       4263.43       4056.90        78.12 o                         
   3  10   4       3377.18       3490.62        74.33 o                         
   4  10   4        879.86        806.36        32.82 o                         
   5  10   4       3363.08       3385.54        81.13 o                         
   6  10   4          5.28         19.19        25.14 o                         
   7  10   4        430.20        439.16        42.57 o                         
   8  10   4        133.42        129.62        42.95 o                         
   9  10   4         47.46        119.84        42.23 o                         
  10  10   4        304.75        312.65       121.78 o                         
 -13  11   4        117.98        292.28       106.53 o                         
 -12  11   4        208.93        194.74       101.38 o                         
 -11  11   4       1826.83       1942.85       108.48 o                         
 -10  11   4        169.69        118.71        49.66 o                         
  -9  11   4       1873.71       1892.20        88.35 o                         
  -8  11   4         62.74         46.36        25.39 o                         
  -7  11   4        796.56        854.29        54.13 o                         
  -6  11   4        126.49        140.30        25.82 o                         
  -5  11   4       1073.76       1139.12        32.27 o                         
  -4  11   4        209.50        214.84        11.47 o                         
  -3  11   4       8677.78       8827.17       163.61 o                         
  -2  11   4         69.14         69.62         9.13 o                         
  -1  11   4       6598.82       6577.96       128.20 o                         
   0  11   4       1202.54       1144.10        38.14 o                         
   1  11   4        579.39        563.27        28.57 o                         
   2  11   4         22.77         52.96        12.64 o                         
   3  11   4       1013.34       1015.75        48.85 o                         
   4  11   4        247.58        269.47        24.73 o                         
   5  11   4       1994.27       1975.25        76.89 o                         
   6  11   4        409.67        421.92        46.19 o                         
   7  11   4       1488.10       1529.93        76.76 o                         
   8  11   4         93.92         87.55        43.08 o                         
   9  11   4        411.56        357.35        49.24 o                         
  10  11   4        137.99        139.36        75.72 o                         
 -13  12   4        252.98        302.24       106.06 o                         
 -12  12   4        152.02        142.94       128.94 o                         
 -11  12   4        413.89        360.49        52.81 o                         
 -10  12   4        113.45         98.47        30.36 o                         
  -9  12   4         11.18         20.21        24.84 o                         
  -8  12   4        600.84        384.43        43.22 o                         
  -7  12   4        445.10        524.25        44.53 o                         
  -6  12   4       1249.11       1097.60        59.31 o                         
  -5  12   4       4616.81       4753.74       100.11 o                         
  -4  12   4        960.31        880.39        39.89 o                         
  -3  12   4       1538.37       1590.00        39.49 o                         
  -2  12   4        417.71        355.73        17.89 o                         
  -1  12   4        905.65        973.76        52.06 o                         
   0  12   4        627.22        647.77        29.72 o                         
   1  12   4       3932.89       3924.71       127.97 o                         
   2  12   4       2654.51       2806.52        80.86 o                         
   3  12   4       6776.72       6777.62       163.86 o                         
   4  12   4        736.42        804.91        45.10 o                         
   5  12   4       4165.60       4233.48       118.56 o                         
   6  12   4         29.35         -2.72        27.04 o                         
   7  12   4         22.05         24.78        26.59 o                         
   8  12   4         36.88         49.28        30.72 o                         
   9  12   4        910.70        976.97        82.07 o                         
  10  12   4        181.28        223.56        91.58 o                         
 -12  13   4        482.93        618.31       133.46 o                         
 -11  13   4        163.79         71.24        49.49 o                         
 -10  13   4       1476.86       1661.25        88.84 o                         
  -9  13   4        236.70        165.49        31.75 o                         
  -8  13   4       1091.10       1163.99        69.49 o                         
  -7  13   4        120.86         79.43        24.58 o                         
  -6  13   4        187.75        128.38        26.51 o                         
  -5  13   4          1.69          7.84        18.51 o                         
  -4  13   4       1758.82       1710.21        58.00 o                         
  -3  13   4        537.78        540.80        28.45 o                         
  -2  13   4       3071.38       2990.13        72.32 o                         
  -1  13   4        673.17        647.52        44.37 o                         
   0  13   4       6016.05       6416.02       125.48 o                         
   1  13   4        131.72        123.43        19.87 o                         
   2  13   4        541.18        511.10        38.81 o                         
   3  13   4         25.57         26.00        15.45 o                         
   4  13   4        573.86        545.98        37.79 o                         
   5  13   4        125.20        108.84        26.81 o                         
   6  13   4       1148.24       1115.68        74.60 o                         
   7  13   4         44.23         77.39        32.23 o                         
   8  13   4       1196.46       1253.93        76.33 o                         
   9  13   4          3.16         55.74        82.64 o                         
  10  13   4        502.55        395.30       111.04 o                         
 -11  14   4        148.72        133.55        51.16 o                         
 -10  14   4         26.38         16.60        26.94 o                         
  -9  14   4        595.67        656.47        75.45 o                         
  -8  14   4        613.98        713.68        55.99 o                         
  -7  14   4        349.54        372.99        40.84 o                         
  -6  14   4       2047.77       2158.82        86.62 o                         
  -5  14   4        107.61         93.01        23.16 o                         
  -4  14   4       2658.48       2670.51        75.59 o                         
  -3  14   4        728.30        758.01        39.93 o                         
  -2  14   4        169.93        183.09        25.28 o                         
  -1  14   4        254.96        258.80        29.97 o                         
   0  14   4        586.58        641.70        50.93 o                         
   1  14   4        156.49        214.43        26.31 o                         
   2  14   4       1941.47       2013.57        78.86 o                         
   3  14   4         65.79         77.76        17.64 o                         
   4  14   4       1637.38       1693.82        75.43 o                         
   5  14   4          9.21         -3.40        33.26 o                         
   6  14   4         93.74         71.41        26.16 o                         
   7  14   4          9.92         -4.65        39.95 o                         
   8  14   4        112.68        116.12        42.91 o                         
 -11  15   4        569.73        683.61       128.48 o                         
 -10  15   4        461.63        460.35        50.35 o                         
  -9  15   4        472.68        503.14        51.10 o                         
  -8  15   4        594.78        674.71        57.40 o                         
  -7  15   4        632.91        677.96        69.44 o                         
  -6  15   4         16.17         11.95        22.51 o                         
  -5  15   4         92.54         40.64        25.06 o                         
  -4  15   4        299.17        259.45        48.30 o                         
  -3  15   4       1289.46       1171.15        62.04 o                         
  -2  15   4       2416.56       2284.94       155.77 o                         
  -1  15   4       2076.41       2167.74        86.03 o                         
   0  15   4        242.16        209.39        38.44 o                         
   1  15   4       1458.53       1351.20        81.68 o                         
   2  15   4        899.77        912.04        68.45 o                         
   3  15   4         27.32         49.66        24.65 o                         
   4  15   4        234.12        261.30        42.55 o                         
   5  15   4       1357.38       1315.71        84.58 o                         
   6  15   4        712.38        737.99        67.04 o                         
   7  15   4        517.37        537.98        60.42 o                         
   8  15   4        200.26        224.56        63.91 o                         
 -10  16   4          0.38        -72.22        87.16 o                         
  -9  16   4        341.89        399.49        53.63 o                         
  -8  16   4          0.39        -17.47        30.77 o                         
  -7  16   4       1863.12       1859.59       103.59 o                         
  -6  16   4        149.92        157.90        32.69 o                         
  -5  16   4       2215.16       2349.88       108.77 o                         
  -4  16   4         22.09         60.45        33.97 o                         
  -3  16   4        202.46        176.22        31.27 o                         
  -2  16   4        242.48        259.06        45.46 o                         
  -1  16   4       1962.64       1901.34       104.76 o                         
   0  16   4        260.51        241.32        31.38 o                         
   1  16   4       3560.44       3505.07       220.62 o                         
   2  16   4        208.42        150.01        51.95 o                         
   3  16   4       1052.51        962.28        81.97 o                         
   4  16   4        342.65        298.93        42.36 o                         
   5  16   4        274.67        264.76        61.22 o                         
   6  16   4         69.32         92.49        48.61 o                         
   7  16   4          0.62        -44.32        57.87 o                         
   8  16   4         69.32        128.97        68.71 o                         
  -9  17   4        283.29        198.21        48.35 o                         
  -8  17   4        213.72        254.15        46.60 o                         
  -7  17   4        292.49        185.04        36.79 o                         
  -6  17   4          1.40        -24.81        32.76 o                         
  -5  17   4        195.55        138.47        31.62 o                         
  -4  17   4       1061.20       1052.66        74.01 o                         
  -3  17   4        699.26        682.57        60.09 o                         
  -2  17   4       1459.34       1422.40        94.61 o                         
  -1  17   4       2885.31       2755.97       130.90 o                         
   0  17   4       1123.57       1073.38        81.31 o                         
   1  17   4        962.00        979.43        80.42 o                         
   2  17   4         97.11         97.37        38.70 o                         
   3  17   4        257.41        264.71        49.85 o                         
   4  17   4         89.44        105.86        40.79 o                         
   5  17   4          2.66        -29.31        29.82 o                         
   6  17   4        431.64        431.21        75.61 o                         
   7  17   4       1465.78       1785.08       298.22 o                         
  -8  18   4        175.93        187.24        67.26 o                         
  -7  18   4          1.64         69.53        40.63 o                         
  -6  18   4       1048.43       1066.99        72.18 o                         
  -5  18   4         10.97         -6.38        26.95 o                         
  -4  18   4       1838.56       1906.72        89.10 o                         
  -3  18   4         46.67         11.30        25.63 o                         
  -2  18   4        369.60        357.49        46.58 o                         
  -1  18   4        182.75        161.55        39.52 o                         
   0  18   4        506.45        528.45        88.86 o                         
   1  18   4        137.38         21.95        64.75 o                         
   2  18   4       1734.49       1663.24       138.85 o                         
   3  18   4          0.34        -35.49        35.49 o                         
   4  18   4       1678.60       1709.51       117.52 o                         
   5  18   4         12.41        -46.76        72.22 o                         
   6  18   4       1099.14       1172.98       175.79 o                         
  -7  19   4         12.12        -50.75        84.90 o                         
  -6  19   4          0.15         41.16        31.36 o                         
  -5  19   4        157.01         63.99        41.38 o                         
  -4  19   4        424.51        410.08        51.65 o                         
  -3  19   4        537.05        522.32        55.68 o                         
  -2  19   4        981.32       1026.90        74.84 o                         
  -1  19   4        188.64        189.83        37.18 o                         
   0  19   4        782.55        740.57        89.94 o                         
   1  19   4        117.78         91.36        45.21 o                         
   2  19   4         17.54          2.92        40.19 o                         
   3  19   4          1.97        -35.88        69.17 o                         
   5  19   4         54.62        -70.74        70.74 o                         
  -6  20   4        203.70         67.24        53.77 o                         
  -5  20   4       1006.02        946.23       102.26 o                         
  -4  20   4        162.50          6.54        50.03 o                         
  -3  20   4        686.85        693.34        75.27 o                         
  -2  20   4        101.47         32.32        39.09 o                         
  -1  20   4         23.76         76.16        50.33 o                         
   1  20   4        735.77        875.72       142.40 o                         
   2  20   4         21.39         87.62        58.75 o                         
   3  20   4       1167.47       1022.09       163.34 o                         
  -4  21   4         31.81        -25.36        69.73 o                         
   2  21   4        190.60        139.91        78.67 o                         
 -15   0   5        385.71        493.89       122.48 o                         
 -13   0   5       2893.82       3296.90       262.96 o                         
 -11   0   5         14.30         30.34        28.87 o                         
  -9   0   5        478.79        419.94        39.03 o                         
  -7   0   5       3023.87       2739.61        93.28 o                         
  -5   0   5      21266.51      21754.48       528.63 o                         
  -3   0   5       3220.06       3236.82        63.14 o                         
  -1   0   5          1.50         -0.70         9.68 o                         
   1   0   5       3984.56       3980.97        99.45 o                         
   3   0   5      11367.42      10899.72       210.99 o                         
   5   0   5       5272.66       5377.13       132.33 o                         
   7   0   5        428.12        440.67        38.16 o                         
   9   0   5        399.29        448.49        59.65 o                         
  11   0   5        865.20        789.50        80.23 o                         
 -15   1   5        245.41        266.81        58.79 o                         
 -14   1   5        354.19        360.96        55.48 o                         
 -13   1   5          5.83         10.75        25.49 o                         
 -12   1   5       1343.07       1397.15        72.45 o                         
 -11   1   5       2099.20       2055.01        80.71 o                         
 -10   1   5        881.37        959.22        63.07 o                         
  -9   1   5       3622.68       3696.90        78.09 o                         
  -8   1   5       1468.16       1439.20        52.99 o                         
  -7   1   5      11534.44      11296.60       183.15 o                         
  -6   1   5        533.30        562.04        32.36 o                         
  -5   1   5        882.29        942.81        35.29 o                         
  -4   1   5        498.83        551.83        19.72 o                         
  -3   1   5       4624.73       4628.09        55.80 o                         
  -2   1   5       7823.15       7858.07       116.30 o                         
  -1   1   5      23798.06      24288.68       200.43 o                         
   0   1   5       7970.78       8368.31        94.34 o                         
   1   1   5      24155.46      25211.24       321.62 o                         
   2   1   5       1109.39       1073.02        54.27 o                         
   3   1   5       1770.04       1932.07        55.11 o                         
   4   1   5          1.33          1.13        15.22 o                         
   5   1   5       4026.81       3700.67        75.26 o                         
   6   1   5        977.57        989.04        38.57 o                         
   7   1   5       6077.80       5958.98       105.38 o                         
   8   1   5       1330.43       1273.22        61.68 o                         
   9   1   5       2780.92       2717.17        95.60 o                         
  10   1   5        922.19        857.52        57.36 o                         
  11   1   5        265.75        219.25        33.30 o                         
  12   1   5         20.02        -18.50        42.66 o                         
 -14   2   5       1499.54       1863.73       123.13 o                         
 -13   2   5         15.80         58.08        25.24 o                         
 -12   2   5       2353.29       2541.95       100.21 o                         
 -11   2   5         10.57         16.05        17.07 o                         
 -10   2   5         32.98         65.75        20.91 o                         
  -9   2   5        297.16        300.72        36.18 o                         
  -8   2   5       1882.89       1712.80        58.27 o                         
  -7   2   5       1173.83       1174.55        47.08 o                         
  -6   2   5       8884.64       8501.96       221.90 o                         
  -5   2   5       1044.22       1042.94        37.49 o                         
  -4   2   5      19899.85      19990.26       261.07 o                         
  -3   2   5          2.88         15.63         7.54 o                         
  -2   2   5      12137.50      12249.44       101.54 o                         
  -1   2   5       2064.61       2268.54        32.07 o                         
   0   2   5         35.15         38.11         8.31 o                         
   1   2   5         78.35         49.67         9.67 o                         
   2   2   5      10798.51      10386.50       139.91 o                         
   3   2   5        144.52        200.06        21.53 o                         
   4   2   5      21995.82      21818.37       299.70 o                         
   5   2   5        606.74        645.77        34.25 o                         
   6   2   5       2697.39       2729.25        56.74 o                         
   7   2   5        733.14        710.07        37.65 o                         
   8   2   5          1.78         -9.19        19.68 o                         
   9   2   5         40.74         84.99        26.98 o                         
  10   2   5       2114.83       2190.38        89.85 o                         
  11   2   5         28.51         49.49        48.57 o                         
  12   2   5       1202.97       1317.52       130.78 o                         
 -14   3   5          7.64        -31.55        31.55 o                         
 -13   3   5        209.00        201.96        29.42 o                         
 -12   3   5        230.64        281.77        36.88 o                         
 -11   3   5       2076.62       2095.16        99.87 o                         
 -10   3   5       2385.86       2409.41        78.40 o                         
  -9   3   5       1959.01       2007.15        67.08 o                         
  -8   3   5       3071.64       2997.58        81.82 o                         
  -7   3   5        136.35        121.82        14.04 o                         
  -6   3   5         47.80         19.01        12.60 o                         
  -5   3   5        197.63        153.05        20.99 o                         
  -4   3   5       3996.87       4258.27        67.00 o                         
  -3   3   5       5361.82       5769.71        69.14 o                         
  -2   3   5       3134.51       2983.79        43.75 o                         
  -1   3   5        118.52        109.96         9.32 o                         
   0   3   5      21227.94      22617.66       231.38 o                         
   1   3   5        165.01        149.33        12.82 o                         
   2   3   5       8306.13       8772.13       135.27 o                         
   3   3   5          0.42          8.08         9.96 o                         
   4   3   5        922.05        942.68        35.75 o                         
   5   3   5          1.85        -11.39        11.62 o                         
   6   3   5       4213.90       4346.27        76.48 o                         
   7   3   5        588.57        480.31        24.62 o                         
   8   3   5       1661.46       1653.59        71.13 o                         
   9   3   5        200.58        233.82        33.11 o                         
  10   3   5        393.94        381.55        40.81 o                         
  11   3   5        190.56        178.92        32.89 o                         
  12   3   5         12.83         21.40        63.27 o                         
 -14   4   5        124.72         74.15        39.49 o                         
 -13   4   5       1328.12       1628.21        88.38 o                         
 -12   4   5        288.16        258.23        36.43 o                         
 -11   4   5       1345.36       1474.90        82.79 o                         
 -10   4   5        557.54        631.04        51.97 o                         
  -9   4   5         13.69         11.92         9.13 o                         
  -8   4   5        311.81        286.52        19.20 o                         
  -7   4   5       5296.35       4969.34        99.36 o                         
  -6   4   5       1946.02       1896.74        53.15 o                         
  -5   4   5      11505.52      10535.18       210.65 o                         
  -4   4   5        102.62         90.69        10.04 o                         
  -3   4   5       6876.26       6448.95        99.46 o                         
  -2   4   5         14.49         14.33         6.88 o                         
  -1   4   5       5396.80       5796.78       102.98 o                         
   0   4   5        253.61        237.27        13.86 o                         
   1   4   5       2027.73       2099.32        43.59 o                         
   2   4   5      10166.32      10721.72       145.81 o                         
   3   4   5      33158.64      33450.02       325.32 o                         
   4   4   5       3355.36       3371.35        76.89 o                         
   5   4   5       6339.25       6293.42       111.62 o                         
   6   4   5        130.31         87.48        20.81 o                         
   7   4   5       1015.44        946.50        37.16 o                         
   8   4   5          0.10          5.28        21.13 o                         
   9   4   5        106.15        138.58        26.93 o                         
  10   4   5         16.15        -11.08        26.24 o                         
  11   4   5       1200.45       1327.90       105.63 o                         
 -14   5   5          2.66          8.59        39.70 o                         
 -13   5   5        202.97        270.55        76.60 o                         
 -12   5   5         20.79         27.29        24.19 o                         
 -11   5   5       2974.25       3053.15       118.47 o                         
 -10   5   5        114.55        133.36        28.67 o                         
  -9   5   5       3755.23       3717.18       158.95 o                         
  -8   5   5       1317.11       1236.88        66.78 o                         
  -7   5   5       1517.79       1570.88        49.83 o                         
  -6   5   5       1692.76       1713.06        50.93 o                         
  -5   5   5       8757.24       9460.93       250.18 o                         
  -4   5   5       3353.80       3505.36        98.04 o                         
  -3   5   5       2327.25       2244.15        61.85 o                         
  -2   5   5       2294.15       2484.37        50.25 o                         
  -1   5   5       7434.97       7337.62       121.38 o                         
   0   5   5       7451.23       8058.85       105.91 o                         
   1   5   5      11483.12      11608.96       149.74 o                         
   2   5   5       2082.13       2208.31        50.80 o                         
   3   5   5        677.36        693.24        24.12 o                         
   4   5   5        191.88        206.60        14.61 o                         
   5   5   5       4217.83       4091.74       108.82 o                         
   6   5   5        159.38        110.74        14.80 o                         
   7   5   5       1178.46       1142.13        43.51 o                         
   8   5   5        855.03        814.63        50.42 o                         
   9   5   5       1161.37       1094.44        60.29 o                         
  10   5   5        416.08        389.52        40.45 o                         
  11   5   5        164.20        134.32        43.44 o                         
  12   5   5          9.40        248.93       100.07 o                         
 -14   6   5        509.98        636.91        74.85 o                         
 -13   6   5        517.06        478.46        60.97 o                         
 -12   6   5        317.03        363.41        56.47 o                         
 -11   6   5        683.85        677.03        53.93 o                         
 -10   6   5          9.69        -24.17        32.40 o                         
  -9   6   5        119.01        108.06        29.62 o                         
  -8   6   5       1805.18       1928.51       129.58 o                         
  -7   6   5       1087.14       1111.52        42.43 o                         
  -6   6   5       9976.90       9931.84       165.73 o                         
  -5   6   5        167.93        154.43        20.29 o                         
  -4   6   5       2382.50       2358.61        55.23 o                         
  -3   6   5       3189.70       3113.70        67.42 o                         
  -2   6   5       1049.56        943.78        46.38 o                         
  -1   6   5        325.56        344.48        22.99 o                         
   0   6   5        568.35        530.81        19.04 o                         
   1   6   5        315.16        384.01        18.21 o                         
   2   6   5       4577.05       4494.34        76.88 o                         
   3   6   5       2687.05       2535.72        50.69 o                         
   4   6   5       3388.45       3496.80        88.62 o                         
   5   6   5       4747.93       4609.45        84.39 o                         
   6   6   5        200.39        179.38        21.77 o                         
   7   6   5          0.44         -5.95        14.39 o                         
   8   6   5         41.06         81.25        24.97 o                         
   9   6   5        144.23        190.88        30.65 o                         
  10   6   5        324.00        311.32        43.70 o                         
  11   6   5        460.18        617.61        76.08 o                         
 -14   7   5         32.76        160.44        60.47 o                         
 -13   7   5         16.71         70.38        35.36 o                         
 -12   7   5        379.51        390.57        44.77 o                         
 -11   7   5         55.30         36.80        27.50 o                         
 -10   7   5       2987.31       3210.82       110.01 o                         
  -9   7   5          3.91        -27.01        30.68 o                         
  -8   7   5       3065.14       3100.48        88.80 o                         
  -7   7   5       1665.19       1616.20        62.90 o                         
  -6   7   5        231.33        207.52        23.53 o                         
  -5   7   5         85.06         72.87        13.82 o                         
  -4   7   5        356.64        408.84        23.30 o                         
  -3   7   5        119.75        149.06        23.66 o                         
  -2   7   5       4438.62       4281.74       175.20 o                         
  -1   7   5       3054.80       3112.02        77.10 o                         
   0   7   5      15312.62      14800.86       278.60 o                         
   1   7   5        423.97        446.19        20.97 o                         
   2   7   5       3351.74       3192.22        62.59 o                         
   3   7   5         14.67         18.86         8.19 o                         
   4   7   5         49.06         46.03        11.89 o                         
   5   7   5        205.70        163.45        16.80 o                         
   6   7   5       7922.74       8211.50       156.25 o                         
   7   7   5          2.91          0.24        18.84 o                         
   8   7   5       3446.06       3577.71        98.22 o                         
   9   7   5        235.16        262.99        35.73 o                         
  10   7   5       1699.02       1794.49       108.52 o                         
  11   7   5          0.40        -19.92        64.19 o                         
 -14   8   5        277.10        294.74       165.78 o                         
 -13   8   5        200.62        312.11        69.45 o                         
 -12   8   5        499.96        460.41        50.94 o                         
 -11   8   5         45.90         50.58        27.62 o                         
 -10   8   5        224.56        237.55        38.92 o                         
  -9   8   5         43.90          8.72        22.58 o                         
  -8   8   5       1998.35       1968.03        93.31 o                         
  -7   8   5       4087.17       3826.93       101.35 o                         
  -6   8   5       2479.98       2400.40        74.21 o                         
  -5   8   5       4059.17       3955.67        95.63 o                         
  -4   8   5       1434.04       1503.04        61.09 o                         
  -3   8   5       3832.52       3837.46       113.70 o                         
  -2   8   5       1587.46       1690.93        62.75 o                         
  -1   8   5       2393.11       2571.87       131.69 o                         
   0   8   5       3611.32       3764.53        78.16 o                         
   1   8   5       2573.06       2617.58        51.73 o                         
   2   8   5       1465.20       1600.00        39.70 o                         
   3   8   5       1742.93       1782.31        51.89 o                         
   4   8   5       1749.01       1743.27        48.50 o                         
   5   8   5       2477.76       2589.89        60.67 o                         
   6   8   5        605.52        652.73        37.24 o                         
   7   8   5         97.42        105.75        17.69 o                         
   8   8   5        929.28        900.34        59.90 o                         
   9   8   5         47.26         75.52        38.83 o                         
  10   8   5        505.60        517.98        62.15 o                         
 -13   9   5         18.56        -22.59        43.28 o                         
 -12   9   5         25.70          4.63        29.64 o                         
 -11   9   5       1184.27       1250.23        73.42 o                         
 -10   9   5         41.76         25.70        27.02 o                         
  -9   9   5       2683.89       2886.58       105.71 o                         
  -8   9   5        301.54        276.06        36.07 o                         
  -7   9   5       3672.67       3551.37        96.14 o                         
  -6   9   5        192.02        157.58        22.08 o                         
  -5   9   5        876.13        866.71        29.54 o                         
  -4   9   5         32.13         68.46         9.56 o                         
  -3   9   5       4984.82       4825.34       120.03 o                         
  -2   9   5         72.37         30.64        16.94 o                         
  -1   9   5      21098.06      21250.35       403.99 o                         
   0   9   5        210.32        178.87        10.81 o                         
   1   9   5       5626.84       5549.52        78.78 o                         
   2   9   5         42.24         24.08        11.46 o                         
   3   9   5        206.76        225.75        20.04 o                         
   4   9   5         13.27          8.64        13.13 o                         
   5   9   5       1727.61       1616.08        56.27 o                         
   6   9   5         23.55          2.75        20.38 o                         
   7   9   5       7572.44       7729.57       158.99 o                         
   8   9   5          8.46         54.21        27.19 o                         
   9   9   5       1840.67       2041.69       121.53 o                         
  10   9   5         66.96         27.85        59.21 o                         
 -13  10   5        874.97        969.33       160.85 o                         
 -12  10   5        519.07        530.60        52.10 o                         
 -11  10   5        694.34        712.74       101.19 o                         
 -10  10   5        873.62        834.25        74.38 o                         
  -9  10   5          1.51        -25.32        25.32 o                         
  -8  10   5          8.37          8.83        22.57 o                         
  -7  10   5        551.49        514.34        43.65 o                         
  -6  10   5        867.71        828.89        36.88 o                         
  -5  10   5       2721.70       2652.89        86.66 o                         
  -4  10   5       8570.66       8564.47       187.25 o                         
  -3  10   5       5223.55       5452.34       133.66 o                         
  -2  10   5       1211.85       1036.89        54.04 o                         
  -1  10   5         18.54         32.46        12.71 o                         
   0  10   5       1150.34       1141.33        32.30 o                         
   1  10   5       3146.52       3185.83        66.11 o                         
   2  10   5       3099.25       3115.52        69.65 o                         
   3  10   5       2064.31       2022.93        81.21 o                         
   4  10   5       2246.19       2270.53        92.96 o                         
   5  10   5       2495.86       2445.84        72.00 o                         
   6  10   5       3085.37       3007.48       119.58 o                         
   7  10   5        194.55        181.60        41.82 o                         
   8  10   5          0.91         68.12        36.41 o                         
   9  10   5        126.62        150.52        51.94 o                         
  10  10   5        448.26        472.49       109.02 o                         
 -13  11   5          6.18          5.44        69.73 o                         
 -12  11   5        314.24        288.02        85.35 o                         
 -11  11   5         30.01         45.93        31.39 o                         
 -10  11   5       1247.64       1136.97        71.25 o                         
  -9  11   5        245.16        225.67        34.39 o                         
  -8  11   5       1725.49       1738.80        80.94 o                         
  -7  11   5        170.69        135.03        33.69 o                         
  -6  11   5        148.38        131.09        25.88 o                         
  -5  11   5        255.15        250.68        16.71 o                         
  -4  11   5        813.77        822.26        33.19 o                         
  -3  11   5         63.22         47.57        11.52 o                         
  -2  11   5      12118.89      12417.51       194.51 o                         
  -1  11   5        994.09       1014.22        43.50 o                         
   0  11   5       4179.35       4174.03        89.55 o                         
   1  11   5       1689.09       1642.87        49.37 o                         
   2  11   5         13.46         26.53        10.70 o                         
   3  11   5        656.86        655.74        36.85 o                         
   4  11   5        271.07        290.92        27.57 o                         
   5  11   5        222.50        250.63        36.91 o                         
   6  11   5       1215.40       1241.08        76.93 o                         
   7  11   5        118.02        154.31        37.58 o                         
   8  11   5       1257.71       1194.34        85.14 o                         
   9  11   5        133.47        277.92        48.32 o                         
  10  11   5        136.24          2.03        62.72 o                         
 -12  12   5        418.13        375.71        73.06 o                         
 -11  12   5          1.22         26.74        40.57 o                         
 -10  12   5        169.19        130.54        32.43 o                         
  -9  12   5        483.18        344.72        43.04 o                         
  -8  12   5        543.00        555.57        47.34 o                         
  -7  12   5        873.93        827.73        54.03 o                         
  -6  12   5       3529.76       3602.40       109.58 o                         
  -5  12   5        828.04        720.04        45.74 o                         
  -4  12   5       4990.60       5084.14        91.85 o                         
  -3  12   5       1823.01       1680.75        51.63 o                         
  -2  12   5       7123.33       7092.51       111.80 o                         
  -1  12   5        619.59        642.45        36.28 o                         
   0  12   5       1014.76        956.09        33.12 o                         
   1  12   5       1912.67       1936.41        89.93 o                         
   2  12   5       2323.79       2429.44        75.58 o                         
   3  12   5        207.01        249.83        25.85 o                         
   4  12   5       8769.31       8546.65       183.78 o                         
   5  12   5        957.67       1046.97        62.75 o                         
   6  12   5       2004.49       2049.94       127.77 o                         
   7  12   5         21.50         56.51        32.68 o                         
   8  12   5          0.35         -2.59        34.07 o                         
   9  12   5         74.52        -77.20        77.20 o                         
  10  12   5        854.87       1006.69       163.34 o                         
 -12  13   5         57.54         74.44        54.51 o                         
 -11  13   5       1039.97       1055.20        95.27 o                         
 -10  13   5        196.09        208.09        35.93 o                         
  -9  13   5       2507.89       2673.00       120.47 o                         
  -8  13   5        431.41        400.86        41.13 o                         
  -7  13   5        975.17        939.08        58.91 o                         
  -6  13   5         14.59          0.70        22.30 o                         
  -5  13   5        216.68        186.36        27.42 o                         
  -4  13   5         37.38         25.88        12.79 o                         
  -3  13   5       1987.81       1995.50        56.64 o                         
  -2  13   5          8.59         -0.14        13.80 o                         
  -1  13   5       6767.44       6816.21       132.87 o                         
   0  13   5        237.97        220.82        20.68 o                         
   1  13   5        812.48        750.82        38.51 o                         
   2  13   5          4.29        -13.92        13.92 o                         
   3  13   5        846.12        853.59        44.72 o                         
   4  13   5        688.14        684.72        48.44 o                         
   5  13   5         46.90         66.34        42.30 o                         
   6  13   5         36.66         81.51        28.17 o                         
   7  13   5       1320.61       1304.84        86.78 o                         
   8  13   5          3.05        -40.23        40.23 o                         
 -11  14   5        151.64         81.55        64.47 o                         
 -10  14   5        219.93        163.99        38.51 o                         
  -9  14   5         53.22         -1.20        27.49 o                         
  -8  14   5        276.84        271.50        38.17 o                         
  -7  14   5       1203.16       1294.13        71.11 o                         
  -6  14   5        210.91        166.03        29.10 o                         
  -5  14   5       3237.82       3295.98       103.17 o                         
  -4  14   5         18.49         30.95        18.15 o                         
  -3  14   5       1382.27       1355.54        63.34 o                         
  -2  14   5        287.59        250.63        24.41 o                         
  -1  14   5        915.74        891.97        44.68 o                         
   0  14   5         12.02        -11.43        17.75 o                         
   1  14   5        749.13        750.78        53.53 o                         
   2  14   5        771.43        755.06        52.96 o                         
   3  14   5       2022.83       2001.92       112.79 o                         
   4  14   5         22.51         37.56        25.28 o                         
   5  14   5       1808.26       1812.06       100.25 o                         
   6  14   5         35.74         79.58        35.09 o                         
   7  14   5         64.56         58.66        33.57 o                         
   8  14   5        267.28        133.92        79.13 o                         
 -11  15   5        170.79         86.14        56.26 o                         
 -10  15   5        495.29        593.68        57.62 o                         
  -9  15   5        643.93        597.97        54.85 o                         
  -8  15   5       1913.98       1886.84        91.69 o                         
  -7  15   5        630.32        574.86        58.72 o                         
  -6  15   5        690.59        688.41        65.15 o                         
  -5  15   5          4.53          7.08        25.83 o                         
  -4  15   5        248.16        191.12        31.38 o                         
  -3  15   5        503.18        458.93        44.43 o                         
  -2  15   5       2142.59       2035.58        80.64 o                         
  -1  15   5       1117.50       1121.10        52.26 o                         
   0  15   5       5178.60       5325.66       133.88 o                         
   1  15   5       1244.09       1211.61        68.56 o                         
   2  15   5       1262.31       1270.37        89.77 o                         
   3  15   5         52.55         10.94        34.27 o                         
   4  15   5          5.96         -1.51        27.58 o                         
   5  15   5        404.94        445.01        64.45 o                         
   6  15   5        415.64        410.21        53.78 o                         
   7  15   5        625.20        743.02       105.41 o                         
  -9  16   5          4.55        -61.96        61.96 o                         
  -8  16   5        442.99        436.43        54.81 o                         
  -7  16   5        182.15        166.43        37.24 o                         
  -6  16   5       2264.31       2296.40       137.90 o                         
  -5  16   5        273.10        163.38        33.97 o                         
  -4  16   5       1552.96       1567.32        87.39 o                         
  -3  16   5         11.66          2.08        25.77 o                         
  -2  16   5         19.01         -2.50        18.81 o                         
  -1  16   5        109.38        102.70        29.08 o                         
   0  16   5        946.35        909.95        54.17 o                         
   1  16   5        444.20        384.12        68.02 o                         
   2  16   5       1708.94       1621.97       103.18 o                         
   3  16   5        560.10        499.39        62.60 o                         
   4  16   5       1215.89       1341.88       102.69 o                         
   5  16   5        160.86        146.77        35.63 o                         
   6  16   5        500.60        364.44        89.14 o                         
   7  16   5        216.42        275.86        96.56 o                         
  -9  17   5        560.80        779.02       108.51 o                         
  -8  17   5        413.42        411.02        62.59 o                         
  -7  17   5        309.30        374.35        52.96 o                         
  -6  17   5        441.75        381.05        60.86 o                         
  -5  17   5          9.07         20.41        26.50 o                         
  -4  17   5         12.47         31.95        27.08 o                         
  -3  17   5       1088.73       1008.14        71.09 o                         
  -2  17   5        600.30        585.38        53.16 o                         
  -1  17   5       1461.34       1431.86        71.86 o                         
   0  17   5        437.80        438.11        57.88 o                         
   1  17   5        366.43        260.25        43.19 o                         
   2  17   5        261.98        217.39        51.26 o                         
   3  17   5         34.19         35.56        34.21 o                         
   4  17   5          0.21        -40.16        40.16 o                         
   5  17   5        313.02        298.74        70.99 o                         
   6  17   5        688.44        774.70       101.50 o                         
   7  17   5        278.37        476.92       124.97 o                         
  -8  18   5         19.29        100.37       130.97 o                         
  -7  18   5        542.19        743.77       121.20 o                         
  -6  18   5          0.80        -14.79        28.21 o                         
  -5  18   5       1738.22       1709.19       100.32 o                         
  -4  18   5        114.01         48.38        29.54 o                         
  -3  18   5       1432.36       1419.04        87.55 o                         
  -2  18   5        249.72        160.74        34.26 o                         
  -1  18   5          1.03        -11.73        24.85 o                         
   0  18   5        281.80        304.81        52.04 o                         
   1  18   5        654.45        732.67        95.70 o                         
   2  18   5          2.63         47.07        42.95 o                         
   3  18   5       1126.40       1147.50        94.45 o                         
   4  18   5         49.37         14.67        37.85 o                         
   5  18   5        950.46        783.68       144.34 o                         
  -7  19   5        211.86        190.54        55.69 o                         
  -6  19   5         22.26         79.39        53.26 o                         
  -5  19   5          8.20         24.67        43.01 o                         
  -4  19   5        210.96        210.92        40.46 o                         
  -3  19   5        644.00        677.11        63.26 o                         
  -2  19   5        285.97        294.57        56.62 o                         
  -1  19   5       1231.37       1302.03       114.44 o                         
   0  19   5        361.98        331.42        54.85 o                         
   1  19   5        388.94        354.06        53.80 o                         
   2  19   5        199.70        178.10        71.66 o                         
   3  19   5         36.44        137.42        82.64 o                         
  -6  20   5        999.42       1123.63       171.27 o                         
  -5  20   5        226.66        235.92        60.77 o                         
  -4  20   5       1315.03       1319.33       226.24 o                         
  -3  20   5        221.46         61.70        52.29 o                         
  -2  20   5        434.89        427.67       107.54 o                         
  -1  20   5          2.74         83.34        43.30 o                         
   0  20   5        114.94         59.76        51.74 o                         
   1  20   5         13.26         64.19        38.92 o                         
   2  20   5        948.25        908.43       107.19 o                         
 -14   0   6        665.48        700.78        82.21 o                         
 -12   0   6        407.78        467.66        75.49 o                         
 -10   0   6          2.02         24.41        34.68 o                         
  -8   0   6       4211.75       4052.46       123.88 o                         
  -6   0   6       3912.32       3441.98       131.26 o                         
  -4   0   6      28541.90      30569.62       478.85 o                         
  -2   0   6      11179.77      11816.71       149.33 o                         
   0   0   6        661.53        708.02        31.02 o                         
   2   0   6       1969.28       1877.44        60.63 o                         
   4   0   6       3576.62       3460.72       119.66 o                         
   6   0   6       2337.53       2296.65        88.59 o                         
   8   0   6        363.14        277.38        46.14 o                         
  10   0   6         44.56         10.70        35.25 o                         
  12   0   6        742.88       1001.71       173.30 o                         
 -15   1   6         80.40        164.88        53.96 o                         
 -14   1   6        454.95        505.51        50.03 o                         
 -13   1   6        118.09         56.98        32.88 o                         
 -12   1   6         23.27          9.60        26.81 o                         
 -11   1   6        644.86        721.41        47.80 o                         
 -10   1   6       2907.20       3080.85       104.22 o                         
  -9   1   6       3748.89       3741.62        84.83 o                         
  -8   1   6       5539.49       5257.87       116.92 o                         
  -7   1   6        404.03        344.82        28.48 o                         
  -6   1   6       7645.32       7411.98       153.42 o                         
  -5   1   6        734.42        684.33        28.53 o                         
  -4   1   6          5.46        -11.39        11.39 o                         
  -3   1   6       1138.27       1151.69        25.97 o                         
  -2   1   6      28722.32      29668.07       311.64 o                         
  -1   1   6       8787.36       8988.42        83.93 o                         
   0   1   6      27570.26      28998.61       431.99 o                         
   1   1   6       2082.41       2150.95        48.63 o                         
   2   1   6       7427.17       7601.16       121.90 o                         
   3   1   6       1486.86       1651.50        54.72 o                         
   4   1   6        169.22        154.70        19.73 o                         
   5   1   6        155.02         95.64        17.20 o                         
   6   1   6       3288.88       3089.81        73.70 o                         
   7   1   6       1060.93        936.54        41.02 o                         
   8   1   6       2555.41       2542.50        90.91 o                         
   9   1   6        758.26        804.98        73.37 o                         
  10   1   6       1820.44       1827.34        84.94 o                         
  11   1   6        223.07        294.63        43.84 o                         
 -14   2   6         43.96        -22.33        34.94 o                         
 -13   2   6       2400.30       2716.33       126.20 o                         
 -12   2   6        253.20        275.23        43.48 o                         
 -11   2   6       2023.54       2242.30       102.40 o                         
 -10   2   6        104.32        101.22        20.37 o                         
  -9   2   6        659.68        683.54        39.17 o                         
  -8   2   6          3.48        -15.98        15.98 o                         
  -7   2   6       3414.75       3118.69        96.91 o                         
  -6   2   6         79.78        105.47        19.24 o                         
  -5   2   6      11028.77      10520.72       187.04 o                         
  -4   2   6          9.38         19.04        10.56 o                         
  -3   2   6      20003.53      20278.84       285.74 o                         
  -2   2   6         44.42         58.69         8.70 o                         
  -1   2   6        181.32        134.20        10.12 o                         
   0   2   6        326.12        313.84        13.67 o                         
   1   2   6       7139.59       7518.30       110.24 o                         
   2   2   6       1248.96       1333.10        31.41 o                         
   3   2   6      17266.45      17044.59       256.66 o                         
   4   2   6        288.14        299.33        27.26 o                         
   5   2   6       9607.29       9404.56       130.61 o                         
   6   2   6       1021.82        972.60        40.78 o                         
   7   2   6       1022.63       1032.48        43.54 o                         
   8   2   6        806.21        758.41        51.04 o                         
   9   2   6         13.31         23.18        29.46 o                         
  10   2   6         61.30         98.11        34.39 o                         
  11   2   6        782.62        789.50        63.91 o                         
 -14   3   6          0.85        -22.01        43.82 o                         
 -13   3   6          0.56        -26.85        26.85 o                         
 -12   3   6         93.49         33.60        28.41 o                         
 -11   3   6        501.81        498.13        49.66 o                         
 -10   3   6       1052.53       1018.59        48.80 o                         
  -9   3   6       2483.27       2504.19        86.27 o                         
  -8   3   6       1355.47       1300.88        48.17 o                         
  -7   3   6       4595.83       4536.05        94.37 o                         
  -6   3   6        148.09        147.12        16.72 o                         
  -5   3   6        134.88        187.48        42.91 o                         
  -4   3   6        586.11        656.93        26.02 o                         
  -3   3   6       1860.72       1830.28        31.90 o                         
  -2   3   6       2167.33       2200.52        36.68 o                         
  -1   3   6       9748.56       9762.20       176.40 o                         
   0   3   6        300.72        393.43        17.45 o                         
   1   3   6       8528.24       8951.94       184.19 o                         
   2   3   6        339.61        321.19        22.31 o                         
   3   3   6       1389.10       1379.49        44.42 o                         
   4   3   6        531.66        543.27        28.75 o                         
   5   3   6       1257.45       1115.78        47.56 o                         
   6   3   6        302.97        238.67        23.72 o                         
   7   3   6        474.56        567.27        37.41 o                         
   8   3   6        472.93        482.90        41.03 o                         
   9   3   6       1582.68       1658.14        76.70 o                         
  10   3   6        513.08        474.08        44.35 o                         
  11   3   6        312.19        354.78        52.62 o                         
 -14   4   6        559.52        583.63       115.52 o                         
 -13   4   6        447.75        503.99        51.23 o                         
 -12   4   6       1419.29       1596.27        91.05 o                         
 -11   4   6        364.98        318.04        40.28 o                         
 -10   4   6       1400.11       1471.00        94.93 o                         
  -9   4   6        105.47         80.55        10.50 o                         
  -8   4   6         24.51          5.41         9.87 o                         
  -7   4   6         79.05        119.29        14.22 o                         
  -6   4   6       5075.58       4848.01        92.81 o                         
  -5   4   6       2218.18       2295.72        73.03 o                         
  -4   4   6       7113.74       6671.36       102.37 o                         
  -3   4   6       2236.22       2290.97        56.13 o                         
  -2   4   6      20632.39      21396.23       331.39 o                         
  -1   4   6       3508.27       4024.68        75.20 o                         
   0   4   6        322.64        403.15        20.96 o                         
   1   4   6         44.36         23.79        15.20 o                         
   2   4   6       5605.58       5594.71        93.44 o                         
   3   4   6       2595.67       2461.49        59.87 o                         
   4   4   6      18416.87      18942.76       512.34 o                         
   5   4   6        680.55        715.69        36.04 o                         
   6   4   6       5375.36       5476.11        98.94 o                         
   7   4   6        648.52        558.03        36.18 o                         
   8   4   6        675.86        606.86        46.39 o                         
   9   4   6         68.86         85.17        25.93 o                         
  10   4   6        379.02        398.22        43.36 o                         
  11   4   6        292.62        348.91        75.79 o                         
 -14   5   6         13.78        -16.42        63.27 o                         
 -13   5   6         13.79         -8.37        35.14 o                         
 -12   5   6        780.99        908.37        72.27 o                         
 -11   5   6          1.64         83.13        39.75 o                         
 -10   5   6       1635.99       1839.84       131.72 o                         
  -9   5   6       1772.18       1818.65        86.63 o                         
  -8   5   6       4105.65       3815.91       126.84 o                         
  -7   5   6        691.93        659.13        32.91 o                         
  -6   5   6        411.07        376.20        27.08 o                         
  -5   5   6        315.53        327.57        19.81 o                         
  -4   5   6        757.20        808.15        30.17 o                         
  -3   5   6        738.66        766.51        32.27 o                         
  -2   5   6       9134.45       9195.81       245.21 o                         
  -1   5   6       7880.15       8948.06       169.90 o                         
   0   5   6       7282.36       7792.76       134.51 o                         
   1   5   6       1813.67       1881.50        53.14 o                         
   2   5   6      10108.23      10098.16       167.39 o                         
   3   5   6       2472.52       2708.42        60.54 o                         
   4   5   6         36.41         27.07        13.48 o                         
   5   5   6         13.11         13.87        14.15 o                         
   6   5   6        704.58        690.26        36.80 o                         
   7   5   6       1339.79       1316.10        55.20 o                         
   8   5   6       2783.24       2767.59        95.73 o                         
   9   5   6        534.19        491.86        43.60 o                         
  10   5   6       1576.41       1590.57        94.07 o                         
  11   5   6         73.93        103.02        69.73 o                         
 -14   6   6        226.41        151.81        84.11 o                         
 -13   6   6        458.41        554.03        60.08 o                         
 -12   6   6       1107.20       1015.15        75.85 o                         
 -11   6   6        614.28        713.80        61.12 o                         
 -10   6   6        506.62        527.25        52.11 o                         
  -9   6   6         32.17         16.54        21.89 o                         
  -8   6   6        117.07         93.82        23.79 o                         
  -7   6   6       2988.05       2797.82        70.15 o                         
  -6   6   6       1474.22       1494.68        50.66 o                         
  -5   6   6       6023.53       5759.83       122.19 o                         
  -4   6   6       8832.19       8567.87       181.51 o                         
  -3   6   6       3669.22       3616.50       108.49 o                         
  -2   6   6        195.10        160.15        21.73 o                         
  -1   6   6       2801.26       2606.06        81.26 o                         
   0   6   6        126.42        148.76        10.98 o                         
   1   6   6       1626.47       1716.92        55.32 o                         
   2   6   6       1519.77       1576.25        50.03 o                         
   3   6   6       2051.50       2067.44        42.59 o                         
   4   6   6       4121.11       4162.03       101.46 o                         
   5   6   6       2769.77       2652.89        85.25 o                         
   6   6   6        399.76        346.22        31.66 o                         
   7   6   6       1149.91       1101.05        51.26 o                         
   8   6   6        107.45         97.68        24.22 o                         
   9   6   6         26.67         28.95        29.46 o                         
  10   6   6        589.51        576.27        55.17 o                         
 -14   7   6          6.42         18.91        56.72 o                         
 -13   7   6         36.15          3.71        36.00 o                         
 -12   7   6         77.69         89.62        42.61 o                         
 -11   7   6        970.12        965.32        63.57 o                         
 -10   7   6          0.31         -4.34        28.51 o                         
  -9   7   6       4052.47       4046.58       133.81 o                         
  -8   7   6        355.63        335.86        29.41 o                         
  -7   7   6       6596.90       6409.62       142.30 o                         
  -6   7   6          5.58          2.44        13.87 o                         
  -5   7   6       3001.72       2967.51        64.99 o                         
  -4   7   6        708.00        660.82        29.49 o                         
  -3   7   6       3832.43       4011.49       104.22 o                         
  -2   7   6        395.44        429.01        33.28 o                         
  -1   7   6      11636.70      11402.36       210.00 o                         
   0   7   6        966.85       1023.10        25.59 o                         
   1   7   6      16524.66      16558.46       241.04 o                         
   2   7   6        332.20        330.43        26.14 o                         
   3   7   6        687.69        672.96        32.08 o                         
   4   7   6          0.15          6.73         8.14 o                         
   5   7   6        320.84        238.88        28.13 o                         
   6   7   6         38.98         14.93        16.93 o                         
   7   7   6       1476.51       1515.59        66.71 o                         
   8   7   6        463.27        503.27        41.94 o                         
   9   7   6       2215.09       2311.25        94.10 o                         
  10   7   6         16.38         76.71        47.82 o                         
 -14   8   6        613.28        582.98       134.93 o                         
 -13   8   6        443.80        486.85        68.69 o                         
 -12   8   6       1140.85       1165.67        74.19 o                         
 -11   8   6         92.93         63.76        27.27 o                         
 -10   8   6        399.68        382.38        40.54 o                         
  -9   8   6         28.79         22.22        24.76 o                         
  -8   8   6        321.40        282.44        32.84 o                         
  -7   8   6        524.16        572.12        34.30 o                         
  -6   8   6       5029.70       4971.77       102.49 o                         
  -5   8   6       4544.62       4607.30       116.32 o                         
  -4   8   6       5335.11       5081.74        78.84 o                         
  -3   8   6       2863.01       2993.21       102.79 o                         
  -2   8   6        575.60        560.04        43.05 o                         
  -1   8   6        840.19        859.89        41.72 o                         
   0   8   6        377.81        405.29        22.65 o                         
   1   8   6         10.89         14.88        10.25 o                         
   2   8   6        480.76        430.39        24.30 o                         
   3   8   6        888.57        913.75        37.26 o                         
   4   8   6        872.82        881.23        33.50 o                         
   5   8   6        714.03        747.03        42.78 o                         
   6   8   6       1178.08       1245.45        53.04 o                         
   7   8   6        120.15         95.61        17.50 o                         
   8   8   6        694.27        633.36        54.99 o                         
   9   8   6          0.39         -7.18        34.82 o                         
  10   8   6         44.91         48.79        60.23 o                         
 -13   9   6        125.64        124.20        81.44 o                         
 -12   9   6        200.34        173.16        32.60 o                         
 -11   9   6        259.68        111.03        49.78 o                         
 -10   9   6       1092.49       1175.18        68.82 o                         
  -9   9   6        280.34        233.94        30.10 o                         
  -8   9   6       6598.81       6630.37       157.54 o                         
  -7   9   6        162.20        129.01        24.61 o                         
  -6   9   6       3791.15       3774.21        92.11 o                         
  -5   9   6          9.32         10.33         9.76 o                         
  -4   9   6        365.89        350.13        30.36 o                         
  -3   9   6        363.96        440.02        41.78 o                         
  -2   9   6      10512.75      10233.75       214.86 o                         
  -1   9   6         37.76         46.84        15.60 o                         
   0   9   6      11948.32      12325.88       225.24 o                         
   1   9   6        350.08        338.50        18.29 o                         
   2   9   6       4788.60       4858.55       104.85 o                         
   3   9   6        347.39        264.67        25.97 o                         
   4   9   6         56.76         39.00        17.26 o                         
   5   9   6         35.33         39.78        18.39 o                         
   6   9   6       2258.32       2275.27        76.56 o                         
   7   9   6        216.47        199.83        27.35 o                         
   8   9   6       2528.35       2842.89       114.71 o                         
   9   9   6         83.33         76.79        33.47 o                         
  10   9   6       1002.98       1305.42       187.69 o                         
 -13  10   6        671.72        983.26       162.79 o                         
 -12  10   6        348.43        318.95        46.16 o                         
 -11  10   6        600.63        683.40        66.15 o                         
 -10  10   6        110.16        120.28        26.50 o                         
  -9  10   6        473.50        415.70        38.22 o                         
  -8  10   6         82.50        107.03        36.11 o                         
  -7  10   6       1293.85       1040.31        66.14 o                         
  -6  10   6       1046.36       1118.71        43.66 o                         
  -5  10   6       3616.64       3649.64        62.01 o                         
  -4  10   6       3345.81       3345.65       100.62 o                         
  -3  10   6       5387.33       5180.74       133.99 o                         
  -2  10   6       2060.31       1935.85        77.83 o                         
  -1  10   6        331.94        324.40        21.07 o                         
   0  10   6         85.51         78.31        10.21 o                         
   1  10   6        895.82        905.23        35.48 o                         
   2  10   6       2563.32       2518.48        72.59 o                         
   3  10   6       1560.63       1509.91        57.61 o                         
   4  10   6       3268.82       3221.85        89.38 o                         
   5  10   6       4556.79       4366.26       142.60 o                         
   6  10   6        633.72        693.57        64.02 o                         
   7  10   6        432.48        415.69        64.45 o                         
   8  10   6         64.83         43.97        38.41 o                         
   9  10   6         99.56         38.83        56.26 o                         
  10  10   6        143.48         35.88        64.19 o                         
 -13  11   6         82.57        -38.37        96.10 o                         
 -12  11   6         13.70         16.35        41.52 o                         
 -11  11   6        363.91        427.98        53.31 o                         
 -10  11   6        334.89        260.88        38.96 o                         
  -9  11   6       1692.63       1705.09        84.96 o                         
  -8  11   6        449.71        467.16        44.19 o                         
  -7  11   6       2083.37       1987.40        70.23 o                         
  -6  11   6        406.00        347.84        27.32 o                         
  -5  11   6         71.91         73.62        11.29 o                         
  -4  11   6        555.94        466.74        38.73 o                         
  -3  11   6       1211.46       1338.52        68.49 o                         
  -2  11   6       1860.99       1720.75        64.85 o                         
  -1  11   6       3070.92       2958.78        73.02 o                         
   0  11   6       1646.16       1626.82        56.89 o                         
   1  11   6       2246.80       2265.98        60.61 o                         
   2  11   6         42.15         18.93        13.28 o                         
   3  11   6       1971.25       1963.31        67.70 o                         
   4  11   6        813.27        825.79        46.00 o                         
   5  11   6        250.99        209.74        31.85 o                         
   6  11   6        142.50        143.92        33.74 o                         
   7  11   6        806.62        794.92        67.45 o                         
   8  11   6         87.81         57.14        33.34 o                         
   9  11   6       1223.96       1150.10       167.77 o                         
  10  11   6         59.92         50.27        62.72 o                         
 -12  12   6         34.32         66.92        47.31 o                         
 -11  12   6       1255.67       1258.21        94.93 o                         
 -10  12   6          6.64        -26.95        26.95 o                         
  -9  12   6        758.55        771.31        59.01 o                         
  -8  12   6          6.36        -28.58        28.58 o                         
  -7  12   6       1442.46       1528.77        74.11 o                         
  -6  12   6        670.66        602.33        44.39 o                         
  -5  12   6       5593.71       5631.72       114.00 o                         
  -4  12   6        980.85        895.46        38.75 o                         
  -3  12   6       4745.04       4816.96        98.29 o                         
  -2  12   6        869.18        821.20        32.61 o                         
  -1  12   6        201.96        177.88        20.94 o                         
   0  12   6       1514.76       1503.88        56.22 o                         
   1  12   6       1547.96       1604.87        52.84 o                         
   2  12   6         47.27         55.99        15.00 o                         
   3  12   6      10282.06      10083.27       178.06 o                         
   4  12   6       1269.41       1266.97        75.83 o                         
   5  12   6       2394.04       2419.30       107.36 o                         
   6  12   6        889.56        878.27        61.66 o                         
   7  12   6       1066.54       1142.33        82.24 o                         
   8  12   6         52.02         32.12        41.59 o                         
 -12  13   6         20.85         24.44        50.82 o                         
 -11  13   6          4.11         37.09        47.00 o                         
 -10  13   6       1449.09       1517.40       102.42 o                         
  -9  13   6        102.66        123.99        29.97 o                         
  -8  13   6       2634.08       2679.38       105.73 o                         
  -7  13   6         62.73         43.24        23.89 o                         
  -6  13   6        449.29        445.85        40.34 o                         
  -5  13   6         42.75         31.00        20.34 o                         
  -4  13   6       2301.55       2274.94        63.77 o                         
  -3  13   6         31.85         20.40        17.48 o                         
  -2  13   6       2052.45       2138.43        68.91 o                         
  -1  13   6        325.10        259.49        26.19 o                         
   0  13   6       2416.14       2436.49        75.83 o                         
   1  13   6        132.20         80.88        19.73 o                         
   2  13   6       2883.81       2651.71       106.35 o                         
   3  13   6        437.96        492.37        48.71 o                         
   4  13   6         35.60         45.10        20.87 o                         
   5  13   6          3.23         51.97        29.47 o                         
   6  13   6        221.00        239.64        44.76 o                         
   7  13   6          0.64        -35.32        35.32 o                         
 -11  14   6          6.86        194.14        85.13 o                         
 -10  14   6        483.78        522.14        56.40 o                         
  -9  14   6        120.70         50.30        29.91 o                         
  -8  14   6         92.44        116.68        29.54 o                         
  -7  14   6        327.96        256.93        33.87 o                         
  -6  14   6       2039.81       2219.48        89.65 o                         
  -5  14   6        182.35        172.11        26.35 o                         
  -4  14   6       2486.92       2529.48       126.93 o                         
  -3  14   6        520.02        501.30        32.87 o                         
  -2  14   6       1455.77       1525.93        59.40 o                         
  -1  14   6        446.14        420.02        32.47 o                         
   0  14   6          1.46          2.24        16.84 o                         
   1  14   6         60.22         99.97        42.39 o                         
   2  14   6        901.00        919.63        63.94 o                         
   3  14   6        692.41        623.12        55.32 o                         
   4  14   6       2178.00       2233.67       118.35 o                         
   5  14   6          2.14          9.55        32.08 o                         
   6  14   6        789.22        888.18        75.82 o                         
   7  14   6         47.60        111.94        46.51 o                         
 -10  15   6        256.59        333.55        65.01 o                         
  -9  15   6       1418.64       1434.91        97.31 o                         
  -8  15   6        745.10        790.01        71.88 o                         
  -7  15   6       1308.67       1404.64        90.16 o                         
  -6  15   6        284.19        273.23        43.36 o                         
  -5  15   6          1.30         -9.60        31.17 o                         
  -4  15   6         62.42          7.39        30.65 o                         
  -3  15   6        511.48        537.64        42.95 o                         
  -2  15   6       1119.13       1145.04        61.08 o                         
  -1  15   6       3592.21       3675.01       104.58 o                         
   0  15   6       1958.99       1893.08        80.46 o                         
   1  15   6       3188.00       3228.81       122.30 o                         
   2  15   6        802.25        676.92        57.25 o                         
   3  15   6        955.15        877.66        65.68 o                         
   4  15   6        509.27        379.08        59.24 o                         
   5  15   6        368.35        296.20        43.84 o                         
   6  15   6        370.49        373.65        65.33 o                         
   7  15   6       1010.81        966.84       160.30 o                         
  -9  16   6         14.80        -44.08        59.67 o                         
  -8  16   6         10.36          9.08        35.38 o                         
  -7  16   6        670.11        877.33        76.56 o                         
  -6  16   6        253.19        178.15        65.62 o                         
  -5  16   6       1289.41       1223.88        96.16 o                         
  -4  16   6         20.55         11.36        23.54 o                         
  -3  16   6       1729.23       1789.68       114.87 o                         
  -2  16   6        146.93        120.82        22.14 o                         
  -1  16   6        343.64        291.00        40.92 o                         
   0  16   6        267.13        240.24        31.93 o                         
   1  16   6          1.06          0.18        26.40 o                         
   2  16   6        107.65         96.51        28.39 o                         
   3  16   6        669.04        744.58        63.94 o                         
   4  16   6        328.34        281.92        53.18 o                         
   5  16   6       1803.77       2004.20       131.91 o                         
   6  16   6         93.15        161.35        61.95 o                         
  -8  17   6        176.76        156.01        67.31 o                         
  -7  17   6        827.48        873.45        77.92 o                         
  -6  17   6        166.27        117.73        56.27 o                         
  -5  17   6        601.80        563.06        59.09 o                         
  -4  17   6         28.26         38.51        25.82 o                         
  -3  17   6         61.21        124.57        52.25 o                         
  -2  17   6        289.26        299.99        51.88 o                         
  -1  17   6        760.67        791.23        62.39 o                         
   0  17   6        555.20        512.31        61.74 o                         
   1  17   6        396.80        384.00        44.96 o                         
   2  17   6        718.96        674.09        59.13 o                         
   3  17   6        177.63        174.74        34.21 o                         
   4  17   6          5.36        -35.37        43.92 o                         
   5  17   6         21.66        101.54        73.69 o                         
  -8  18   6         54.98        -88.63        88.63 o                         
  -7  18   6         29.21         87.32        44.00 o                         
  -6  18   6        631.79        745.18        80.55 o                         
  -5  18   6         49.13         41.52        31.09 o                         
  -4  18   6       2161.07       2128.24       110.92 o                         
  -3  18   6          8.81          3.33        36.22 o                         
  -2  18   6        601.30        523.45        65.67 o                         
  -1  18   6         15.56          7.02        30.12 o                         
   0  18   6        358.46        290.69        47.18 o                         
   1  18   6          7.94        -13.12        31.37 o                         
   2  18   6        570.96        553.11        68.67 o                         
   3  18   6        190.96        200.00        58.10 o                         
   4  18   6       1258.54       1135.16       169.79 o                         
   5  18   6          5.76        -85.13        85.13 o                         
  -7  19   6         70.02        150.89        74.71 o                         
  -6  19   6        148.55        115.98        96.10 o                         
  -5  19   6          0.32         25.38        38.94 o                         
  -4  19   6          8.98          0.53        51.56 o                         
  -3  19   6        846.47        912.98        86.70 o                         
  -2  19   6       1081.40       1234.94        99.69 o                         
  -1  19   6        810.51        838.46        83.09 o                         
   0  19   6        737.42        701.50       122.94 o                         
   1  19   6        170.65        240.40        59.96 o                         
   2  19   6        270.41        249.23        60.43 o                         
  -5  20   6       1200.45       1042.01       169.24 o                         
  -4  20   6         15.31       -104.04       104.04 o                         
  -3  20   6       1889.29       2124.42       225.04 o                         
  -2  20   6         47.64         48.33        64.75 o                         
   0  20   6          1.06          3.50        47.31 o                         
   1  20   6        113.88        204.66        79.13 o                         
   2  20   6         21.78         59.48        48.62 o                         
  -3  21   6         19.27        -50.27        74.15 o                         
  -2  21   6        103.67         35.32        55.25 o                         
 -15   0   7         79.37        207.61        89.65 o                         
 -13   0   7       1576.75       1801.94       142.82 o                         
 -11   0   7       1540.85       1488.77       119.66 o                         
  -9   0   7        108.69         83.61        22.99 o                         
  -7   0   7          3.03          9.01        26.07 o                         
  -5   0   7       3424.86       2966.39       194.09 o                         
  -3   0   7      13989.86      14628.03       315.06 o                         
  -1   0   7       2551.16       2617.59        57.32 o                         
   1   0   7         91.77        140.85        47.55 o                         
   3   0   7       3062.56       2931.18        78.87 o                         
   5   0   7       2924.95       2930.82       118.18 o                         
   7   0   7        705.26        686.07        53.07 o                         
   9   0   7         83.01        120.34        39.47 o                         
  11   0   7        367.21        390.78       115.47 o                         
 -15   1   7       1050.47       1072.71       116.33 o                         
 -14   1   7        549.17        554.55        60.87 o                         
 -13   1   7        329.11        359.60        50.49 o                         
 -12   1   7        256.30        248.45        42.56 o                         
 -11   1   7        513.90        533.02        52.19 o                         
 -10   1   7       1181.77       1210.69        49.00 o                         
  -9   1   7       4127.61       4170.96        95.24 o                         
  -8   1   7        374.00        379.49        35.12 o                         
  -7   1   7       3777.62       3546.13       110.71 o                         
  -6   1   7       4385.70       4134.37       104.54 o                         
  -5   1   7       3042.28       3109.76       104.99 o                         
  -4   1   7       3216.00       3536.28        57.48 o                         
  -3   1   7       3303.77       3838.08       125.62 o                         
  -2   1   7       1019.70       1166.89        63.02 o                         
  -1   1   7      15034.54      16020.36       181.75 o                         
   0   1   7       3417.75       3364.29        94.69 o                         
   1   1   7      20083.62      20736.71       288.45 o                         
   2   1   7       5481.29       5483.00        79.26 o                         
   3   1   7       2073.98       2083.22        51.37 o                         
   4   1   7        656.38        662.49        28.18 o                         
   5   1   7         59.65         53.11        16.80 o                         
   6   1   7         44.28         27.52        15.68 o                         
   7   1   7       1361.85       1322.97        51.17 o                         
   8   1   7       1030.83       1081.25        62.33 o                         
   9   1   7       1510.08       1443.39        74.83 o                         
  10   1   7        877.02        872.62        62.83 o                         
  11   1   7        488.95        430.75        64.25 o                         
 -14   2   7        964.17       1164.43        85.89 o                         
 -13   2   7         35.29         49.85        31.22 o                         
 -12   2   7       2076.02       2310.07       109.19 o                         
 -11   2   7          1.96         -0.08        29.39 o                         
 -10   2   7       1384.06       1485.17        58.71 o                         
  -9   2   7        304.93        273.83        28.63 o                         
  -8   2   7         14.48         20.29        15.99 o                         
  -7   2   7       1544.46       1594.38        60.99 o                         
  -6   2   7       2431.94       2233.05        65.97 o                         
  -5   2   7        549.92        560.24        26.91 o                         
  -4   2   7      26461.41      25976.75       483.27 o                         
  -3   2   7        315.36        369.85        16.97 o                         
  -2   2   7      14128.86      14552.06       216.01 o                         
  -1   2   7        404.14        502.13        18.51 o                         
   0   2   7       2071.54       2020.16        47.47 o                         
   1   2   7        311.72        346.97        17.23 o                         
   2   2   7       4192.54       4165.31        71.91 o                         
   3   2   7         30.57         11.36        19.84 o                         
   4   2   7       9051.72       8978.89       158.29 o                         
   5   2   7       1533.47       1492.43        41.91 o                         
   6   2   7       4092.42       4001.87        89.82 o                         
   7   2   7         66.58         79.99        19.24 o                         
   8   2   7       1714.89       1620.50        75.27 o                         
   9   2   7        128.25        200.93        34.77 o                         
  10   2   7         71.30         72.20        30.21 o                         
  11   2   7         77.52         74.57       133.41 o                         
 -14   3   7         58.43        -20.85        62.99 o                         
 -13   3   7          1.73        -23.19        34.57 o                         
 -12   3   7         64.12         67.54        35.00 o                         
 -11   3   7        289.02        285.93        47.08 o                         
 -10   3   7       1938.59       1994.31       108.95 o                         
  -9   3   7        142.06        153.18        20.38 o                         
  -8   3   7       4057.53       4393.93        99.31 o                         
  -7   3   7       1377.16       1317.85        49.75 o                         
  -6   3   7       5038.27       4950.38       162.57 o                         
  -5   3   7          1.24         10.06        13.14 o                         
  -4   3   7          4.78          2.97        10.11 o                         
  -3   3   7         34.99         51.03         9.31 o                         
  -2   3   7        858.40        820.99        23.17 o                         
  -1   3   7        605.20        720.83        22.08 o                         
   0   3   7       3465.02       3348.08        72.45 o                         
   1   3   7       1088.95       1226.04        38.72 o                         
   2   3   7       7149.06       7229.32       143.88 o                         
   3   3   7        460.99        456.31        28.98 o                         
   4   3   7         18.53          8.92        14.29 o                         
   5   3   7        883.05        839.65        36.20 o                         
   6   3   7        387.41        346.53        27.34 o                         
   7   3   7         87.47        107.47        21.13 o                         
   8   3   7       1136.62       1087.57        61.91 o                         
   9   3   7        588.59        553.29        46.82 o                         
  10   3   7       1006.66       1032.22        65.98 o                         
 -14   4   7        159.95         46.82       206.13 o                         
 -13   4   7       1251.24       1500.78       112.58 o                         
 -12   4   7       1095.43       1200.15        96.15 o                         
 -11   4   7       2354.68       2717.57       136.58 o                         
 -10   4   7        400.77        373.77        51.78 o                         
  -9   4   7       1526.39       1489.18        69.39 o                         
  -8   4   7         23.74         17.97        11.14 o                         
  -7   4   7        602.91        513.14        27.37 o                         
  -6   4   7        287.36        295.40        24.32 o                         
  -5   4   7       7827.38       7691.16       131.63 o                         
  -4   4   7       2058.87       2072.08        70.99 o                         
  -3   4   7      17318.63      17112.51       245.48 o                         
  -2   4   7       3071.38       3245.71        62.29 o                         
  -1   4   7       4215.89       4063.83        76.74 o                         
   0   4   7        189.85        216.65        16.48 o                         
   1   4   7        191.15        104.02        13.92 o                         
   2   4   7        633.94        604.54        39.27 o                         
   3   4   7      12387.25      11946.28       187.83 o                         
   4   4   7       5850.13       5737.82       104.74 o                         
   5   4   7       4419.93       4367.63       101.51 o                         
   6   4   7       1530.96       1670.24        93.69 o                         
   7   4   7       2087.17       2035.91        70.88 o                         
   8   4   7        177.83        153.76        26.46 o                         
   9   4   7         31.23         17.35        24.21 o                         
  10   4   7          7.18        -10.81        27.93 o                         
  11   4   7        778.19       1056.49       170.26 o                         
 -14   5   7         10.59        -67.70        67.70 o                         
 -13   5   7          5.45         27.49        30.53 o                         
 -12   5   7          1.26         54.67        33.29 o                         
 -11   5   7        255.34        277.69        48.64 o                         
 -10   5   7        205.00        171.36        39.50 o                         
  -9   5   7       2535.59       2475.04       101.06 o                         
  -8   5   7       2030.06       1946.34        67.52 o                         
  -7   5   7       4985.99       4620.95        83.39 o                         
  -6   5   7        881.97        822.30        33.35 o                         
  -5   5   7       3292.96       3422.14        83.93 o                         
  -4   5   7        357.49        374.98        23.40 o                         
  -3   5   7          7.73         15.01         7.80 o                         
  -2   5   7         17.15         13.56         8.55 o                         
  -1   5   7       5296.51       5744.55       121.99 o                         
   0   5   7        159.43         90.64        12.17 o                         
   1   5   7      11367.86      11771.15       192.35 o                         
   2   5   7       3715.55       4066.31        82.23 o                         
   3   5   7       5612.46       5592.47       116.88 o                         
   4   5   7          3.87          3.42        11.70 o                         
   5   5   7        117.78         86.03        20.52 o                         
   6   5   7          3.62          8.02        21.31 o                         
   7   5   7       1548.78       1393.41        58.95 o                         
   8   5   7        697.69        652.42        48.33 o                         
   9   5   7       2429.89       2375.07        95.58 o                         
  10   5   7        152.35        126.35        54.94 o                         
 -14   6   7        356.70        566.11       130.97 o                         
 -13   6   7        127.12        171.68        40.80 o                         
 -12   6   7        435.72        544.38        68.01 o                         
 -11   6   7        310.93        302.08        48.47 o                         
 -10   6   7       1034.68       1117.24        72.93 o                         
  -9   6   7        531.70        528.89        50.09 o                         
  -8   6   7          0.58         -3.14        20.75 o                         
  -7   6   7        298.69        310.16        27.15 o                         
  -6   6   7       1881.16       1843.94        54.47 o                         
  -5   6   7       2061.29       1947.32        59.52 o                         
  -4   6   7       4528.15       4458.11       106.46 o                         
  -3   6   7       7769.11       8071.95       233.66 o                         
  -2   6   7       3320.08       3205.65        82.93 o                         
  -1   6   7       1768.48       1793.24        50.89 o                         
   0   6   7       3924.89       4108.41        80.23 o                         
   1   6   7        641.85        738.50        35.02 o                         
   2   6   7        939.54        862.92        36.34 o                         
   3   6   7       1590.42       1580.43        51.28 o                         
   4   6   7       6272.35       6205.52       106.10 o                         
   5   6   7       4363.81       4332.46       123.45 o                         
   6   6   7       3185.63       3168.61        97.66 o                         
   7   6   7        253.45        242.81        43.36 o                         
   8   6   7       1174.13       1169.49        64.28 o                         
   9   6   7        272.70        263.20        43.40 o                         
 -14   7   7        294.33        438.64       112.52 o                         
 -13   7   7          4.25        -29.51        32.22 o                         
 -12   7   7          4.28        -13.59        28.17 o                         
 -11   7   7          2.72          7.73        28.43 o                         
 -10   7   7       1133.28       1150.39        74.04 o                         
  -9   7   7        302.89        240.62        33.38 o                         
  -8   7   7       5169.21       5304.95       135.05 o                         
  -7   7   7       2122.54       2013.63        65.44 o                         
  -6   7   7       6140.17       6012.04       132.79 o                         
  -5   7   7        188.65        208.09        17.23 o                         
  -4   7   7        279.20        218.28        20.46 o                         
  -3   7   7        177.07        213.95        25.45 o                         
  -2   7   7       8387.93       8466.55       175.55 o                         
  -1   7   7        287.39        265.77        29.30 o                         
   0   7   7      24345.54      25232.08       391.79 o                         
   1   7   7       3207.59       3397.61        86.65 o                         
   2   7   7      10353.69      10755.59       169.06 o                         
   3   7   7         21.66         17.85        12.80 o                         
   4   7   7       1056.99       1040.84        41.53 o                         
   5   7   7        518.89        515.16        41.99 o                         
   6   7   7        886.07        796.80        47.46 o                         
   7   7   7        317.06        324.53        43.71 o                         
   8   7   7       2203.90       2253.64        99.78 o                         
   9   7   7        230.87        197.22        47.07 o                         
  10   7   7        786.45        793.08       152.82 o                         
 -13   8   7        639.46        710.86        94.84 o                         
 -12   8   7        514.59        528.22        60.29 o                         
 -11   8   7        579.98        623.44        61.36 o                         
 -10   8   7        392.74        331.78        42.93 o                         
  -9   8   7        279.96        279.50        35.80 o                         
  -8   8   7        355.11        341.88        37.24 o                         
  -7   8   7       4640.28       4403.02       101.24 o                         
  -6   8   7          4.38          7.64        12.56 o                         
  -5   8   7       4464.64       4579.10       164.47 o                         
  -4   8   7       7858.34       7905.24       152.84 o                         
  -3   8   7       3679.32       3650.43        96.29 o                         
  -2   8   7       3931.57       4012.70       102.65 o                         
  -1   8   7       1065.25       1074.20        36.63 o                         
   0   8   7        416.40        438.19        16.42 o                         
   1   8   7        212.60        241.28        21.30 o                         
   2   8   7          1.26          8.61        23.01 o                         
   3   8   7       1181.12       1168.55        47.92 o                         
   4   8   7       1005.75        975.35        47.18 o                         
   5   8   7       1627.11       1690.10        74.57 o                         
   6   8   7       1473.42       1406.40        63.62 o                         
   7   8   7       1223.19       1142.54        71.17 o                         
   8   8   7        203.27        154.44        31.99 o                         
   9   8   7          4.40          8.46        46.07 o                         
  10   8   7          1.60         16.97        68.25 o                         
 -13   9   7         71.97         66.68        70.19 o                         
 -12   9   7         58.33         44.12        37.08 o                         
 -11   9   7        397.26        346.92        44.87 o                         
 -10   9   7         39.78         20.87        33.90 o                         
  -9   9   7       5357.43       5300.75       144.47 o                         
  -8   9   7         10.86         41.02        20.83 o                         
  -7   9   7       2903.77       2972.56        93.25 o                         
  -6   9   7         14.77         -4.05        12.90 o                         
  -5   9   7       2831.64       2652.83        56.44 o                         
  -4   9   7        787.39        714.13        49.81 o                         
  -3   9   7       1201.56       1235.74        61.49 o                         
  -2   9   7        934.66        876.26        52.88 o                         
  -1   9   7      10575.56      10594.59       232.65 o                         
   0   9   7          7.46         11.46         6.17 o                         
   1   9   7       8613.43       8860.92       154.18 o                         
   2   9   7       1009.11        931.00        45.23 o                         
   3   9   7       2653.89       2626.49        77.37 o                         
   4   9   7         84.10         70.59        18.22 o                         
   5   9   7          0.25        -16.03        22.03 o                         
   6   9   7        300.86        234.71        38.04 o                         
   7   9   7       1579.37       1684.68        86.52 o                         
   8   9   7        587.41        731.78        61.31 o                         
   9   9   7       1233.15       1325.34       181.23 o                         
  10   9   7         34.48        -89.09        89.09 o                         
 -13  10   7        530.48        632.79       150.89 o                         
 -12  10   7        558.17        701.34        70.89 o                         
 -11  10   7        800.68        661.05        63.51 o                         
 -10  10   7        566.25        604.87        53.22 o                         
  -9  10   7          0.91          6.76        27.79 o                         
  -8  10   7        443.18        281.53        42.56 o                         
  -7  10   7         72.58         93.93        22.65 o                         
  -6  10   7       1396.56       1390.71        73.74 o                         
  -5  10   7         27.76         16.09        24.25 o                         
  -4  10   7       4268.34       4124.17       119.06 o                         
  -3  10   7       2496.96       2384.71        98.52 o                         
  -2  10   7       1011.05        907.45        55.45 o                         
  -1  10   7        940.70        967.58        38.10 o                         
   0  10   7         34.52         32.01        10.97 o                         
   1  10   7        738.09        770.60        34.05 o                         
   2  10   7        306.94        307.47        28.21 o                         
   3  10   7        967.54       1015.47        48.33 o                         
   4  10   7       3208.00       3292.18       107.17 o                         
   5  10   7       1628.24       1618.01        78.58 o                         
   6  10   7       2516.98       2430.17       113.20 o                         
   7  10   7        741.40        713.31        64.61 o                         
   8  10   7        437.72        336.61        50.63 o                         
   9  10   7         13.50        -20.94        65.21 o                         
 -12  11   7         48.38        114.09        47.48 o                         
 -11  11   7         14.89         16.64        30.41 o                         
 -10  11   7       1163.01       1218.28       108.04 o                         
  -9  11   7         70.99         37.60        27.99 o                         
  -8  11   7       2238.43       2175.73       106.76 o                         
  -7  11   7        649.89        644.57        57.90 o                         
  -6  11   7        649.41        570.46        51.67 o                         
  -5  11   7         36.61         61.09        22.12 o                         
  -4  11   7        673.44        708.15        47.73 o                         
  -3  11   7       1661.07       1691.28       121.38 o                         
  -2  11   7        450.59        509.61        36.05 o                         
  -1  11   7         67.70         60.36        18.62 o                         
   0  11   7       1091.72       1116.62        47.25 o                         
   1  11   7        202.97        175.76        18.15 o                         
   2  11   7       1834.21       1879.29        68.65 o                         
   3  11   7         41.51         37.05        17.71 o                         
   4  11   7        874.67        903.31        56.31 o                         
   5  11   7         71.55         59.31        25.45 o                         
   6  11   7         80.08         76.30        46.63 o                         
   7  11   7         44.29          8.24        28.96 o                         
   8  11   7       1561.82       1589.21       190.18 o                         
 -12  12   7       1046.64       1055.23       125.43 o                         
 -11  12   7        368.31        396.45        67.43 o                         
 -10  12   7       2099.69       2148.06       101.56 o                         
  -9  12   7         75.12        104.93        29.61 o                         
  -8  12   7        252.27        222.68        33.60 o                         
  -7  12   7         69.94         79.08        23.47 o                         
  -6  12   7       2436.45       2384.33       106.79 o                         
  -5  12   7        829.47        736.23        67.29 o                         
  -4  12   7       4734.84       4952.82       154.97 o                         
  -3  12   7       4409.36       4589.36       136.23 o                         
  -2  12   7       8295.17       8296.08       209.47 o                         
  -1  12   7        533.58        456.30        32.20 o                         
   0  12   7        232.94        232.86        24.59 o                         
   1  12   7          9.12         -4.18        21.60 o                         
   2  12   7       2198.58       2127.50        94.01 o                         
   3  12   7        337.75        375.92        45.71 o                         
   4  12   7       3166.36       3352.59       133.25 o                         
   5  12   7       1053.52        880.80        71.07 o                         
   6  12   7       1495.08       1510.80        96.23 o                         
   7  12   7        554.66        546.62        67.12 o                         
   8  12   7         67.61         33.39        67.24 o                         
 -12  13   7          3.13        -45.84        64.75 o                         
 -11  13   7         43.39         42.00        40.07 o                         
 -10  13   7          8.23         -6.64        32.94 o                         
  -9  13   7       1956.01       2001.75       115.14 o                         
  -8  13   7         69.70         19.55        32.34 o                         
  -7  13   7       2225.64       2303.33        94.57 o                         
  -6  13   7          1.08         -0.53        21.42 o                         
  -5  13   7        240.21        256.12        34.16 o                         
  -4  13   7         73.02         58.87        13.95 o                         
  -3  13   7        308.09        315.03        30.78 o                         
  -2  13   7         12.09          1.89        14.32 o                         
  -1  13   7       3681.59       3837.55        97.97 o                         
   0  13   7         18.08          0.26        19.27 o                         
   1  13   7       3643.35       3639.88       126.16 o                         
   2  13   7        249.04        276.23        38.19 o                         
   3  13   7       1591.46       1603.41        84.62 o                         
   4  13   7         79.51         39.35        26.89 o                         
   5  13   7        210.48        186.23        39.56 o                         
   6  13   7          0.46        -10.57        35.57 o                         
   7  13   7        811.67        931.39        92.30 o                         
 -11  14   7        589.64        424.72        89.09 o                         
 -10  14   7          0.66         23.75        32.94 o                         
  -9  14   7        735.48        677.60        58.14 o                         
  -8  14   7         58.77         34.56        28.40 o                         
  -7  14   7        161.53        296.41        51.53 o                         
  -6  14   7          0.64        -12.88        45.16 o                         
  -5  14   7       1656.72       1826.98       112.66 o                         
  -4  14   7          0.68        -12.31        33.90 o                         
  -3  14   7       1908.21       2079.84        70.19 o                         
  -2  14   7        131.31        124.11        19.90 o                         
  -1  14   7        745.06        730.82        42.58 o                         
   0  14   7        132.84         95.96        23.80 o                         
   1  14   7         12.40         -8.51        21.89 o                         
   2  14   7         30.69         24.40        23.57 o                         
   3  14   7       1733.22       1579.35        87.03 o                         
   4  14   7         32.09         -1.65        43.90 o                         
   5  14   7       1278.03       1353.35        92.27 o                         
   6  14   7         10.88         61.65        37.11 o                         
  -9  15   7        400.18        512.43        62.82 o                         
  -8  15   7       1847.52       1978.85       112.25 o                         
  -7  15   7        437.00        355.60        48.59 o                         
  -6  15   7       1031.11        871.57        83.27 o                         
  -5  15   7        274.30        322.28        52.87 o                         
  -4  15   7        228.95        196.01        33.96 o                         
  -3  15   7         53.18         71.33        26.21 o                         
  -2  15   7        961.18       1021.37        51.61 o                         
  -1  15   7         72.81         62.82        23.11 o                         
   0  15   7       1462.29       1541.86        74.98 o                         
   1  15   7       1754.57       1713.53        89.40 o                         
   2  15   7       2359.16       2329.09       106.58 o                         
   3  15   7        893.56        832.04        81.23 o                         
   4  15   7         73.25         33.26        46.86 o                         
   5  15   7         46.25         15.39        38.18 o                         
   6  15   7        124.46         30.55        51.54 o                         
  -9  16   7          0.52        -24.35        54.28 o                         
  -8  16   7          0.15        -29.95        31.39 o                         
  -7  16   7         73.09         53.69        39.34 o                         
  -6  16   7        656.13        607.87        74.52 o                         
  -5  16   7        166.45         76.32        61.60 o                         
  -4  16   7       1367.14       1453.14        84.98 o                         
  -3  16   7        223.26        211.04        35.60 o                         
  -2  16   7        676.70        729.83        60.14 o                         
  -1  16   7          2.68        -25.06        25.06 o                         
   0  16   7        929.91        921.28        65.04 o                         
   1  16   7          0.00         31.48        23.62 o                         
   2  16   7         52.45         82.84        31.45 o                         
   3  16   7        105.19        102.03        35.63 o                         
   4  16   7       1038.58        996.58        92.30 o                         
   5  16   7        115.59        115.01        66.22 o                         
  -8  17   7        767.37        805.58       104.34 o                         
  -7  17   7        433.35        331.16       113.49 o                         
  -6  17   7       1175.52       1331.29       140.12 o                         
  -5  17   7        127.45         77.98        27.92 o                         
  -4  17   7          4.63        -22.54        39.30 o                         
  -3  17   7        106.81         52.18        37.65 o                         
  -2  17   7        688.65        709.79        75.74 o                         
  -1  17   7        320.30        332.60        46.70 o                         
   0  17   7       1845.86       1727.17       111.76 o                         
   1  17   7        835.90        852.93        66.27 o                         
   2  17   7       1196.86       1148.99        79.77 o                         
   3  17   7        398.75        302.85        70.72 o                         
   4  17   7         19.16        -54.90        54.90 o                         
   5  17   7         16.35         81.16        78.67 o                         
  -7  18   7        311.56        277.80        90.57 o                         
  -6  18   7          1.93        -28.58        36.70 o                         
  -5  18   7       1868.65       2136.78       132.63 o                         
  -4  18   7          5.68         19.82        33.57 o                         
  -3  18   7       1914.90       1847.84       121.17 o                         
  -2  18   7         16.82        -21.89        30.77 o                         
  -1  18   7        283.75        309.45        54.51 o                         
   0  18   7         24.82        -35.96        35.96 o                         
   1  18   7         23.74         19.53        35.94 o                         
   2  18   7          0.01         12.33        45.79 o                         
   3  18   7        997.99        893.72       105.36 o                         
   4  18   7         35.84        -31.36        65.76 o                         
  -7  19   7        754.04        917.04       152.36 o                         
  -6  19   7         85.52        122.48        58.75 o                         
  -5  19   7        514.69        370.95        95.55 o                         
  -4  19   7         87.13        142.40        74.71 o                         
  -3  19   7          4.54          6.37        70.69 o                         
  -2  19   7        335.07        294.78        65.22 o                         
  -1  19   7        273.21        306.66        67.98 o                         
   0  19   7        130.64         87.16        42.79 o                         
   1  19   7        490.00        505.49        77.08 o                         
   2  19   7        222.67        225.50        88.08 o                         
  -4  20   7       1546.36       1493.11       193.68 o                         
  -3  20   7         10.39        -87.16        87.16 o                         
  -2  20   7        565.73        473.97       119.53 o                         
   1  20   7         24.53         17.89        50.27 o                         
 -14   0   8        350.50        408.10        74.77 o                         
 -12   0   8       1316.54       1449.39       123.39 o                         
 -10   0   8       1921.33       2205.71       117.67 o                         
  -8   0   8        479.07        427.93        51.98 o                         
  -6   0   8        605.41        571.53        44.92 o                         
  -4   0   8       7259.37       7075.80       231.11 o                         
  -2   0   8       2868.65       2750.86       106.16 o                         
   0   0   8       1279.13       1268.82        51.72 o                         
   2   0   8       1086.80       1070.50        46.43 o                         
   4   0   8       1618.87       1439.88        93.07 o                         
   6   0   8       5538.54       5630.30       160.63 o                         
   8   0   8       1802.06       1837.07       118.94 o                         
  10   0   8        349.99        287.34        72.29 o                         
 -15   1   8        621.32        697.53       147.38 o                         
 -14   1   8        433.47        546.89        63.24 o                         
 -13   1   8         28.46         50.64        28.60 o                         
 -12   1   8        157.70        224.91        46.02 o                         
 -11   1   8         12.23        -26.07        30.67 o                         
 -10   1   8        969.58        881.75        48.21 o                         
  -9   1   8       1487.19       1458.59        57.47 o                         
  -8   1   8       4896.18       4647.24       176.31 o                         
  -7   1   8        988.00       1042.23        53.42 o                         
  -6   1   8       5857.91       5755.61       131.46 o                         
  -5   1   8       3999.62       3874.94       102.91 o                         
  -4   1   8       2517.42       2564.59        63.58 o                         
  -3   1   8       1696.95       2029.90        76.84 o                         
  -2   1   8       5196.75       5444.71       106.12 o                         
  -1   1   8       4367.42       4638.97        65.66 o                         
   0   1   8       8906.54       9136.07       149.67 o                         
   1   1   8       2706.77       2681.23        64.24 o                         
   2   1   8      10401.31      10705.95       159.02 o                         
   3   1   8       2902.10       3149.75        53.71 o                         
   4   1   8       3795.91       3793.91        79.04 o                         
   5   1   8        794.55        822.31        45.90 o                         
   6   1   8         55.00         27.15        16.49 o                         
   7   1   8        565.72        512.75        34.51 o                         
   8   1   8        998.36        989.38        61.63 o                         
   9   1   8        882.04        820.54        59.59 o                         
  10   1   8        876.23        823.90        98.33 o                         
 -14   2   8          1.40         46.27        41.08 o                         
 -13   2   8        583.66        610.28        71.55 o                         
 -12   2   8          3.76         31.29        35.18 o                         
 -11   2   8       3812.46       4307.13       180.34 o                         
 -10   2   8         38.84         55.21        18.12 o                         
  -9   2   8       1344.05       1360.84        56.28 o                         
  -8   2   8         46.73         53.43        18.13 o                         
  -7   2   8          8.64         19.16        17.82 o                         
  -6   2   8        392.78        368.07        29.25 o                         
  -5   2   8      10222.72      10323.81       155.15 o                         
  -4   2   8        760.13        747.70        28.32 o                         
  -3   2   8      31871.91      33653.92       512.56 o                         
  -2   2   8         56.01         98.04        11.86 o                         
  -1   2   8       6505.95       6840.82       104.75 o                         
   0   2   8       1001.41        932.69        30.71 o                         
   1   2   8          6.77         15.16         8.48 o                         
   2   2   8        296.58        259.73        17.45 o                         
   3   2   8       1504.36       1377.91        42.11 o                         
   4   2   8        246.66        210.66        26.84 o                         
   5   2   8       9253.51       8806.78       155.64 o                         
   6   2   8          0.40         11.45        18.53 o                         
   7   2   8       3610.53       3480.33        89.32 o                         
   8   2   8        314.35        366.02        48.55 o                         
   9   2   8        286.82        269.98        39.40 o                         
  10   2   8         12.64         39.25        66.39 o                         
 -14   3   8         45.79         -9.99        42.50 o                         
 -13   3   8        268.21        269.89        57.01 o                         
 -12   3   8          3.55         56.48        34.85 o                         
 -11   3   8         80.23         34.04        33.24 o                         
 -10   3   8        396.22        377.93        38.58 o                         
  -9   3   8       2629.88       2615.48        95.70 o                         
  -8   3   8        389.55        444.13        34.10 o                         
  -7   3   8       5416.24       5247.14       113.31 o                         
  -6   3   8       2502.41       2474.15        73.60 o                         
  -5   3   8       4622.64       4543.71       142.46 o                         
  -4   3   8       2794.76       2911.56        57.86 o                         
  -3   3   8         97.63        100.43        13.06 o                         
  -2   3   8         10.04         -9.98         9.98 o                         
  -1   3   8       4777.16       5122.11        74.88 o                         
   0   3   8        693.50        685.68        33.03 o                         
   1   3   8       4208.09       4505.10       126.13 o                         
   2   3   8       1067.49       1082.59        67.20 o                         
   3   3   8       1260.45       1290.43        33.18 o                         
   4   3   8       4130.47       4108.60        87.24 o                         
   5   3   8         53.18         33.75        21.40 o                         
   6   3   8         10.08         14.76        18.68 o                         
   7   3   8        875.14        795.62        46.84 o                         
   8   3   8        171.15        196.51        31.22 o                         
   9   3   8       1232.52       1266.10        72.24 o                         
  10   3   8        387.17        400.79        72.75 o                         
 -14   4   8        215.64        295.49        68.41 o                         
 -13   4   8        194.76        179.42        41.94 o                         
 -12   4   8       2183.64       2360.30       132.35 o                         
 -11   4   8        457.77        453.17        57.24 o                         
 -10   4   8       2927.10       3227.90       109.83 o                         
  -9   4   8         33.57          2.58        22.31 o                         
  -8   4   8       1449.63       1575.92        59.55 o                         
  -7   4   8          0.05         13.35        13.76 o                         
  -6   4   8       1768.96       1660.91        53.12 o                         
  -5   4   8       2209.14       2244.10        65.88 o                         
  -4   4   8      16500.13      16372.46       229.54 o                         
  -3   4   8        868.75        838.70        26.78 o                         
  -2   4   8      16775.16      17275.26       304.23 o                         
  -1   4   8       1163.80       1216.97        29.92 o                         
   0   4   8       1415.55       1487.42        49.36 o                         
   1   4   8        251.97        238.19        25.52 o                         
   2   4   8       4579.34       4507.06       127.27 o                         
   3   4   8        614.42        567.13        41.66 o                         
   4   4   8       2458.06       2243.94        48.68 o                         
   5   4   8         41.95         25.77        21.37 o                         
   6   4   8       3713.62       3844.53        93.41 o                         
   7   4   8        438.53        396.15        38.75 o                         
   8   4   8        353.58        364.92        40.06 o                         
   9   4   8         36.68         26.04        38.54 o                         
  10   4   8         40.51        108.50        68.43 o                         
 -14   5   8        379.69        358.50       102.56 o                         
 -13   5   8        166.96        265.13        51.95 o                         
 -12   5   8        154.09         99.05        41.87 o                         
 -11   5   8          0.53         53.87        31.67 o                         
 -10   5   8        199.20        155.88        35.90 o                         
  -9   5   8       1614.16       1534.61        81.06 o                         
  -8   5   8       3269.60       3335.22        85.78 o                         
  -7   5   8       2149.25       2084.32        58.91 o                         
  -6   5   8       8146.75       8169.71       136.40 o                         
  -5   5   8         29.71         15.48        10.53 o                         
  -4   5   8       2250.33       2325.80        51.83 o                         
  -3   5   8         15.15         14.14         8.49 o                         
  -2   5   8        612.36        659.31        27.95 o                         
  -1   5   8       1540.65       1621.91        68.76 o                         
   0   5   8       6434.04       6512.65       119.81 o                         
   1   5   8       4183.63       4253.66        91.64 o                         
   2   5   8       5773.53       5882.45       152.24 o                         
   3   5   8       1268.28       1225.59        61.34 o                         
   4   5   8        846.16        871.04        44.21 o                         
   5   5   8          0.84         -6.07        22.90 o                         
   6   5   8       1795.33       1618.34        64.54 o                         
   7   5   8        403.21        309.50        36.23 o                         
   8   5   8        465.72        446.23        43.12 o                         
   9   5   8        148.47         96.43        38.19 o                         
  10   5   8       1308.14       1372.56       193.68 o                         
 -14   6   8         53.62        120.45        69.73 o                         
 -13   6   8        466.71        617.40        73.68 o                         
 -12   6   8        173.41        164.20        46.41 o                         
 -11   6   8       1511.97       1674.65       105.43 o                         
 -10   6   8        866.76        951.26        83.80 o                         
  -9   6   8        698.77        701.71        49.26 o                         
  -8   6   8        752.67        730.68        42.81 o                         
  -7   6   8        485.02        485.67        52.59 o                         
  -6   6   8          1.00         -0.71        11.87 o                         
  -5   6   8       2999.47       3074.91        64.82 o                         
  -4   6   8       7356.63       7370.82       125.81 o                         
  -3   6   8       6178.08       6035.83       115.43 o                         
  -2   6   8       1776.76       1899.52        86.41 o                         
  -1   6   8       8300.36       8285.04        97.12 o                         
   0   6   8        213.07        244.26        19.59 o                         
   1   6   8        306.31        301.93        21.64 o                         
   2   6   8       1445.26       1454.39        59.11 o                         
   3   6   8       1070.26       1099.71        58.60 o                         
   4   6   8       2625.11       2691.16        87.86 o                         
   5   6   8       1130.64       1114.52        63.78 o                         
   6   6   8       1468.48       1395.08        62.39 o                         
   7   6   8       2288.44       2293.73        90.44 o                         
   8   6   8        178.91        138.42        28.00 o                         
   9   6   8        376.82        290.10        69.26 o                         
 -13   7   8        280.33        337.81        66.89 o                         
 -12   7   8          5.61        -35.28        35.28 o                         
 -11   7   8          4.97        -16.70        26.20 o                         
 -10   7   8        400.66        352.71        52.02 o                         
  -9   7   8       1895.43       1963.94        83.47 o                         
  -8   7   8       1345.35       1159.02        61.21 o                         
  -7   7   8       4397.23       4339.71       124.45 o                         
  -6   7   8        865.93        952.66        46.88 o                         
  -5   7   8       5046.83       5001.81        96.23 o                         
  -4   7   8         30.90         36.15        17.38 o                         
  -3   7   8        440.57        505.27        35.80 o                         
  -2   7   8         87.37         68.76        18.27 o                         
  -1   7   8      11191.80      11300.11       164.77 o                         
   0   7   8        569.64        610.29        28.86 o                         
   1   7   8       9187.46       9632.17       187.69 o                         
   2   7   8        886.19        807.34        45.87 o                         
   3   7   8       2959.39       3107.84        79.65 o                         
   4   7   8        105.68         59.75        24.30 o                         
   5   7   8         17.74         10.84        19.50 o                         
   6   7   8         17.23          2.67        20.67 o                         
   7   7   8        968.00        930.25        56.27 o                         
   8   7   8          4.45        -11.93        35.00 o                         
   9   7   8       2201.86       2046.21       224.58 o                         
 -13   8   8        211.55        332.12       109.02 o                         
 -12   8   8        375.70        454.12        85.99 o                         
 -11   8   8        318.35        274.18        42.36 o                         
 -10   8   8        692.75        744.40        61.42 o                         
  -9   8   8        847.16        852.09        54.93 o                         
  -8   8   8         88.22         51.52        20.66 o                         
  -7   8   8        806.88        707.82        49.39 o                         
  -6   8   8         10.45         -3.17        13.27 o                         
  -5   8   8       1312.14       1258.65        42.26 o                         
  -4   8   8          7.39         17.35        17.67 o                         
  -3   8   8       3129.77       3054.01        90.62 o                         
  -2   8   8        375.04        361.37        32.13 o                         
  -1   8   8        763.70        859.62        32.50 o                         
   0   8   8       4034.12       4137.76        72.87 o                         
   1   8   8        336.52        333.46        24.25 o                         
   2   8   8          0.66         -2.10        15.08 o                         
   3   8   8        166.39        159.17        22.79 o                         
   4   8   8       1421.02       1342.83        71.06 o                         
   5   8   8       1200.69       1197.27        69.93 o                         
   6   8   8       2696.73       2907.80       109.18 o                         
   7   8   8       1115.92       1073.75        81.63 o                         
   8   8   8        631.06        541.08        53.68 o                         
   9   8   8         78.61         77.20        61.24 o                         
 -13   9   8         25.17        -64.19        72.68 o                         
 -12   9   8         49.04         81.61        39.01 o                         
 -11   9   8          0.14         -7.69        33.99 o                         
 -10   9   8        502.91        457.09        54.50 o                         
  -9   9   8          9.06         23.52        29.80 o                         
  -8   9   8       3673.24       3714.87       112.17 o                         
  -7   9   8        398.95        430.71        68.06 o                         
  -6   9   8       7913.11       7967.76       209.72 o                         
  -5   9   8         11.18         -1.90        18.25 o                         
  -4   9   8         33.79         40.22        19.72 o                         
  -3   9   8       2291.59       2092.82        75.19 o                         
  -2   9   8        308.10        327.20        32.46 o                         
  -1   9   8       1308.93       1282.88        41.55 o                         
   0   9   8       6036.60       5697.49       148.47 o                         
   1   9   8        307.71        300.67        20.13 o                         
   2   9   8       6992.98       7248.78       149.66 o                         
   3   9   8         11.32          5.47        16.23 o                         
   4   9   8       1285.43       1238.59        65.86 o                         
   5   9   8         13.85         16.29        23.73 o                         
   6   9   8         18.44         19.95        26.16 o                         
   7   9   8        105.06        181.60        35.89 o                         
   8   9   8       1068.22       1108.84       143.88 o                         
   9   9   8          0.09        -72.68        72.68 o                         
 -13  10   8        638.77        617.39       142.86 o                         
 -12  10   8        752.10        746.32        72.31 o                         
 -11  10   8        957.97       1118.08        82.24 o                         
 -10  10   8        419.20        406.61        53.21 o                         
  -9  10   8         79.16         69.45        29.44 o                         
  -8  10   8        319.63        229.71        36.04 o                         
  -7  10   8        122.32         77.69        30.74 o                         
  -6  10   8       2042.43       2017.51       112.12 o                         
  -5  10   8       5879.48       5895.81       251.90 o                         
  -4  10   8       4033.16       4122.73       123.25 o                         
  -3  10   8       1213.40       1105.15        62.56 o                         
  -2  10   8       1406.82       1345.81        68.90 o                         
  -1  10   8       3655.46       3623.40        80.90 o                         
   0  10   8       1163.86       1153.47        45.67 o                         
   1  10   8         26.51         53.97        15.99 o                         
   2  10   8        130.63        100.21        20.01 o                         
   3  10   8       1525.01       1542.63        66.06 o                         
   4  10   8        549.76        577.09        47.20 o                         
   5  10   8       2954.61       2819.99       107.02 o                         
   6  10   8       1313.85       1332.57        77.40 o                         
   7  10   8        835.93        873.63        67.05 o                         
   8  10   8        667.55        659.63       139.36 o                         
 -12  11   8        112.42         52.00       112.52 o                         
 -11  11   8         99.30         90.65        35.61 o                         
 -10  11   8         10.60          7.33        26.62 o                         
  -9  11   8       1392.16       1498.83        94.77 o                         
  -8  11   8        478.43        397.01        48.79 o                         
  -7  11   8       2932.90       2869.39       141.77 o                         
  -6  11   8       1164.42       1044.54        82.50 o                         
  -5  11   8        783.65        722.61        63.89 o                         
  -4  11   8        936.06        898.74        56.38 o                         
  -3  11   8        115.98         88.33        22.51 o                         
  -2  11   8        549.93        567.04        55.76 o                         
  -1  11   8         23.76         37.93        16.87 o                         
   0  11   8          7.83         14.92        23.15 o                         
   1  11   8       3653.98       3581.85       121.55 o                         
   2  11   8        303.64        328.83        46.06 o                         
   3  11   8       2329.43       2363.33       100.02 o                         
   4  11   8         42.34         53.77        29.95 o                         
   5  11   8        355.91        415.03        53.52 o                         
   6  11   8         18.54         35.83        39.07 o                         
   7  11   8        309.29        303.68        50.12 o                         
   8  11   8        121.15        129.40        77.66 o                         
 -12  12   8        287.81        182.71        80.61 o                         
 -11  12   8       1558.40       1679.11        95.04 o                         
 -10  12   8        176.21        217.31        39.76 o                         
  -9  12   8       1133.42       1042.94        68.68 o                         
  -8  12   8         76.05         68.96        28.42 o                         
  -7  12   8         40.43         96.45        39.33 o                         
  -6  12   8        157.96        101.08        66.89 o                         
  -5  12   8       2311.20       2215.59       120.49 o                         
  -4  12   8       1206.63       1116.78        64.77 o                         
  -3  12   8       5109.72       5252.22       151.64 o                         
  -2  12   8        516.82        467.79        37.07 o                         
  -1  12   8       2950.56       3015.27        99.23 o                         
   0  12   8        113.95        101.48        26.92 o                         
   1  12   8        294.21        240.04        33.99 o                         
   2  12   8         86.19         76.51        26.83 o                         
   3  12   8       2283.85       2193.83       123.68 o                         
   4  12   8        299.27        265.85        53.75 o                         
   5  12   8       1451.97       1490.10        94.04 o                         
   6  12   8        180.51        185.92        44.38 o                         
   7  12   8       1150.58       1094.30       166.29 o                         
 -12  13   8         20.16        203.64       100.53 o                         
 -11  13   8          4.15        101.08        63.27 o                         
 -10  13   8        434.08        308.09        54.77 o                         
  -9  13   8          0.80        -20.55        33.72 o                         
  -8  13   8       1714.91       1764.85        87.24 o                         
  -7  13   8          3.47          2.05        23.97 o                         
  -6  13   8       1434.17       1439.78        79.82 o                         
  -5  13   8          1.56         84.42        38.22 o                         
  -4  13   8        490.87        470.86        58.33 o                         
  -3  13   8        152.08        176.62        22.37 o                         
  -2  13   8          2.98         10.48        22.30 o                         
  -1  13   8          3.37         36.07        21.04 o                         
   0  13   8       1899.19       1840.11        80.06 o                         
   1  13   8        325.95        309.19        46.21 o                         
   2  13   8       6013.08       6036.61       174.63 o                         
   3  13   8          4.64         17.12        32.08 o                         
   4  13   8       1181.08       1103.20        94.76 o                         
   5  13   8        286.96        228.25        55.26 o                         
   6  13   8          1.95         14.91        38.93 o                         
 -11  14   8          6.43        129.95        79.69 o                         
 -10  14   8       1114.42       1083.25        74.78 o                         
  -9  14   8          0.62         25.02        35.34 o                         
  -8  14   8        377.28        403.04        63.07 o                         
  -7  14   8          1.91         79.35        39.71 o                         
  -6  14   8        755.31        811.64        79.95 o                         
  -5  14   8         63.52         67.34        36.14 o                         
  -4  14   8       2142.34       2160.17       122.41 o                         
  -3  14   8        221.61        195.48        23.70 o                         
  -2  14   8       2768.36       2888.43        99.55 o                         
  -1  14   8        537.91        547.56        44.87 o                         
   0  14   8       1898.77       1773.83        90.03 o                         
   1  14   8       1047.40        987.54        69.07 o                         
   2  14   8        783.61        777.72        61.59 o                         
   3  14   8        112.75        190.75        45.46 o                         
   4  14   8       1303.18       1186.87        98.91 o                         
   5  14   8         34.84         41.41        51.61 o                         
   6  14   8        928.15        898.13       156.33 o                         
  -9  15   8       1107.70       1127.07       103.11 o                         
  -8  15   8        573.65        705.30        81.82 o                         
  -7  15   8       2457.68       2346.31       140.72 o                         
  -6  15   8        734.33        720.30        77.31 o                         
  -5  15   8        944.97        861.83        80.82 o                         
  -4  15   8         69.29         46.32        26.62 o                         
  -3  15   8          6.09        -20.15        27.99 o                         
  -2  15   8        359.34        407.41        38.25 o                         
  -1  15   8       1006.72       1061.75        63.46 o                         
   0  15   8       1863.23       1916.58        95.52 o                         
   1  15   8       5753.91       5950.95       179.10 o                         
   2  15   8        537.27        556.37        60.60 o                         
   3  15   8        998.61       1036.95        92.91 o                         
   4  15   8        147.95        186.13        48.47 o                         
   5  15   8         28.83        -14.48        68.71 o                         
  -8  16   8         21.18         53.76        54.10 o                         
  -7  16   8          8.04         19.49        35.58 o                         
  -6  16   8        419.25        411.44        63.00 o                         
  -5  16   8        700.18        682.19        73.28 o                         
  -4  16   8         15.23        -29.90        35.00 o                         
  -3  16   8       1395.73       1360.34       101.91 o                         
  -2  16   8          2.77         22.43        40.10 o                         
  -1  16   8       1481.31       1618.29        90.74 o                         
   0  16   8        182.18        145.80        32.12 o                         
   1  16   8         35.15         -3.63        27.68 o                         
   2  16   8         18.96        -20.66        42.19 o                         
   3  16   8        270.73        339.30        60.62 o                         
   4  16   8          2.78         42.59        58.98 o                         
  -7  17   8        588.13        551.63       127.92 o                         
  -6  17   8        333.71        403.01        62.28 o                         
  -5  17   8        590.99        649.84        77.20 o                         
  -4  17   8         38.30         49.35        37.04 o                         
  -3  17   8          0.02          2.25        48.51 o                         
  -2  17   8         36.22         35.63        28.96 o                         
  -1  17   8        770.80        727.08        82.88 o                         
   0  17   8        726.40        725.02        74.65 o                         
   1  17   8        802.29        749.16        75.58 o                         
   2  17   8        467.40        367.61        74.64 o                         
   3  17   8        289.07        435.80        81.82 o                         
   4  17   8        225.53        199.68        83.10 o                         
  -6  18   8         32.23         79.69        73.23 o                         
  -5  18   8        212.57        401.29       113.53 o                         
  -4  18   8       1094.94       1055.26       113.70 o                         
  -3  18   8         79.28         39.58        43.93 o                         
  -2  18   8       1087.78       1118.91        95.23 o                         
  -1  18   8          0.10         17.71        33.96 o                         
   0  18   8        519.58        511.42        76.70 o                         
   1  18   8        118.01        171.29        53.72 o                         
   2  18   8        110.72         41.78        53.31 o                         
  -4  19   8        245.46        451.10       114.55 o                         
  -3  19   8         58.64         60.78        56.26 o                         
  -2  19   8         38.94         70.87        32.38 o                         
  -1  19   8         10.57        -55.80        59.21 o                         
   0  19   8        118.91         50.82        54.78 o                         
   1  19   8        340.25        233.09        59.40 o                         
 -13   0   9        506.79        532.26       115.47 o                         
 -11   0   9       2703.97       2651.14       227.07 o                         
  -9   0   9       2073.99       2283.87       261.10 o                         
  -7   0   9        392.80        392.77        52.37 o                         
  -5   0   9       3203.24       3184.19       138.89 o                         
  -3   0   9       4318.27       4188.07        96.09 o                         
  -1   0   9       4356.42       4464.16       126.22 o                         
   1   0   9        891.77        897.96        44.41 o                         
   3   0   9          2.03         -3.29        11.96 o                         
   5   0   9       7222.10       7114.27       215.21 o                         
   7   0   9       3665.87       3618.97       166.73 o                         
   9   0   9       1379.56       1472.72       116.57 o                         
 -14   1   9        228.51        265.03        73.39 o                         
 -13   1   9        791.77        976.80       107.49 o                         
 -12   1   9         29.40         26.52        47.54 o                         
 -11   1   9         28.02         47.51        42.06 o                         
 -10   1   9        560.81        604.00        60.89 o                         
  -9   1   9        768.94        790.35        62.38 o                         
  -8   1   9        795.78        735.42        42.48 o                         
  -7   1   9       7304.16       7115.93       158.48 o                         
  -6   1   9       4138.16       3956.69       128.54 o                         
  -5   1   9       5542.43       5176.11       128.64 o                         
  -4   1   9        395.02        313.43        22.48 o                         
  -3   1   9         63.54         42.36        10.88 o                         
  -2   1   9         18.07          6.77         8.64 o                         
  -1   1   9       3781.30       3784.72        76.27 o                         
   0   1   9       2511.64       2613.15        64.70 o                         
   1   1   9       9025.49       9585.82       127.99 o                         
   2   1   9        362.32        373.88        20.26 o                         
   3   1   9       7684.03       8053.86       106.99 o                         
   4   1   9        812.77        828.34        36.31 o                         
   5   1   9        626.97        580.36        42.08 o                         
   6   1   9          0.87        -12.02        18.29 o                         
   7   1   9        633.67        538.75        46.41 o                         
   8   1   9        573.58        611.52        51.32 o                         
   9   1   9        969.45        968.65        66.89 o                         
 -14   2   9        120.11        187.38        52.51 o                         
 -13   2   9         26.26          4.83        48.42 o                         
 -12   2   9       1513.94       1581.56       132.03 o                         
 -11   2   9        138.42        170.41        61.24 o                         
 -10   2   9       2457.97       2689.29        97.77 o                         
  -9   2   9         65.57         91.53        28.99 o                         
  -8   2   9       1858.86       1840.73        73.27 o                         
  -7   2   9        485.37        533.71        39.00 o                         
  -6   2   9         36.31         16.19        16.31 o                         
  -5   2   9       1191.73       1124.52        43.74 o                         
  -4   2   9       7373.59       7135.02       198.70 o                         
  -3   2   9        140.47        146.04        15.91 o                         
  -2   2   9       8804.27       8776.53       169.20 o                         
  -1   2   9        972.77        962.09        40.81 o                         
   0   2   9       8694.82       8839.46       149.76 o                         
   1   2   9       2519.83       2545.08       121.55 o                         
   2   2   9         81.83         80.73        28.23 o                         
   3   2   9        273.11        234.35        20.22 o                         
   4   2   9       1251.40       1174.45        42.61 o                         
   5   2   9        497.74        525.10        35.20 o                         
   6   2   9       3375.29       3426.30        90.46 o                         
   7   2   9        954.21        883.16        52.04 o                         
   8   2   9       1618.79       1570.20        80.06 o                         
   9   2   9         87.25         76.42        31.67 o                         
 -14   3   9        236.91        189.04       104.92 o                         
 -13   3   9        119.88        119.98        40.39 o                         
 -12   3   9        392.45        349.15        68.14 o                         
 -11   3   9        200.43         84.75       111.55 o                         
 -10   3   9          0.90        -13.61        24.31 o                         
  -9   3   9         14.37         47.99        25.67 o                         
  -8   3   9       1906.05       1813.24        70.89 o                         
  -7   3   9        730.19        698.01        40.32 o                         
  -6   3   9       3983.62       3945.65        90.35 o                         
  -5   3   9       2755.24       2643.58        67.99 o                         
  -4   3   9       2358.41       2551.82        72.40 o                         
  -3   3   9       1318.61       1277.96        40.01 o                         
  -2   3   9        278.00        282.73        24.56 o                         
  -1   3   9        156.09        142.44        14.58 o                         
   0   3   9       3175.42       3167.29        77.96 o                         
   1   3   9       3860.97       3944.45        99.49 o                         
   2   3   9       8144.42       8223.83       187.80 o                         
   3   3   9       2118.85       1970.47        70.43 o                         
   4   3   9       4276.22       4187.97        99.72 o                         
   5   3   9        390.77        463.94        32.78 o                         
   6   3   9        200.15        196.90        25.88 o                         
   7   3   9         45.54         81.66        23.15 o                         
   8   3   9        589.37        589.25        52.10 o                         
   9   3   9        479.25        551.37        62.03 o                         
  10   3   9        900.42       1056.49       165.28 o                         
 -14   4   9          3.72        -25.49        50.18 o                         
 -13   4   9        712.12        797.69        80.34 o                         
 -12   4   9         97.42         73.84        39.32 o                         
 -11   4   9       2029.12       2148.11       120.60 o                         
 -10   4   9        889.93       1027.76        70.26 o                         
  -9   4   9       2224.78       2419.35       106.46 o                         
  -8   4   9        181.00        171.17        23.06 o                         
  -7   4   9         19.77         17.44        14.07 o                         
  -6   4   9        225.68        270.01        26.42 o                         
  -5   4   9       6522.58       6588.94       126.32 o                         
  -4   4   9        803.44        839.31        30.73 o                         
  -3   4   9      18489.54      18589.18       358.33 o                         
  -2   4   9       3493.23       3547.96        78.48 o                         
  -1   4   9       8923.01       8770.40       147.56 o                         
   0   4   9        214.35        239.45        21.96 o                         
   1   4   9         39.76         51.37        22.78 o                         
   2   4   9        206.60        191.17        29.80 o                         
   3   4   9       4915.13       4626.45       132.10 o                         
   4   4   9         26.59         18.85        21.20 o                         
   5   4   9       3893.43       3989.38        95.57 o                         
   6   4   9        760.84        725.06        45.36 o                         
   7   4   9       2521.88       2526.29        97.70 o                         
   8   4   9          2.84         -1.44        27.75 o                         
   9   4   9        263.16        213.06        48.23 o                         
  10   4   9         14.50        141.85        88.08 o                         
 -14   5   9        127.10        139.36        71.20 o                         
 -13   5   9        555.00        643.22        74.60 o                         
 -12   5   9          0.58         15.74        55.71 o                         
 -11   5   9         25.82         21.30        30.30 o                         
 -10   5   9          9.04        -10.84        23.72 o                         
  -9   5   9       2257.56       2143.08       100.70 o                         
  -8   5   9        629.08        544.22        44.93 o                         
  -7   5   9       7183.98       7507.60       134.89 o                         
  -6   5   9        195.67        134.55        20.90 o                         
  -5   5   9      10050.92      10035.00       145.66 o                         
  -4   5   9        152.30        186.37        14.53 o                         
  -3   5   9       1167.16       1192.87        39.75 o                         
  -2   5   9          5.38          6.88         8.82 o                         
  -1   5   9        294.31        292.67        23.78 o                         
   0   5   9       2906.28       2979.03       103.45 o                         
   1   5   9       3958.69       4038.01       105.22 o                         
   2   5   9       2882.33       2816.58       104.28 o                         
   3   5   9       2863.00       2863.32        96.98 o                         
   4   5   9         42.94         46.29        19.25 o                         
   5   5   9       3468.73       3337.61        87.97 o                         
   6   5   9          6.90         16.23        22.63 o                         
   7   5   9          5.83         20.34        23.09 o                         
   8   5   9         54.49         52.59        27.42 o                         
   9   5   9        170.04        185.46        61.25 o                         
 -13   6   9        267.33        262.80        74.64 o                         
 -12   6   9       1188.97       1267.98        97.44 o                         
 -11   6   9       1767.37       1768.27       110.48 o                         
 -10   6   9       1382.04       1540.69        96.12 o                         
  -9   6   9        313.36        333.75        34.54 o                         
  -8   6   9       2104.29       2127.63        79.04 o                         
  -7   6   9         80.70         78.25        15.15 o                         
  -6   6   9        771.83        784.49        37.27 o                         
  -5   6   9       2129.63       2148.34        55.50 o                         
  -4   6   9        852.47        831.95        30.40 o                         
  -3   6   9       5746.40       5985.54       111.21 o                         
  -2   6   9       7049.63       6897.85       154.21 o                         
  -1   6   9       1242.84       1250.60        45.42 o                         
   0   6   9       4670.19       4959.11       116.96 o                         
   1   6   9         52.10         53.46        14.59 o                         
   2   6   9        489.74        427.76        43.23 o                         
   3   6   9        738.60        704.05        55.00 o                         
   4   6   9        151.06        151.84        27.20 o                         
   5   6   9       2323.90       2158.74        84.13 o                         
   6   6   9        993.54        994.61        54.48 o                         
   7   6   9        201.60        249.08        36.97 o                         
   8   6   9       1144.23       1240.02        91.24 o                         
   9   6   9         21.11        -48.79        76.64 o                         
 -13   7   9         18.54         53.12       127.92 o                         
 -12   7   9        245.30        297.15        69.16 o                         
 -11   7   9         73.41        -14.93        33.97 o                         
 -10   7   9        362.99        413.70        48.02 o                         
  -9   7   9        407.77        356.94        41.74 o                         
  -8   7   9       2119.72       2149.58        79.82 o                         
  -7   7   9       2469.64       2515.13        83.34 o                         
  -6   7   9       7066.01       7119.04       187.70 o                         
  -5   7   9          3.22         -7.15        12.71 o                         
  -4   7   9        531.97        466.10        31.33 o                         
  -3   7   9        156.70        164.07        21.23 o                         
  -2   7   9        627.84        597.53        23.51 o                         
  -1   7   9         28.15         13.18         9.61 o                         
   0   7   9       8178.01       8590.19       216.09 o                         
   1   7   9       1350.45       1352.75        54.93 o                         
   2   7   9       4597.67       4776.84       121.97 o                         
   3   7   9          1.86        -24.86        25.53 o                         
   4   7   9       3037.93       3039.20        98.86 o                         
   5   7   9         23.32         40.81        28.47 o                         
   6   7   9          0.16         -4.16        29.02 o                         
   7   7   9         17.61         15.30        35.84 o                         
   8   7   9        605.13        577.54       117.96 o                         
   9   7   9         11.27         49.80        74.15 o                         
 -12   8   9        189.18        253.27       113.03 o                         
 -11   8   9        627.42        742.28        80.51 o                         
 -10   8   9       1024.79        999.45        76.87 o                         
  -9   8   9        520.31        537.19        62.89 o                         
  -8   8   9       1562.48       1374.68       143.73 o                         
  -7   8   9        541.94        512.96        38.76 o                         
  -6   8   9       1150.64       1107.11        41.59 o                         
  -5   8   9        598.11        562.41        39.10 o                         
  -4   8   9          8.82          4.58        19.20 o                         
  -3   8   9        600.69        571.44        40.75 o                         
  -2   8   9       4613.88       4714.29       126.33 o                         
  -1   8   9       5229.16       5023.65        88.66 o                         
   0   8   9       1383.46       1497.29        53.46 o                         
   1   8   9       3285.83       3236.86       109.59 o                         
   2   8   9       1029.42        965.31        58.77 o                         
   3   8   9        323.33        252.44        55.04 o                         
   4   8   9        311.30        278.55        36.43 o                         
   5   8   9       3071.28       2962.08       113.88 o                         
   6   8   9       1911.31       1836.06        92.42 o                         
   7   8   9       2084.74       1882.00        96.60 o                         
   8   8   9        462.07        348.11        68.83 o                         
   9   8   9        351.63        160.30        69.17 o                         
 -12   9   9         47.95         68.71        46.65 o                         
 -11   9   9         38.63         20.34        36.43 o                         
 -10   9   9         23.22         53.31        33.62 o                         
  -9   9   9       1435.34       1252.61        97.01 o                         
  -8   9   9        474.63        444.41        59.49 o                         
  -7   9   9       5228.00       4947.99       185.73 o                         
  -6   9   9         17.93         52.80        33.71 o                         
  -5   9   9       7678.78       7554.38       160.81 o                         
  -4   9   9         80.91         90.45        21.46 o                         
  -3   9   9       1587.26       1602.99        68.35 o                         
  -2   9   9        506.89        451.73        38.17 o                         
  -1   9   9       1189.20       1124.42        49.40 o                         
   0   9   9        559.51        494.64        25.63 o                         
   1   9   9       4373.58       4638.55       113.10 o                         
   2   9   9         26.22         19.14        16.36 o                         
   3   9   9       4975.08       4859.76       183.18 o                         
   4   9   9         29.14         35.61        30.84 o                         
   5   9   9        812.77        755.41        57.21 o                         
   6   9   9        304.19        314.48        36.81 o                         
   7   9   9        513.07        527.97        48.42 o                         
   8   9   9         37.77        140.22        56.41 o                         
 -12  10   9        521.35        613.67       122.48 o                         
 -11  10   9        712.85        651.98        79.07 o                         
 -10  10   9        946.67       1006.68        80.89 o                         
  -9  10   9        307.32        379.11        59.49 o                         
  -8  10   9         70.67        117.25        44.42 o                         
  -7  10   9          7.96        -16.15        28.95 o                         
  -6  10   9        119.47        123.98        41.33 o                         
  -5  10   9        818.03        840.24        54.42 o                         
  -4  10   9       2356.93       2269.41        92.05 o                         
  -3  10   9       3556.11       3792.84       169.01 o                         
  -2  10   9       4427.66       4582.18       110.80 o                         
  -1  10   9       2592.60       2577.06       101.50 o                         
   0  10   9        966.03        876.55        59.58 o                         
   1  10   9        244.44        282.54        41.37 o                         
   2  10   9         29.89          7.18        24.32 o                         
   3  10   9          9.45         10.20        30.53 o                         
   4  10   9       1053.55       1056.07        86.28 o                         
   5  10   9       1609.86       1597.46        97.29 o                         
   6  10   9        908.68        963.77        78.61 o                         
   7  10   9       1206.35       1224.72       171.73 o                         
   8  10   9         99.47        271.80       104.04 o                         
 -12  11   9        218.64        141.39        77.66 o                         
 -11  11   9         11.73         25.82        30.48 o                         
 -10  11   9        255.69        216.02        46.14 o                         
  -9  11   9         12.49         29.72        39.60 o                         
  -8  11   9        963.11        873.68        83.76 o                         
  -7  11   9         21.00         -3.15        30.94 o                         
  -6  11   9       1754.93       1766.03       110.02 o                         
  -5  11   9          0.63         23.26        35.37 o                         
  -4  11   9       1759.13       1769.17        82.43 o                         
  -3  11   9          8.29        -23.11        23.11 o                         
  -2  11   9        445.14        408.63        42.22 o                         
  -1  11   9          0.53         10.95        21.34 o                         
   0  11   9       1221.97       1282.53       102.91 o                         
   1  11   9        475.12        371.48        42.56 o                         
   2  11   9       3006.84       3250.19       120.05 o                         
   3  11   9        207.76        249.08        45.41 o                         
   4  11   9       1903.84       1981.46       161.34 o                         
   5  11   9         21.38         45.03        32.70 o                         
   6  11   9        138.30        155.87        52.97 o                         
   7  11   9         64.40         75.72        60.78 o                         
 -12  12   9        724.41        706.94       135.39 o                         
 -11  12   9        604.30        588.45        74.27 o                         
 -10  12   9       1049.99       1225.19        79.38 o                         
  -9  12   9        374.35        492.43        69.05 o                         
  -8  12   9        281.16        195.00        72.56 o                         
  -7  12   9         57.87        125.54        43.86 o                         
  -6  12   9        353.97        287.31        72.86 o                         
  -5  12   9        144.94        132.46        40.50 o                         
  -4  12   9       2077.19       2176.80        94.37 o                         
  -3  12   9       1796.56       1832.82        87.72 o                         
  -2  12   9       3057.11       3221.69       119.33 o                         
  -1  12   9        763.03        701.89        55.31 o                         
   0  12   9       2745.46       2701.70       109.15 o                         
   1  12   9         52.25         17.62        23.59 o                         
   2  12   9        589.26        546.11        51.45 o                         
   3  12   9         35.98        -24.80        41.86 o                         
   4  12   9        659.28        728.28        79.21 o                         
   5  12   9        146.85         52.73        43.30 o                         
   6  12   9       1437.18       1517.27       116.69 o                         
 -12  13   9          0.86        -68.25        77.20 o                         
 -11  13   9         72.99        174.78        80.61 o                         
 -10  13   9        124.53         54.71        33.51 o                         
  -9  13   9        390.91        441.72        52.97 o                         
  -8  13   9          9.21         33.50        57.12 o                         
  -7  13   9       1249.95       1362.65       105.79 o                         
  -6  13   9        167.45        182.95        50.16 o                         
  -5  13   9        646.76        553.40        64.42 o                         
  -4  13   9        654.31        711.84        70.02 o                         
  -3  13   9        521.87        461.94        45.90 o                         
  -2  13   9        860.51        923.00        55.88 o                         
  -1  13   9       1125.13       1191.37        64.81 o                         
   0  13   9         46.12         26.00        23.78 o                         
   1  13   9       5013.99       5025.90       195.60 o                         
   2  13   9        558.43        627.87        71.08 o                         
   3  13   9       2559.64       2392.51       135.88 o                         
   4  13   9        413.74        419.69        59.88 o                         
   5  13   9        612.15        600.03        75.57 o                         
   6  13   9         51.80         89.65        74.15 o                         
  -9  14   9       1103.40       1056.78       100.19 o                         
  -8  14   9        175.33        122.71        43.82 o                         
  -7  14   9         20.87         -2.41        34.87 o                         
  -6  14   9         35.06         60.72        50.57 o                         
  -5  14   9        627.85        639.56        69.16 o                         
  -4  14   9         74.93         40.54        32.78 o                         
  -3  14   9       1713.22       1668.95        98.23 o                         
  -2  14   9        351.25        319.86        35.02 o                         
  -1  14   9       3295.90       3394.46       114.70 o                         
   0  14   9         96.85        114.31        31.06 o                         
   1  14   9         23.14         22.77        27.29 o                         
   2  14   9         19.48         39.62        60.73 o                         
   3  14   9        472.06        545.59        71.66 o                         
   4  14   9         36.79         56.69        35.43 o                         
   5  14   9       1241.30       1493.07       140.42 o                         
  -8  15   9       1370.00       1509.96       116.12 o                         
  -7  15   9        542.12        593.32        71.08 o                         
  -6  15   9       1091.34       1065.87        93.84 o                         
  -5  15   9        501.71        505.88        67.42 o                         
  -4  15   9        483.26        475.86        60.13 o                         
  -3  15   9          0.30        -10.03        32.77 o                         
  -2  15   9        224.85        189.02        43.91 o                         
  -1  15   9         86.07         71.75        31.37 o                         
   0  15   9       2483.37       2481.74       112.42 o                         
   1  15   9        496.71        532.19        55.20 o                         
   2  15   9       1026.34       1047.22       144.27 o                         
   3  15   9        283.22        396.55        63.78 o                         
   4  15   9        278.16        199.12        79.13 o                         
  -7  16   9        320.22        347.43        57.49 o                         
  -6  16   9         18.11         16.90        34.83 o                         
  -5  16   9          0.21        -36.11        36.11 o                         
  -4  16   9        702.41        734.67        75.65 o                         
  -3  16   9         57.75         76.36        38.04 o                         
  -2  16   9       1367.33       1261.70        97.44 o                         
  -1  16   9         11.33         48.42        29.29 o                         
   0  16   9       1149.63       1245.29        80.88 o                         
   1  16   9          0.18         -2.57        29.17 o                         
   2  16   9         59.86        101.42        44.03 o                         
   3  16   9         26.78         11.59        44.06 o                         
   4  16   9        343.76        330.09       108.55 o                         
  -6  17   9       1529.18       1530.92       199.12 o                         
  -5  17   9       1063.29       1006.17        93.59 o                         
  -4  17   9         86.31        148.58        44.11 o                         
  -3  17   9         78.47         70.64        53.87 o                         
  -2  17   9         22.86         48.38        34.06 o                         
  -1  17   9          9.62        -38.48        38.48 o                         
   0  17   9        915.50        941.34        85.71 o                         
   1  17   9        286.95        333.04        86.60 o                         
   2  17   9        995.78        901.54       105.88 o                         
   3  17   9        485.72        509.85       123.96 o                         
  -5  18   9        770.27        728.34       138.90 o                         
  -4  18   9        215.87        192.21        81.16 o                         
  -3  18   9       1070.84        972.64       128.20 o                         
  -2  18   9         17.64          5.37        38.70 o                         
  -1  18   9       1421.76       1315.84       178.74 o                         
   0  18   9        237.02        241.00        84.11 o                         
   1  18   9        224.80        182.71        83.65 o                         
  -1  19   9          7.14        -43.81        61.70 o                         
   0  19   9         97.05         84.67        51.74 o                         
 -14   0  10         34.83         66.22        70.19 o                         
 -12   0  10        373.19        434.68       110.03 o                         
 -10   0  10       2666.96       2750.30       144.30 o                         
  -8   0  10       4799.33       4989.97       196.54 o                         
  -6   0  10        937.58        965.16        78.72 o                         
  -4   0  10       1788.25       1743.90        83.12 o                         
  -2   0  10      10547.48      10878.42       181.18 o                         
   0   0  10       2981.63       3170.31       109.93 o                         
   2   0  10       6783.16       6996.61       224.27 o                         
   4   0  10        842.82        899.43        91.37 o                         
   6   0  10       5774.95       5779.65       201.93 o                         
   8   0  10       2347.93       2344.81       142.65 o                         
 -14   1  10        382.50        313.55        66.39 o                         
 -13   1  10        255.99        223.48        57.53 o                         
 -12   1  10        649.10        710.53        86.38 o                         
 -11   1  10        299.98        382.59        66.30 o                         
 -10   1  10         19.93        -15.21        23.04 o                         
  -9   1  10          6.22         16.49        24.27 o                         
  -8   1  10       2616.15       2543.67        95.90 o                         
  -7   1  10       2167.98       2128.21        85.95 o                         
  -6   1  10       5168.23       5087.09       149.89 o                         
  -5   1  10      10504.91       9782.78       198.17 o                         
  -4   1  10       3086.54       2804.23        81.85 o                         
  -3   1  10       1508.60       1435.50        60.76 o                         
  -2   1  10         99.60         92.26        12.93 o                         
  -1   1  10       1604.46       1575.88        54.95 o                         
   0   1  10       2354.45       2414.32        66.11 o                         
   1   1  10        916.92        944.56        35.48 o                         
   2   1  10        579.29        571.90        36.46 o                         
   3   1  10       6801.57       6901.54       232.77 o                         
   4   1  10       2514.16       2422.85        80.74 o                         
   5   1  10       1579.12       1546.12        61.27 o                         
   6   1  10          0.76        -20.85        20.85 o                         
   7   1  10         59.65         -7.80        25.80 o                         
   8   1  10        255.55        235.98        38.81 o                         
 -14   2  10          4.46        -50.72        50.72 o                         
 -13   2  10        240.33        230.83        58.78 o                         
 -12   2  10         64.79        155.08        51.20 o                         
 -11   2  10       2860.98       3286.10       300.71 o                         
 -10   2  10         58.90         68.75        24.91 o                         
  -9   2  10       5422.66       5650.08       172.21 o                         
  -8   2  10        403.49        407.43        44.73 o                         
  -7   2  10       1626.39       1550.09        82.28 o                         
  -6   2  10        222.83        224.04        30.46 o                         
  -5   2  10       1434.42       1281.55        61.39 o                         
  -4   2  10        242.67        230.82        20.34 o                         
  -3   2  10       7727.32       7824.03       208.95 o                         
  -2   2  10         42.11         27.07        13.06 o                         
  -1   2  10       8763.31       8843.54       192.14 o                         
   0   2  10       1167.59       1248.35        84.24 o                         
   1   2  10       2678.10       2825.54        64.22 o                         
   2   2  10          6.49          0.32        10.94 o                         
   3   2  10       1095.55       1024.53        65.67 o                         
   4   2  10        286.26        227.20        27.89 o                         
   5   2  10       2078.89       2052.72        71.43 o                         
   6   2  10        852.17        906.65        47.63 o                         
   7   2  10       2302.70       2222.38        94.10 o                         
   8   2  10        509.34        445.43        45.47 o                         
   9   2  10        439.43        472.95       114.00 o                         
 -14   3  10        306.31        625.32       134.38 o                         
 -13   3  10        878.20        880.85       101.05 o                         
 -12   3  10         18.57        -27.46        47.30 o                         
 -11   3  10        437.33        493.62       123.96 o                         
 -10   3  10          3.53          2.62        27.46 o                         
  -9   3  10       1127.28       1066.99        71.85 o                         
  -8   3  10        471.31        397.08        35.61 o                         
  -7   3  10       6146.44       6163.81       134.40 o                         
  -6   3  10        558.38        538.24        41.35 o                         
  -5   3  10       3103.41       2973.02        79.04 o                         
  -4   3  10       4376.75       4199.79        82.92 o                         
  -3   3  10       2299.31       2403.20        80.37 o                         
  -2   3  10       1031.26        997.51        37.69 o                         
  -1   3  10        259.07        264.43        24.64 o                         
   0   3  10        233.22        180.75        27.23 o                         
   1   3  10       5025.25       5283.37       122.94 o                         
   2   3  10         46.74         30.09        29.15 o                         
   3   3  10       6434.10       6330.91       169.41 o                         
   4   3  10       1427.95       1473.43        81.34 o                         
   5   3  10       2871.73       2821.60        86.89 o                         
   6   3  10        288.94        311.75        30.49 o                         
   7   3  10         45.10         60.69        27.44 o                         
   8   3  10          1.50          9.09        32.64 o                         
   9   3  10        628.42        675.87        96.08 o                         
 -14   4  10         15.22         -5.44        84.11 o                         
 -13   4  10          8.06         15.34        39.87 o                         
 -12   4  10       1314.24       1440.45       124.45 o                         
 -11   4  10         74.28         72.16        40.30 o                         
 -10   4  10       2538.83       2677.53       117.33 o                         
  -9   4  10       1124.54       1136.53        74.72 o                         
  -8   4  10        172.49        161.22        26.80 o                         
  -7   4  10         16.20         22.12        18.48 o                         
  -6   4  10       1415.39       1293.75        54.27 o                         
  -5   4  10        118.28        110.74        16.86 o                         
  -4   4  10       4668.79       4579.42        96.22 o                         
  -3   4  10       2021.40       1999.04        51.42 o                         
  -2   4  10       7949.68       8137.97       238.78 o                         
  -1   4  10       1373.30       1504.11        55.72 o                         
   0   4  10       1539.84       1598.61        75.81 o                         
   1   4  10        515.37        492.58        35.19 o                         
   2   4  10         41.84         48.85        24.68 o                         
   3   4  10        872.10        737.17        64.55 o                         
   4   4  10        487.49        504.77        56.43 o                         
   5   4  10        608.33        583.11        41.99 o                         
   6   4  10       1958.86       1918.61        70.87 o                         
   7   4  10        346.26        382.31        42.94 o                         
   8   4  10       1146.37       1136.48        96.69 o                         
   9   4  10        120.20         34.18        37.79 o                         
 -13   5  10        169.67        166.08        51.16 o                         
 -12   5  10       1180.06       1193.24       176.71 o                         
 -11   5  10          7.66        -13.51        32.83 o                         
 -10   5  10        119.72        140.53        33.86 o                         
  -9   5  10        341.85        240.40        38.71 o                         
  -8   5  10       1504.50       1358.49        70.24 o                         
  -7   5  10         75.84         76.06        19.11 o                         
  -6   5  10       1531.75       1478.17        57.68 o                         
  -5   5  10         42.81         18.16        12.25 o                         
  -4   5  10       3957.42       4128.00        81.76 o                         
  -3   5  10         55.91         31.37        12.11 o                         
  -2   5  10       1832.79       1808.85        51.59 o                         
  -1   5  10        438.62        497.60        34.54 o                         
   0   5  10        461.62        504.84        37.70 o                         
   1   5  10       1786.79       1799.80        85.17 o                         
   2   5  10       3873.05       3926.52       131.33 o                         
   3   5  10        808.14        801.57        59.59 o                         
   4   5  10       4048.49       4229.47       118.08 o                         
   5   5  10         74.43         81.83        24.55 o                         
   6   5  10        982.30       1063.72        56.91 o                         
   7   5  10          0.60         54.41        27.41 o                         
   8   5  10          0.93         24.19        35.83 o                         
   9   5  10          8.11        180.68       106.06 o                         
 -13   6  10        148.60         80.15        71.20 o                         
 -12   6  10        285.96        321.60       107.08 o                         
 -11   6  10       1480.67       1565.17       285.77 o                         
 -10   6  10       1399.69       1405.00        85.12 o                         
  -9   6  10       3765.28       3767.67       125.18 o                         
  -8   6  10        325.97        313.47        35.57 o                         
  -7   6  10       2396.92       2339.92        81.60 o                         
  -6   6  10       1364.94       1264.82        48.96 o                         
  -5   6  10        105.64        117.53        17.28 o                         
  -4   6  10       1844.59       1857.02        52.60 o                         
  -3   6  10       1601.22       1522.77        51.36 o                         
  -2   6  10       2611.34       2787.68       101.12 o                         
  -1   6  10       9084.25       9317.29       159.12 o                         
   0   6  10        604.70        676.56        61.07 o                         
   1   6  10       2565.11       2379.63       100.10 o                         
   2   6  10         29.48         -7.26        24.96 o                         
   3   6  10         88.98         55.92        25.59 o                         
   4   6  10        425.45        463.33        43.32 o                         
   5   6  10       1527.82       1409.99        65.04 o                         
   6   6  10        269.71        380.73        44.60 o                         
   7   6  10       1693.66       1728.86        83.80 o                         
   8   6  10         40.15        -14.94        71.20 o                         
 -12   7  10         30.49         88.63        79.69 o                         
 -11   7  10          6.66         30.90        49.80 o                         
 -10   7  10         12.32         17.43        65.76 o                         
  -9   7  10       1138.29       1053.30        60.01 o                         
  -8   7  10        389.43        320.52        33.29 o                         
  -7   7  10      11025.33      11334.99       209.01 o                         
  -6   7  10        108.32        109.93        27.40 o                         
  -5   7  10       3535.64       3579.73       111.36 o                         
  -4   7  10        287.35        206.73        22.83 o                         
  -3   7  10        443.23        413.64        21.31 o                         
  -2   7  10         10.45         16.21        14.73 o                         
  -1   7  10       2298.43       2285.89        66.48 o                         
   0   7  10        989.34       1008.23        60.61 o                         
   1   7  10       4723.74       4674.43       136.29 o                         
   2   7  10        619.69        556.92        50.46 o                         
   3   7  10       4605.23       4620.29       152.33 o                         
   4   7  10         19.63          6.65        30.93 o                         
   5   7  10       1204.49       1161.58        72.45 o                         
   6   7  10         54.91        -12.20        29.10 o                         
   7   7  10          7.32         17.38        41.02 o                         
   8   7  10          4.61        122.94        76.18 o                         
 -12   8  10        223.72        278.35        95.55 o                         
 -11   8  10        611.78        577.54       122.48 o                         
 -10   8  10        376.79        452.70        64.70 o                         
  -9   8  10        925.18        810.76        78.56 o                         
  -8   8  10        483.29        571.12        55.26 o                         
  -7   8  10       2549.95       2746.44       113.43 o                         
  -6   8  10        180.66        169.86        25.33 o                         
  -5   8  10        616.76        665.81        45.81 o                         
  -4   8  10       1133.31       1141.03        58.14 o                         
  -3   8  10        474.87        465.24        38.28 o                         
  -2   8  10       5139.49       5111.58       130.96 o                         
  -1   8  10       1587.25       1645.97        71.65 o                         
   0   8  10       5570.47       5471.71       153.19 o                         
   1   8  10       1963.83       1879.44        84.55 o                         
   2   8  10        167.93        179.69        30.80 o                         
   3   8  10        541.71        398.66        47.33 o                         
   4   8  10        371.89        389.64        52.49 o                         
   5   8  10        522.78        566.33        52.10 o                         
   6   8  10       1094.34       1113.26        75.30 o                         
   7   8  10       1025.47       1120.93       119.26 o                         
   8   8  10        810.64        925.99       168.32 o                         
 -12   9  10        225.02        235.46        94.07 o                         
 -11   9  10          7.73        -33.06        66.45 o                         
 -10   9  10         32.19         32.29        62.76 o                         
  -9   9  10         25.00         19.18        40.65 o                         
  -8   9  10        962.58        864.45        80.15 o                         
  -7   9  10         12.02        -21.91        36.60 o                         
  -6   9  10       7151.80       7086.36       192.96 o                         
  -5   9  10         49.75         70.64        29.67 o                         
  -4   9  10       2321.69       2442.02        87.85 o                         
  -3   9  10        879.85        769.54        49.29 o                         
  -2   9  10         28.28         17.97        20.36 o                         
  -1   9  10         22.41         29.72        22.42 o                         
   0   9  10        864.76        946.44        62.26 o                         
   1   9  10        171.23        154.60        31.92 o                         
   2   9  10       2192.33       2161.36       312.89 o                         
   3   9  10          4.12          6.99        39.80 o                         
   4   9  10       1996.65       1995.12       122.46 o                         
   5   9  10         15.02         54.58        41.32 o                         
   6   9  10        134.41         85.83        34.11 o                         
   7   9  10        287.74        311.07        69.55 o                         
 -12  10  10        141.64        118.98        78.12 o                         
 -11  10  10        618.38        564.22       105.21 o                         
 -10  10  10        249.77        344.93        60.81 o                         
  -9  10  10        233.67        259.13        62.84 o                         
  -8  10  10       2029.34       1910.85       120.36 o                         
  -7  10  10        309.15        349.05        53.33 o                         
  -6  10  10        350.08        320.32        50.29 o                         
  -5  10  10        756.87        766.03        54.25 o                         
  -4  10  10        948.30       1011.64        66.85 o                         
  -3  10  10       2718.24       2575.79        93.67 o                         
  -2  10  10       2301.84       2392.27        90.43 o                         
  -1  10  10       2416.77       2435.54        91.81 o                         
   0  10  10       1476.65       1566.29        93.08 o                         
   1  10  10        782.86        738.29        64.29 o                         
   2  10  10        956.18       1009.87        82.30 o                         
   3  10  10        245.95        242.86        48.48 o                         
   4  10  10        328.22        325.22        56.49 o                         
   5  10  10        532.69        457.81        62.67 o                         
   6  10  10       1666.82       1675.01       146.38 o                         
   7  10  10        127.88         48.33        55.25 o                         
 -12  11  10        150.15        268.39        95.55 o                         
 -11  11  10         57.21         23.22        41.36 o                         
 -10  11  10        650.24        630.27        76.29 o                         
  -9  11  10         85.04         76.75        35.71 o                         
  -8  11  10        152.09        120.09        40.08 o                         
  -7  11  10       1778.18       1714.35       113.39 o                         
  -6  11  10        171.44        281.30        51.00 o                         
  -5  11  10       4082.17       4013.57       167.93 o                         
  -4  11  10        334.29        385.17        43.10 o                         
  -3  11  10       2403.49       2425.45       101.70 o                         
  -2  11  10          6.83         -9.85        23.13 o                         
  -1  11  10         70.91         55.63        26.03 o                         
   0  11  10         97.53         68.14        29.02 o                         
   1  11  10       3276.79       3282.58       123.18 o                         
   2  11  10         22.93         22.11        39.34 o                         
   3  11  10       5371.31       5269.07       205.54 o                         
   4  11  10          1.69         71.99        40.79 o                         
   5  11  10       1696.32       1541.04       115.16 o                         
   6  11  10          0.34         -7.47        53.31 o                         
   7  11  10         42.33        -68.25        71.66 o                         
 -12  12  10        461.23        530.69       115.01 o                         
 -11  12  10        638.24        769.66       131.43 o                         
 -10  12  10         34.74         18.70        40.08 o                         
  -9  12  10       2027.69       2069.69       133.76 o                         
  -8  12  10        338.21        378.87        61.27 o                         
  -7  12  10        165.60        129.92        52.21 o                         
  -6  12  10          0.36        -30.04        30.04 o                         
  -5  12  10        942.54        932.06        82.05 o                         
  -4  12  10        388.47        350.63        44.90 o                         
  -3  12  10       2456.09       2537.70       107.42 o                         
  -2  12  10        617.89        530.43        50.97 o                         
  -1  12  10       2494.15       2608.86       110.78 o                         
   0  12  10        436.57        418.84        45.46 o                         
   1  12  10        396.11        408.43        45.67 o                         
   2  12  10          0.61        -29.35        36.29 o                         
   3  12  10        172.97        224.06        51.42 o                         
   4  12  10         95.36         92.66        38.09 o                         
   5  12  10        457.09        469.08       135.16 o                         
   6  12  10        340.40        455.06       114.00 o                         
 -12  13  10         36.01         61.70        60.78 o                         
 -11  13  10        160.01        217.57        81.62 o                         
 -10  13  10          1.64        -70.74        70.74 o                         
  -9  13  10         17.41         44.56        65.76 o                         
  -8  13  10        987.00        943.00        91.13 o                         
  -7  13  10        218.34        207.45        47.01 o                         
  -6  13  10       1535.07       1643.96       113.87 o                         
  -5  13  10        808.81        855.45        98.85 o                         
  -4  13  10       1260.52       1270.72        96.58 o                         
  -3  13  10        470.90        574.15        53.19 o                         
  -2  13  10        340.91        257.16        39.07 o                         
  -1  13  10        102.52         84.66        25.04 o                         
   0  13  10        906.49        884.84        66.03 o                         
   1  13  10        180.70        165.04        56.63 o                         
   2  13  10       1908.37       2188.31       130.03 o                         
   3  13  10        331.73        375.46        62.48 o                         
   4  13  10        743.50        666.57        80.40 o                         
   5  13  10        136.30         45.28        56.26 o                         
  -9  14  10        123.00        213.05        98.59 o                         
  -8  14  10        751.97        755.09        95.48 o                         
  -7  14  10         48.46         23.77        37.39 o                         
  -6  14  10          7.48         25.52        34.47 o                         
  -5  14  10          1.73          8.56        34.45 o                         
  -4  14  10        250.04        244.90        48.07 o                         
  -3  14  10         20.70          3.52        23.43 o                         
  -2  14  10       1886.43       1926.91        86.51 o                         
  -1  14  10        355.04        438.95        45.27 o                         
   0  14  10       1831.61       1775.53        94.98 o                         
   1  14  10        187.29        189.48        45.69 o                         
   2  14  10         48.34         90.62        42.44 o                         
   3  14  10        106.00        118.91        41.81 o                         
   4  14  10        366.15        471.91        84.11 o                         
  -8  15  10          3.57        -47.31        68.71 o                         
  -7  15  10        894.55        870.28        95.06 o                         
  -6  15  10        131.55         66.45        35.50 o                         
  -5  15  10        860.08        856.77        84.52 o                         
  -4  15  10         90.44        111.10        39.92 o                         
  -3  15  10        262.94        298.62        54.10 o                         
  -2  15  10        274.41        281.43        42.84 o                         
  -1  15  10        239.80        276.75        36.75 o                         
   0  15  10        348.76        429.10        50.87 o                         
   1  15  10       1627.32       1587.32       112.25 o                         
   2  15  10        412.73        347.00        59.43 o                         
   3  15  10        677.20        625.09       139.91 o                         
  -6  16  10         89.38         50.55        36.56 o                         
  -5  16  10         25.30         48.86        41.64 o                         
  -4  16  10         26.06         81.23        45.05 o                         
  -3  16  10        299.21        326.05        56.74 o                         
  -2  16  10          5.94         -6.80        33.73 o                         
  -1  16  10       2924.14       2892.89       148.89 o                         
   0  16  10        129.01         75.90        41.45 o                         
   1  16  10       1109.46       1315.92       117.60 o                         
   2  16  10          6.23        -19.99        62.49 o                         
   3  16  10         31.51         44.82        69.73 o                         
  -5  17  10        400.73        307.22        96.56 o                         
  -4  17  10        806.97        840.38       104.72 o                         
  -3  17  10        129.62         72.55        39.65 o                         
  -2  17  10        532.66        505.71        80.85 o                         
  -1  17  10        252.14        271.80        86.14 o                         
   0  17  10        224.90        173.69        47.72 o                         
   1  17  10        227.50        178.28        73.23 o                         
   2  17  10        520.87        329.63       101.54 o                         
  -2  18  10       2225.61       2380.26       241.00 o                         
  -1  18  10         35.16         13.93        47.31 o                         
   1  18  10         12.55        -75.72        75.72 o                         
 -13   0  11         58.76        -10.98        68.71 o                         
 -11   0  11        765.84        711.92       118.98 o                         
  -9   0  11       5310.28       5366.23       214.20 o                         
  -7   0  11       4020.47       4019.35       175.12 o                         
  -5   0  11        170.43        193.30        43.30 o                         
  -3   0  11       3393.36       3375.48        90.75 o                         
  -1   0  11      21929.17      22981.88       442.78 o                         
   1   0  11      21725.87      22740.53       717.73 o                         
   3   0  11        408.78        381.87        63.19 o                         
   5   0  11       1491.76       1462.79       120.72 o                         
   7   0  11       4846.46       5239.99       303.11 o                         
 -14   1  11         99.24        134.51        55.19 o                         
 -13   1  11        755.24       1081.00       171.27 o                         
 -12   1  11        115.35        216.59       111.78 o                         
 -11   1  11        785.78        633.57        95.09 o                         
 -10   1  11         14.85         87.75        28.60 o                         
  -9   1  11        167.06        156.30        33.33 o                         
  -8   1  11        165.17        161.53        29.29 o                         
  -7   1  11       3079.13       2718.19       101.39 o                         
  -6   1  11       5723.04       5418.37       144.85 o                         
  -5   1  11       4033.40       3728.85       125.68 o                         
  -4   1  11       2430.53       2162.79        68.38 o                         
  -3   1  11       1312.65       1353.89        45.20 o                         
  -2   1  11       1377.70       1317.65        49.23 o                         
  -1   1  11         66.87         78.92        18.40 o                         
   0   1  11        506.04        552.72        46.22 o                         
   1   1  11       2340.79       2516.65        93.32 o                         
   2   1  11       4748.58       5032.52       149.13 o                         
   3   1  11       1737.20       1733.67        73.51 o                         
   4   1  11       3094.44       3086.85       125.91 o                         
   5   1  11        400.76        384.57        61.45 o                         
   6   1  11        700.20        743.47        45.58 o                         
   7   1  11         14.58        -29.73        29.73 o                         
   8   1  11         15.12         15.51        44.06 o                         
 -14   2  11          5.75        -26.60        77.43 o                         
 -13   2  11         18.67         46.30        44.84 o                         
 -12   2  11        654.57        686.44        90.75 o                         
 -11   2  11        112.10         65.96        39.13 o                         
 -10   2  11       2970.77       3129.24       114.01 o                         
  -9   2  11       1187.51       1143.94        67.95 o                         
  -8   2  11       2036.80       2105.05       108.39 o                         
  -7   2  11       1333.04       1289.60        77.48 o                         
  -6   2  11         11.22         -3.24        19.09 o                         
  -5   2  11        984.29        993.26        66.92 o                         
  -4   2  11        482.69        434.26        30.23 o                         
  -3   2  11         79.31         79.08        17.04 o                         
  -2   2  11       4192.77       4457.49       108.19 o                         
  -1   2  11        269.11        236.52        32.32 o                         
   0   2  11       3124.80       3201.86       100.25 o                         
   1   2  11         18.18         23.59        18.99 o                         
   2   2  11       1636.01       1656.72        72.93 o                         
   3   2  11        129.66        179.51        36.35 o                         
   4   2  11        651.90        585.86        46.09 o                         
   5   2  11         83.86         84.22        31.30 o                         
   6   2  11       1061.04       1100.36        59.84 o                         
   7   2  11        268.67        258.60        45.49 o                         
   8   2  11       1127.06       1163.24       124.82 o                         
 -14   3  11        966.22        664.61       130.97 o                         
 -13   3  11        491.42        451.22        72.25 o                         
 -12   3  11        848.81       1011.72       210.10 o                         
 -11   3  11        423.84        487.61        58.00 o                         
 -10   3  11         46.65         34.46        24.64 o                         
  -9   3  11        133.58        126.84        31.45 o                         
  -8   3  11       3164.95       3186.57       126.04 o                         
  -7   3  11        697.21        603.46        47.69 o                         
  -6   3  11       2191.23       2152.88        86.31 o                         
  -5   3  11       1111.71       1014.89        50.56 o                         
  -4   3  11       5623.04       5739.00       137.01 o                         
  -3   3  11       2162.69       2122.72        58.32 o                         
  -2   3  11       1235.27       1233.66        47.52 o                         
  -1   3  11        562.12        522.76        45.19 o                         
   0   3  11        409.72        412.07        42.14 o                         
   1   3  11        156.24        159.55        31.98 o                         
   2   3  11       3222.58       3494.32       123.24 o                         
   3   3  11       3401.89       3745.77       117.98 o                         
   4   3  11       2973.39       3162.21       107.99 o                         
   5   3  11        961.53        907.36        64.30 o                         
   6   3  11        594.32        615.31        63.38 o                         
   7   3  11        578.51        650.98        55.83 o                         
   8   3  11          0.02         -3.10        44.14 o                         
 -13   4  11        611.12        751.28        95.08 o                         
 -12   4  11         40.25          1.24        51.79 o                         
 -11   4  11       1540.13       1586.40       126.04 o                         
 -10   4  11         34.36         69.13        29.14 o                         
  -9   4  11       5012.48       5153.14       169.57 o                         
  -8   4  11         71.51         66.04        23.60 o                         
  -7   4  11        244.79        334.27        37.53 o                         
  -6   4  11          3.14         -9.52        22.65 o                         
  -5   4  11        655.18        620.43        34.74 o                         
  -4   4  11          7.28         12.94        13.61 o                         
  -3   4  11       4009.21       4148.05        99.44 o                         
  -2   4  11       1835.06       1866.70        54.94 o                         
  -1   4  11       7061.71       7128.70       179.44 o                         
   0   4  11        593.62        615.55        50.86 o                         
   1   4  11       3551.13       3465.79       123.27 o                         
   2   4  11         30.03         15.13        24.41 o                         
   3   4  11        184.21        154.95        33.03 o                         
   4   4  11         68.93         41.07        37.21 o                         
   5   4  11        442.59        440.42        57.93 o                         
   6   4  11        155.67        179.63        44.69 o                         
   7   4  11       1231.26       1247.44       116.36 o                         
   8   4  11          4.23        167.71       122.99 o                         
 -13   5  11        770.36       1002.17       170.26 o                         
 -12   5  11         10.12        -73.23        83.10 o                         
 -11   5  11       1027.43       1017.44       101.31 o                         
 -10   5  11        208.40        149.88        34.94 o                         
  -9   5  11        231.07        198.97        38.14 o                         
  -8   5  11        641.86        535.92        46.59 o                         
  -7   5  11        641.99        639.65        47.63 o                         
  -6   5  11       1506.49       1389.26        66.61 o                         
  -5   5  11       2897.59       2911.38        74.64 o                         
  -4   5  11         72.76         38.24        11.31 o                         
  -3   5  11       9369.83       9202.84       173.05 o                         
  -2   5  11         66.61         54.53        18.16 o                         
  -1   5  11       3516.23       3440.65        97.58 o                         
   0   5  11        279.60        333.56        38.89 o                         
   1   5  11       1258.66       1271.19        72.97 o                         
   2   5  11        554.11        511.83        61.14 o                         
   3   5  11       5754.35       6023.92       190.88 o                         
   4   5  11         28.73         13.77        24.28 o                         
   5   5  11       4122.57       4232.81       124.18 o                         
   6   5  11         54.60          2.66        30.18 o                         
   7   5  11         92.05         16.55        48.10 o                         
 -12   6  11         96.30        117.50        83.65 o                         
 -11   6  11        874.01        924.05       152.82 o                         
 -10   6  11        838.77        921.19        91.06 o                         
  -9   6  11        866.45        866.47        60.36 o                         
  -8   6  11       2481.02       2478.26        97.62 o                         
  -7   6  11          8.52         50.80        22.57 o                         
  -6   6  11       2622.26       2533.41        82.32 o                         
  -5   6  11          2.81         11.06        14.07 o                         
  -4   6  11         27.40         18.30        19.62 o                         
  -3   6  11        532.85        501.08        45.08 o                         
  -2   6  11       2713.03       2708.43       103.72 o                         
  -1   6  11       1509.41       1433.40        75.82 o                         
   0   6  11       4832.28       4841.61       169.19 o                         
   1   6  11        748.75        677.00        55.40 o                         
   2   6  11        884.24        885.63        64.44 o                         
   3   6  11         89.49        109.70        32.16 o                         
   4   6  11         89.78         76.55        25.80 o                         
   5   6  11        707.60        809.98        56.58 o                         
   6   6  11        899.56        972.88        83.93 o                         
   7   6  11        118.92         60.58        52.27 o                         
 -12   7  11        482.19        641.27       144.34 o                         
 -11   7  11         18.37         70.19        70.74 o                         
 -10   7  11         73.87        144.88        45.41 o                         
  -9   7  11         37.18         57.37        35.72 o                         
  -8   7  11       1153.27       1072.69        73.63 o                         
  -7   7  11         34.27          2.35        26.73 o                         
  -6   7  11       2611.28       2729.04        93.57 o                         
  -5   7  11        960.45        829.97        52.39 o                         
  -4   7  11       3976.98       3647.02       117.27 o                         
  -3   7  11          3.15        -23.49        23.49 o                         
  -2   7  11         30.57         65.97        23.98 o                         
  -1   7  11         63.10         99.69        22.91 o                         
   0   7  11        224.77        312.95        46.78 o                         
   1   7  11        610.89        514.53        58.11 o                         
   2   7  11       2478.49       2518.81       126.27 o                         
   3   7  11        130.35        136.93        39.52 o                         
   4   7  11       3343.03       3299.50       121.68 o                         
   5   7  11          1.48         19.59        27.75 o                         
   6   7  11        703.33        777.09        64.39 o                         
   7   7  11          0.07        159.28        96.56 o                         
 -12   8  11         90.09        149.87        83.65 o                         
 -11   8  11        383.11        589.99       135.39 o                         
 -10   8  11       1026.78       1076.40       118.40 o                         
  -9   8  11       1101.80       1228.43        81.52 o                         
  -8   8  11        769.25        756.15        82.91 o                         
  -7   8  11       2262.28       2178.18       103.83 o                         
  -6   8  11        627.88        692.14        47.02 o                         
  -5   8  11        145.04        178.08        30.20 o                         
  -4   8  11          2.65         -2.59        21.30 o                         
  -3   8  11       3276.09       3240.87       105.21 o                         
  -2   8  11       1016.96       1096.69        60.26 o                         
  -1   8  11       4119.53       4057.60       119.31 o                         
   0   8  11       1213.52       1316.38        73.37 o                         
   1   8  11       1997.96       2107.61       115.68 o                         
   2   8  11       1592.61       1542.45       101.74 o                         
   3   8  11        322.76        351.02        47.52 o                         
   4   8  11         95.87         91.19        39.38 o                         
   5   8  11        277.76        271.98        46.14 o                         
   6   8  11        680.03        634.70       149.87 o                         
   7   8  11        600.72        650.22       149.87 o                         
 -11   9  11        443.98        497.86       128.48 o                         
 -10   9  11         50.81         58.89        41.33 o                         
  -9   9  11          0.49        -27.67        39.50 o                         
  -8   9  11        102.25         95.09        31.43 o                         
  -7   9  11       2321.80       2352.70       109.84 o                         
  -6   9  11         48.20        -14.09        25.33 o                         
  -5   9  11       4572.84       4574.37       127.86 o                         
  -4   9  11         34.26         26.81        20.85 o                         
  -3   9  11       2022.15       2052.38        88.61 o                         
  -2   9  11         52.80         59.44        30.01 o                         
  -1   9  11        234.30        187.17        29.09 o                         
   0   9  11        149.57        145.53        29.36 o                         
   1   9  11        743.60        913.53        68.40 o                         
   2   9  11        122.87        104.36        40.01 o                         
   3   9  11       2714.96       2799.17       144.49 o                         
   4   9  11         31.40         64.21        48.33 o                         
   5   9  11        756.38        787.01        92.95 o                         
   6   9  11        542.86        375.37        97.12 o                         
 -11  10  11        135.20        324.81        61.85 o                         
 -10  10  11        209.10        241.15        53.85 o                         
  -9  10  11       1350.00       1294.71       173.52 o                         
  -8  10  11        705.40        724.16        85.37 o                         
  -7  10  11        899.16        927.57        84.49 o                         
  -6  10  11        116.40        158.00        35.79 o                         
  -5  10  11        155.68        133.26        30.45 o                         
  -4  10  11       1354.74       1304.08        67.85 o                         
  -3  10  11       2345.25       2528.25        94.76 o                         
  -2  10  11       2579.78       2402.63        96.60 o                         
  -1  10  11       4773.02       4812.06       137.18 o                         
   0  10  11         39.68         17.10        23.48 o                         
   1  10  11       3332.20       3215.50       138.91 o                         
   2  10  11         88.76         74.78        36.47 o                         
   3  10  11        154.11         91.15        49.73 o                         
   4  10  11        217.13        258.75        53.63 o                         
   5  10  11        883.93        941.63       109.75 o                         
   6  10  11          2.56         55.25        60.23 o                         
 -10  11  11         99.02         20.38        43.19 o                         
  -9  11  11          9.09        -40.00        40.00 o                         
  -8  11  11        292.97        268.83        53.27 o                         
  -7  11  11         67.13         93.61        38.86 o                         
  -6  11  11       2512.07       2656.15       158.51 o                         
  -5  11  11        275.64        369.46        55.85 o                         
  -4  11  11       6411.11       6609.23       183.51 o                         
  -3  11  11        359.07        436.85        69.21 o                         
  -2  11  11       1318.90       1397.53        79.88 o                         
  -1  11  11         12.11        -19.28        22.94 o                         
   0  11  11        209.76        195.95        38.31 o                         
   1  11  11        155.96         99.02        65.38 o                         
   2  11  11       3042.55       3061.17       159.63 o                         
   3  11  11         53.26         32.45        39.46 o                         
   4  11  11       3240.75       3220.28       166.99 o                         
   5  11  11          1.25         78.67        67.70 o                         
   6  11  11        453.01        190.18        68.71 o                         
 -12  12  11        326.61        356.47       103.02 o                         
 -10  12  11       1077.40       1073.81       126.00 o                         
  -9  12  11        352.12        355.30        62.89 o                         
  -8  12  11        474.35        421.27        62.39 o                         
  -7  12  11         76.50         75.50        43.57 o                         
  -6  12  11        149.17        108.71        43.67 o                         
  -5  12  11         13.94         -2.14        34.11 o                         
  -4  12  11        438.09        407.82        58.64 o                         
  -3  12  11        972.53        974.88        69.50 o                         
  -2  12  11       1865.32       1991.42        98.10 o                         
  -1  12  11        301.57        220.63        37.50 o                         
   0  12  11        804.45        857.74        65.86 o                         
   1  12  11        532.84        536.06        67.90 o                         
   2  12  11        131.20        123.47        45.18 o                         
   3  12  11        192.73        165.61        46.47 o                         
   4  12  11        126.19        162.48        46.10 o                         
   5  12  11        105.08         99.05        66.68 o                         
  -9  13  11        142.23        157.06        52.27 o                         
  -8  13  11         18.98         87.94        39.56 o                         
  -7  13  11        349.35        410.14        64.15 o                         
  -6  13  11        414.45        520.61        68.44 o                         
  -5  13  11       2001.89       2021.40       124.45 o                         
  -4  13  11        851.22        927.93        87.61 o                         
  -3  13  11       1368.66       1309.20        80.44 o                         
  -2  13  11        246.80        238.64        39.10 o                         
  -1  13  11         29.20         -3.27        22.61 o                         
   0  13  11         33.29          3.54        25.28 o                         
   1  13  11        528.35        494.01        62.06 o                         
   2  13  11        436.92        530.79        66.15 o                         
   3  13  11       1400.99       1372.45       109.84 o                         
   4  13  11        319.43        398.80       114.00 o                         
  -8  14  11         95.96         67.81        35.69 o                         
  -7  14  11        630.63        716.43        82.61 o                         
  -6  14  11        170.88        209.34        46.21 o                         
  -5  14  11          0.99         47.80        43.42 o                         
  -4  14  11         48.64         80.13        42.83 o                         
  -3  14  11        757.96        842.80       109.50 o                         
  -2  14  11         27.45         32.77        25.06 o                         
  -1  14  11       2383.01       2547.30       116.69 o                         
   0  14  11        216.13        273.48        45.71 o                         
   1  14  11       1350.43       1398.17       107.80 o                         
   2  14  11        170.18        160.35        47.35 o                         
   3  14  11         14.43        -27.17        48.06 o                         
  -7  15  11        104.15         58.99        44.04 o                         
  -6  15  11       1451.20       1701.06       124.11 o                         
  -5  15  11        378.60        398.89        64.53 o                         
  -4  15  11        982.06        957.61       143.00 o                         
  -3  15  11        314.56        297.73        51.97 o                         
  -2  15  11         22.73         49.13        31.99 o                         
  -1  15  11          9.43         21.80        26.75 o                         
   0  15  11        479.21        494.25        65.00 o                         
   1  15  11        125.61         53.18        41.70 o                         
   2  15  11        402.53        284.83       132.44 o                         
  -5  16  11         29.57        -51.52        51.52 o                         
  -4  16  11         81.10        130.69        49.98 o                         
  -3  16  11        208.86        208.70        51.65 o                         
  -2  16  11       2229.22       2569.62       147.28 o                         
  -1  16  11        223.98        200.60        76.18 o                         
   0  16  11       1588.82       1558.99       142.13 o                         
   1  16  11         27.32         73.61        48.27 o                         
   2  16  11       1218.96       1217.80       177.27 o                         
  -3  17  11        767.09        786.63       140.37 o                         
  -2  17  11          1.75        -29.88        56.72 o                         
  -1  17  11        227.78        298.73        91.58 o                         
 -14   0  12          0.66         66.22        63.73 o                         
 -12   0  12        778.27        887.71       148.86 o                         
 -10   0  12       4675.66       4818.31       211.26 o                         
  -8   0  12       3328.08       3680.04       221.81 o                         
  -6   0  12       3774.46       3971.83       509.34 o                         
  -4   0  12         23.39         12.66        20.48 o                         
  -2   0  12       5030.37       5400.15       166.27 o                         
   0   0  12       4845.64       4590.16       147.21 o                         
   2   0  12       3426.15       3132.70       180.43 o                         
   4   0  12          9.31          2.57        41.28 o                         
   6   0  12       1865.36       1900.62       163.25 o                         
 -14   1  12        397.53        408.04       234.26 o                         
 -13   1  12        577.02        754.87        97.69 o                         
 -12   1  12        428.53        394.73        69.69 o                         
 -11   1  12        591.25        704.45        68.21 o                         
 -10   1  12          9.08         27.69        52.30 o                         
  -9   1  12         36.22         59.22        27.17 o                         
  -8   1  12       1230.80       1086.55        68.04 o                         
  -7   1  12        923.70        815.24        58.84 o                         
  -6   1  12       1251.07       1395.73       109.36 o                         
  -5   1  12       2121.11       2024.44        76.67 o                         
  -4   1  12       2278.67       2071.46        69.61 o                         
  -3   1  12       2782.70       2663.52        79.74 o                         
  -2   1  12         56.32         48.07        20.74 o                         
  -1   1  12         17.49         43.20        24.57 o                         
   0   1  12        212.41        268.01        24.84 o                         
   1   1  12        158.52        146.28        30.51 o                         
   2   1  12       1279.15       1385.10        84.46 o                         
   3   1  12       1218.32       1271.65        84.26 o                         
   4   1  12        182.22        109.23        34.53 o                         
   5   1  12       1963.38       2110.24       109.66 o                         
   6   1  12        236.29        280.22        49.05 o                         
   7   1  12        223.75         93.06        78.12 o                         
 -14   2  12         87.70         22.41        59.21 o                         
 -13   2  12        170.51         29.41        43.65 o                         
 -12   2  12        120.31        170.24        60.00 o                         
 -11   2  12        362.58        359.24        50.85 o                         
 -10   2  12        350.85        307.54        39.86 o                         
  -9   2  12       1287.71       1335.11        89.58 o                         
  -8   2  12        869.10        905.24        61.74 o                         
  -7   2  12       1723.45       1498.47       149.19 o                         
  -6   2  12        686.60        615.53        48.45 o                         
  -5   2  12        532.01        526.11        38.54 o                         
  -4   2  12          1.38         11.23        18.13 o                         
  -3   2  12       1171.47       1221.53        53.10 o                         
  -2   2  12        552.85        576.13        40.79 o                         
  -1   2  12       4669.60       4856.87       154.17 o                         
   0   2  12       3134.01       3162.92       104.23 o                         
   1   2  12       4643.94       4760.35       145.99 o                         
   2   2  12        231.52        167.31        30.13 o                         
   3   2  12        861.88        849.80        68.35 o                         
   4   2  12          6.73         -3.24        33.25 o                         
   5   2  12        240.08        212.24        69.70 o                         
   6   2  12         11.68         13.44        38.48 o                         
   7   2  12       1446.04       1587.18       206.13 o                         
 -13   3  12        888.61       1174.48       121.54 o                         
 -12   3  12        432.71        631.85        88.69 o                         
 -11   3  12       2652.27       2806.03       221.88 o                         
 -10   3  12        580.67        654.70        54.62 o                         
  -9   3  12          0.20        -10.38        28.87 o                         
  -8   3  12        360.65        378.47        46.19 o                         
  -7   3  12       1030.10        886.13        57.75 o                         
  -6   3  12        650.07        616.72        48.40 o                         
  -5   3  12       4316.55       4220.04       111.70 o                         
  -4   3  12       2970.55       2727.92        86.81 o                         
  -3   3  12       9504.82       9631.50       401.48 o                         
  -2   3  12        191.25        157.80        37.98 o                         
  -1   3  12       3521.63       3285.94       116.91 o                         
   0   3  12         24.49         15.49        24.70 o                         
   1   3  12       1260.77       1253.59        97.58 o                         
   2   3  12       1582.01       1524.58        74.56 o                         
   3   3  12       3249.79       3232.96       117.90 o                         
   4   3  12       2528.85       2350.97       113.99 o                         
   5   3  12       2607.96       2450.00       111.06 o                         
   6   3  12        811.08        755.91        71.23 o                         
   7   3  12        897.33        594.97       122.94 o                         
 -13   4  12          0.01        -97.12        97.12 o                         
 -12   4  12        156.06        389.85       117.04 o                         
 -11   4  12        131.35        134.56        94.63 o                         
 -10   4  12       3237.21       3203.92       136.06 o                         
  -9   4  12       1449.90       1454.66        88.34 o                         
  -8   4  12       2234.17       2201.01        94.69 o                         
  -7   4  12         35.39         86.02        27.76 o                         
  -6   4  12        621.59        680.56        49.58 o                         
  -5   4  12          7.84         -6.07        17.49 o                         
  -4   4  12       1127.46       1043.96        52.46 o                         
  -3   4  12         46.59         76.81        28.71 o                         
  -2   4  12       2995.56       2938.80       108.89 o                         
  -1   4  12        472.80        549.19        49.89 o                         
   0   4  12       5045.78       5034.57       153.85 o                         
   1   4  12         75.06         54.62        38.37 o                         
   2   4  12       2073.50       1986.51        87.27 o                         
   3   4  12          2.98        -24.53        31.36 o                         
   4   4  12        184.40        181.77        40.77 o                         
   5   4  12         92.81         95.22        33.13 o                         
   6   4  12        428.08        447.95        67.13 o                         
   7   4  12          4.90        -52.29        57.27 o                         
 -13   5  12         10.53         61.70        62.26 o                         
 -12   5  12       1134.98       1285.96       184.18 o                         
 -11   5  12         84.63        141.39        75.72 o                         
 -10   5  12        622.74        610.00        77.83 o                         
  -9   5  12        413.64        354.63        48.73 o                         
  -8   5  12        498.81        461.63        44.60 o                         
  -7   5  12         40.36         61.29        23.96 o                         
  -6   5  12       1842.56       1888.96        79.82 o                         
  -5   5  12       1229.78       1145.54        54.25 o                         
  -4   5  12       3278.95       3259.65       115.84 o                         
  -3   5  12        902.49        699.87        53.46 o                         
  -2   5  12       4915.59       5014.42       149.39 o                         
  -1   5  12         14.94         31.74        41.16 o                         
   0   5  12         30.15         45.48        25.18 o                         
   1   5  12          0.19         -0.21        26.26 o                         
   2   5  12       2597.78       2690.14       115.76 o                         
   3   5  12         61.09         52.60        27.05 o                         
   4   5  12       4740.63       4902.14       172.92 o                         
   5   5  12         30.53         11.91        31.94 o                         
   6   5  12       1278.90       1247.09       126.03 o
[truncated: 85,942 more chars]
